# Supplementary material for: TcSERPIN, an inhibitor that interacts with cocoa defense proteins and has biotechnological potential against human pathogens
Source: Front Plant Sci. 2024 Jan 29;15:1337750. doi: 10.3389/fpls.2024.1337750 (PMC10859438; doi:10.3389/fpls.2024.1337750)
Supplement: Supplementary file 1 [file DataSheet_1.zip]

Archive with 11 entries (11 files):
- Supplementary Figure 6.pdf
- Supplementary Figure 7.pdf
- Supplementary Table 1.pdf
- Supplementary Table 2.pdf
- Supplementary Table 3.xlsx
- Supplementary Table 4.pdf
- Supplementary Figure 1.pdf
- Supplementary Figure 2.pdf
- Supplementary Figure 3.pdf
- Supplementary Figure 4.pdf
- Supplementary Figure 5.pdf
