# Supplementary material for: TcSERPIN, an inhibitor that interacts with cocoa defense proteins and has biotechnological potential against human pathogens
Source: Front Plant Sci. 2024 Jan 29;15:1337750. doi: 10.3389/fpls.2024.1337750 (PMC10859438; doi:10.3389/fpls.2024.1337750)
Supplement: Supplementary file 1 [file DataSheet_1.zip › Supplementary Table 3.xlsx]

## Sheet: Supplementary Table 2
Supplementary Table 3. TPM values of transcripts identified in cocoa plant organs.
	PISTIL		BUD		FLOWER		LEAF		SEED
Position	Name	TPM	Name	TPM	Name	TPM	Name	TPM	Name	TPM
1 th	lcl_NC_030854.1_mrna_XM_007026964.2_17526	12724.1	lcl_NC_030853.1_mrna_XM_007033483.2_15098	22528.2	lcl_NW_017235093.1_mrna_XM_018129916.1_35037	73560	lcl_NC_030855.1_mrna_XM_007025086.2_22704	32196.8	lcl_NC_030850.1_ncrna_XR_001927570.1_2009	18970.8
2 th	lcl_NC_030853.1_mrna_XM_007033483.2_15098	10466.3	lcl_NC_030854.1_mrna_XM_007026964.2_17526	15351.6	lcl_NC_030853.1_mrna_XM_007033483.2_15098	57495.7	lcl_NC_030853.1_mrna_XM_007033208.2_14891	21800.4	lcl_NC_030850.1_trna_3156	15275
3 th	lcl_NC_030858.1_mrna_XM_007013614.2_29939	8649.33	lcl_NC_030850.1_mrna_XM_007051505.2_4170	9918.46	lcl_NC_030855.1_mrna_XM_007025023.2_22653	14106	lcl_NW_017234724.1_mrna_XM_018129750.1_34764	19024.1	lcl_NC_030850.1_trna_4496	12522.2
4 th	lcl_NC_030859.1_mrna_XM_018129622.1_34354	6893.34	lcl_NC_030855.1_mrna_XM_007025925.2_23348	4019.01	lcl_NW_017234851.1_mrna_XM_018129865.1_34974	9728.82	lcl_NC_030851.1_mrna_XM_007044611.2_8091	17863.3	lcl_NC_030850.1_trna_1273	12519.8
5 th	lcl_NC_030855.1_mrna_XM_007025925.2_23348	6070.89	lcl_NC_030855.1_mrna_XM_018124015.1_21171	3733.13	lcl_NC_030856.1_mrna_XM_018125260.1_23999	9214.21	lcl_NC_030854.1_mrna_XM_007026964.2_17526	16124.1	lcl_NC_030850.1_trna_1342	11338.6
6 th	lcl_NC_030851.1_mrna_XM_007041858.2_5819	4857.14	lcl_NC_030857.1_mrna_XM_007019326.2_27646	3631.95	lcl_NC_030854.1_mrna_XM_007026964.2_17526	8249.84	lcl_NC_030856.1_mrna_XM_007022243.2_25431	7860.46	lcl_NC_030852.1_trna_12683	11338.6
7 th	lcl_NC_030850.1_mrna_XM_007047804.2_1170	4604.02	lcl_NC_030853.1_mrna_XM_007033482.2_15097	3542.56	lcl_NC_030851.1_mrna_XM_018114816.1_5268	7620.51	lcl_NC_030851.1_mrna_XM_007042208.2_6092	7612.08	lcl_NC_030850.1_trna_318	11316.6
8 th	lcl_NC_014676.2_rrna_35067	3538.04	lcl_NC_030857.1_mrna_XM_007018006.2_26559	3209.01	lcl_NC_030853.1_mrna_XM_007035034.2_16311	6621.9	lcl_NC_030853.1_mrna_XM_007033483.2_15098	6968.42	lcl_NC_030850.1_trna_220	11294.6
9 th	lcl_NC_030857.1_mrna_XM_007018006.2_26559	3315.57	lcl_NC_030853.1_mrna_XM_007035543.2_16721	3195.29	lcl_NC_030855.1_mrna_XM_007022879.2_20948	4906.9	lcl_NC_030859.1_mrna_XM_007009205.2_33042	6862.04	lcl_NC_030851.1_trna_6388	10109.1
10 th	lcl_NC_030857.1_mrna_XM_007020152.2_28189	3226.39	lcl_NC_030851.1_mrna_XM_007041858.2_5819	3190.07	lcl_NC_030853.1_mrna_XM_007035399.2_16606	4018.43	lcl_NC_030855.1_mrna_XM_007025081.2_22703	6695.51	lcl_NC_030850.1_trna_4332	10043.4
11 th	lcl_NC_030857.1_mrna_XM_007019478.2_27979	2847.46	lcl_NC_030854.1_mrna_XM_007030188.2_20045	2518.75	lcl_NC_030855.1_mrna_XM_007025925.2_23348	3967.79	lcl_NC_030859.1_mrna_XM_007009206.2_33041	6622.9	lcl_NC_030850.1_trna_889	10038.3
12 th	lcl_NC_030851.1_mrna_XM_007042551.2_6355	2568.44	lcl_NC_030854.1_mrna_XM_007030243.2_20094	2281.79	lcl_NC_030859.1_mrna_XM_018129694.1_33764	3897.65	lcl_NC_030853.1_mrna_XM_007031415.2_13480	5836.34	lcl_NC_030850.1_trna_1244	9956.89
13 th	lcl_NC_030852.1_mrna_XM_007038662.2_11550	2496.29	lcl_NC_030859.1_mrna_XM_018128813.1_33666	2241.73	lcl_NC_030857.1_mrna_XM_007019478.2_27979	3649.84	lcl_NC_030851.1_mrna_XM_007041966.2_5923	5509.36	lcl_NC_030851.1_ncrna_XR_001926549.1_7507	9085.49
14 th	lcl_NC_030858.1_mrna_XM_007013893.2_30134	2422.12	lcl_NC_030855.1_mrna_XM_007025086.2_22704	2115.72	lcl_NC_030858.1_mrna_XM_007013614.2_29939	3601.27	lcl_NC_030858.1_mrna_XM_007013614.2_29939	5446.85	lcl_NC_030853.1_trna_13638	8905.77
15 th	lcl_NC_030854.1_mrna_XM_007030494.2_20288	2383.74	lcl_NC_030853.1_mrna_XM_007034380.2_15839	2088.65	lcl_NC_030855.1_mrna_XM_018124015.1_21171	3497.4	lcl_NC_030850.1_mrna_XM_007049246.2_2318	5154.95	lcl_NC_030850.1_trna_4049	8854.08
16 th	lcl_NC_030853.1_mrna_XM_007031682.2_13712	2349.4	lcl_NC_030858.1_mrna_XM_018127017.1_31947	2073.15	lcl_NC_030850.1_mrna_XM_007049121.2_2199	3183.2	lcl_NC_030857.1_mrna_XM_007019011.2_27373	5142.17	lcl_NC_030850.1_trna_695	8835.81
17 th	lcl_NC_030853.1_mrna_XM_007034380.2_15839	2247.06	lcl_NC_030858.1_mrna_XM_018127485.1_31369	2019.83	lcl_NC_030857.1_mrna_XM_007017739.2_26347	3175.43	lcl_NC_030856.1_mrna_XM_018124776.1_23781	5003.58	lcl_NC_030850.1_trna_3495	7559.06
18 th	lcl_NC_030851.1_mrna_XM_007042126.2_6034	2228.81	lcl_NC_030851.1_mrna_XM_007042627.2_6423	2003.73	lcl_NC_030854.1_mrna_XM_018122381.1_20855	3125.87	lcl_NC_030851.1_mrna_XM_018114668.1_5192	4831.26	lcl_NC_030850.1_trna_4213	7559.06
19 th	lcl_NC_030852.1_mrna_XM_007040006.2_12653	2195.98	lcl_NC_030853.1_mrna_XM_007031682.2_13712	1937.85	lcl_NC_030854.1_ncrna_XR_001927987.1_18742	3096.08	lcl_NC_030850.1_mrna_XM_007047031.2_575	4744.78	lcl_NC_030850.1_ncrna_XR_001928173.1_2784	6734.62
20 th	lcl_NC_030851.1_mrna_XM_007045915.2_9087	2121.79	lcl_NC_030853.1_mrna_XM_007031990.2_13965	1858.55	lcl_NC_030853.1_mrna_XM_007035428.2_16634	2900.66	lcl_NC_030856.1_mrna_XM_007020668.2_24128	4483.61	lcl_NC_030850.1_trna_365	6322.8
21 th	lcl_NC_030854.1_mrna_XM_007029072.2_19170	2112.92	lcl_NC_030851.1_mrna_XM_007042551.2_6355	1851.56	lcl_NC_030853.1_mrna_XM_018119449.1_15477	2640.32	lcl_NC_030850.1_mrna_XM_007049418.2_2448	4369.21	lcl_NC_030851.1_trna_5321	6261.1
22 th	lcl_NC_030858.1_mrna_XM_007015662.2_31492	2032.67	lcl_NC_030859.1_mrna_XM_007011257.2_34592	1741.16	lcl_NC_030850.1_ncrna_XR_001928222.1_1828	2564.15	lcl_NC_030856.1_ncrna_XR_001928635.1_25057	4325.59	lcl_NC_030850.1_trna_1233	6258.34
23 th	lcl_NC_030850.1_mrna_XM_007052274.2_4802	1967.55	lcl_NC_030851.1_mrna_XM_007042126.2_6034	1719.54	lcl_NC_030858.1_mrna_XM_018127017.1_31947	2549.68	lcl_NC_030851.1_mrna_XM_007043955.2_7516	4072.56	lcl_NC_030850.1_trna_4384	6246.35
24 th	lcl_NC_030853.1_mrna_XM_018120406.1_14319	1858.17	lcl_NC_030850.1_mrna_XM_007047804.2_1170	1636.71	lcl_NC_030854.1_ncrna_XR_001928177.1_19967	2396.51	lcl_NC_030857.1_mrna_XM_007019678.2_27593	3945.27	lcl_NC_030851.1_ncrna_XR_001926593.1_7481	6110.37
25 th	lcl_NC_030853.1_mrna_XM_007033482.2_15097	1856.86	lcl_NC_030858.1_mrna_XM_018126503.1_32095	1631.89	lcl_NW_017234724.1_mrna_XM_018129750.1_34764	2288.85	lcl_NC_030850.1_mrna_XM_007048341.2_1574	3855.32	lcl_NC_030852.1_trna_12676	6003.6
26 th	lcl_NC_030858.1_mrna_XM_007015997.2_31749	1855.81	lcl_NC_030855.1_mrna_XM_007025486.2_23005	1630.36	lcl_NC_030855.1_mrna_XM_018122651.1_21636	2262.24	lcl_NC_030850.1_mrna_XM_007050015.2_2948	3705.67	lcl_NC_030851.1_trna_6058	5039.37
27 th	lcl_NC_030853.1_mrna_XM_007035543.2_16721	1851.43	lcl_NC_030857.1_mrna_XM_007019158.2_27466	1626.79	lcl_NC_030858.1_mrna_XM_007014862.2_30899	2139.48	lcl_NC_030856.1_mrna_XM_007020466.2_23979	3652.22	lcl_NC_030850.1_trna_2562	5026.59
28 th	lcl_NC_030850.1_mrna_XM_007049001.2_2087	1837.05	lcl_NC_030851.1_mrna_XM_007045915.2_9087	1609.53	lcl_NC_030857.1_mrna_XM_007018006.2_26559	2117.15	lcl_NC_030857.1_mrna_XM_007017859.2_26442	3626.1	lcl_NC_030850.1_trna_4980	5026.59
29 th	lcl_NC_030853.1_mrna_XM_007032443.2_14298	1786.2	lcl_NC_030851.1_mrna_XM_018116105.1_7131	1549.2	lcl_NC_030852.1_ncrna_XR_001927025.1_10211	2108.23	lcl_NC_030851.1_mrna_XM_007042949.2_6706	3559.39	lcl_NC_030854.1_trna_17625	4978.45
30 th	lcl_NC_030855.1_mrna_XM_007024328.2_22103	1747.16	lcl_NC_030858.1_mrna_XM_007016591.2_32241	1517.55	lcl_NC_030854.1_mrna_XM_007028783.2_18955	2089.16	lcl_NC_030858.1_mrna_XM_018127520.1_29240	3520.52	lcl_NC_030852.1_trna_9515	4814.01
31 th	lcl_NC_030853.1_mrna_XM_007035034.2_16311	1730.97	lcl_NC_030850.1_mrna_XM_007049110.2_2174	1501.12	lcl_NC_030858.1_mrna_XM_018127733.1_31782	1941.21	lcl_NC_030850.1_mrna_XM_007050351.2_3203	3435.99	lcl_NC_030850.1_trna_2284	4767.01
32 th	lcl_NC_030858.1_mrna_XM_018126543.1_30434	1701.15	lcl_NC_030853.1_mrna_XM_007035034.2_16311	1496.34	lcl_NC_030858.1_mrna_XM_007016192.2_31901	1844.73	lcl_NC_030855.1_mrna_XM_007024124.2_21963	3360.7	lcl_NC_030850.1_trna_3576	3807.13
33 th	lcl_NC_030850.1_mrna_XM_018114311.1_4053	1698.42	lcl_NC_030856.1_mrna_XM_007020344.2_23872	1495.25	lcl_NC_030856.1_mrna_XM_007020344.2_23872	1821.04	lcl_NC_030859.1_mrna_XM_007009744.2_33414	3200.86	lcl_NC_030853.1_trna_13902	3803.98
34 th	lcl_NC_030851.1_mrna_XM_018114880.1_6947	1647.46	lcl_NC_030858.1_mrna_XM_007012871.2_29414	1479.21	lcl_NC_030858.1_mrna_XM_018126503.1_32095	1779.64	lcl_NC_030852.1_mrna_XM_007037326.2_10470	3148.99	lcl_NC_030852.1_trna_11024	3791.63
35 th	lcl_NC_030850.1_mrna_XM_007049110.2_2174	1643.85	lcl_NC_030854.1_mrna_XM_018121659.1_17715	1413.41	lcl_NC_030850.1_mrna_XM_007048547.2_1767	1758.38	lcl_NC_030857.1_mrna_XM_007018006.2_26559	3001.57	lcl_NC_030851.1_trna_5447	3791.59
36 th	lcl_NC_030854.1_mrna_XM_007027005.2_17569	1642.52	lcl_NC_030852.1_mrna_XM_007040006.2_12653	1405.9	lcl_NC_030850.1_mrna_XM_007047577.2_992	1742.23	lcl_NW_017234906.1_mrna_XM_018129889.1_35006	2821.08	lcl_NC_030850.1_trna_437	3784.17
37 th	lcl_NC_030858.1_mrna_XM_018128103.1_29845	1637.47	lcl_NC_030853.1_mrna_XM_007035179.2_16434	1334.31	lcl_NC_030859.1_mrna_XM_007011247.2_34583	1725.24	lcl_NC_030853.1_mrna_XM_007034806.2_16142	2796.37	lcl_NC_030850.1_trna_1708	3779.53
38 th	lcl_NC_030850.1_mrna_XM_007049568.2_2587	1628.89	lcl_NC_030851.1_mrna_XM_007041742.2_5739	1331.58	lcl_NC_030851.1_mrna_XM_007043918.2_7487	1709.24	lcl_NC_030855.1_mrna_XM_007024787.2_22473	2707.93	lcl_NC_030851.1_trna_6288	3779.53
39 th	lcl_NC_030854.1_mrna_XM_007029958.2_19858	1618.72	lcl_NC_030851.1_mrna_XM_007043918.2_7487	1323.66	lcl_NC_030853.1_mrna_XM_007031433.2_13495	1695.93	lcl_NC_030850.1_mrna_XM_007052448.2_4954	2634.06	lcl_NC_030852.1_trna_11001	3779.53
40 th	lcl_NC_030853.1_mrna_XM_018119372.1_13550	1612.16	lcl_NC_030853.1_mrna_XM_007035399.2_16606	1292.86	lcl_NC_030852.1_mrna_XM_018117691.1_12398	1658.22	lcl_NC_030850.1_mrna_XM_007048864.2_1999	2540.04	lcl_NC_030850.1_trna_1088	3768.65
41 th	lcl_NC_030858.1_mrna_XM_018127208.1_32110	1597.46	lcl_NC_030859.1_mrna_XM_018129694.1_33764	1272.8	lcl_NW_017234936.1_mrna_XM_018129898.1_35017	1587.35	lcl_NC_030858.1_mrna_XM_007011975.2_28724	2502.14	lcl_NC_030853.1_trna_16095	3756.66
42 th	lcl_NC_030856.1_mrna_XM_007020757.2_24202	1592.86	lcl_NW_017234906.1_mrna_XM_018129890.1_35007	1256.74	lcl_NC_030856.1_mrna_XM_018124739.1_24004	1570.84	lcl_NC_030854.1_mrna_XM_007026531.2_17161	2449.1	lcl_NC_030850.1_ncrna_XR_001928160.1_2490	3498.59
43 th	lcl_NC_030857.1_mrna_XM_007017738.2_26346	1587.61	lcl_NC_030854.1_mrna_XM_018121521.1_20682	1256.69	lcl_NC_030858.1_mrna_XM_018127485.1_31369	1498.24	lcl_NC_030851.1_mrna_XM_007044865.2_8290	2400.27	lcl_NC_030854.1_ncrna_XR_001927888.1_18308	3451.58
44 th	lcl_NC_030858.1_mrna_XM_007012871.2_29414	1572	lcl_NC_030852.1_mrna_XM_007039576.2_12273	1251.47	lcl_NC_030852.1_mrna_XM_007040452.2_12999	1488.34	lcl_NC_030858.1_mrna_XM_007016094.2_31833	2279.52	lcl_NC_030851.1_ncrna_XR_001926584.1_7648	3390.45
45 th	lcl_NC_030853.1_mrna_XM_007031990.2_13965	1538.92	lcl_NC_030851.1_mrna_XM_007042083.2_6006	1239.54	lcl_NC_030853.1_mrna_XM_018120406.1_14319	1476.36	lcl_NC_030850.1_mrna_XM_007047804.2_1170	2235.58	lcl_NC_030851.1_trna_8841	2525.95
46 th	lcl_NC_030859.1_mrna_XM_007009698.2_33375	1516.85	lcl_NC_030852.1_mrna_XM_007040207.2_12819	1235.27	lcl_NC_030856.1_mrna_XM_007020970.2_24389	1470.44	lcl_NC_030856.1_mrna_XM_007021198.2_24591	2183.24	lcl_NC_030850.1_trna_4123	2521.32
47 th	lcl_NC_030854.1_mrna_XM_007027406.2_17889	1511.26	lcl_NC_030854.1_mrna_XM_007029072.2_19170	1231.15	lcl_NC_030856.1_mrna_XM_018124740.1_24003	1451.84	lcl_NC_030854.1_mrna_XM_007026667.2_17267	2145.72	lcl_NC_030850.1_trna_316	2519.69
48 th	lcl_NC_030852.1_mrna_XM_007040207.2_12819	1474.16	lcl_NC_030858.1_mrna_XM_007013614.2_29939	1203.16	lcl_NC_030852.1_mrna_XM_007038878.2_11718	1411.19	lcl_NC_030853.1_mrna_XM_007034662.2_16039	2110.32	lcl_NC_030850.1_trna_1140	2519.69
49 th	lcl_NC_030857.1_mrna_XM_007018783.2_27198	1473.9	lcl_NC_030853.1_mrna_XM_018119027.1_14536	1181.92	lcl_NC_030851.1_mrna_XM_018116268.1_6703	1386.05	lcl_NC_030851.1_mrna_XM_018115992.1_6261	2091.34	lcl_NC_030851.1_trna_6908	2519.69
50 th	lcl_NC_030855.1_mrna_XM_018123226.1_23133	1466.45	lcl_NC_030853.1_mrna_XM_007033740.2_15289	1179.48	lcl_NC_030859.1_mrna_XM_007008997.2_32901	1364.03	lcl_NC_030854.1_mrna_XM_007029958.2_19858	2088.34	lcl_NC_014676.2_trna_35062	2519.69
51 th	lcl_NC_030850.1_mrna_XM_007046663.2_272	1461.31	lcl_NC_030850.1_mrna_XM_007048890.2_2016	1177.03	lcl_NC_030855.1_ncrna_XR_001928293.1_21930	1354.94	lcl_NC_030856.1_mrna_XM_018124488.1_24379	2062.42	lcl_NC_014676.2_trna_35070	2519.69
52 th	lcl_NC_030858.1_mrna_XM_018127485.1_31369	1457.8	lcl_NC_030854.1_mrna_XM_007027565.2_18019	1167.99	lcl_NC_030854.1_miscrna_XR_001928043.1_17735	1344.23	lcl_NC_030853.1_mrna_XM_007034571.2_15983	1922.43	lcl_NC_030852.1_trna_9730	2515.04
53 th	lcl_NC_030859.1_mrna_XM_018128542.1_34586	1451.14	lcl_NC_030852.1_mrna_XM_007038878.2_11718	1159	lcl_NC_030851.1_mrna_XM_007041742.2_5739	1344.08	lcl_NC_030852.1_mrna_XM_007040709.2_13209	1879.24	lcl_NC_030850.1_trna_724	2510.66
54 th	lcl_NC_030852.1_mrna_XM_007038878.2_11718	1437.86	lcl_NC_030857.1_mrna_XM_007018783.2_27198	1156.98	lcl_NC_030854.1_mrna_XM_007027406.2_17889	1272.67	lcl_NC_030853.1_mrna_XM_007032033.2_13999	1806.5	lcl_NC_030850.1_trna_4625	2510.66
55 th	lcl_NC_030855.1_mrna_XM_007026145.2_23533	1413.45	lcl_NC_030858.1_mrna_XM_007015352.2_31262	1134.98	lcl_NC_030855.1_mrna_XM_007023150.2_21173	1266.37	lcl_NC_030850.1_mrna_XM_007052171.2_4715	1792.3	lcl_NC_030854.1_trna_19185	2508.74
56 th	lcl_NC_030858.1_mrna_XM_007011942.2_28684	1410.52	lcl_NC_030854.1_mrna_XM_007027406.2_17889	1134.82	lcl_NC_030856.1_mrna_XM_018124744.1_24011	1266.29	lcl_NC_030852.1_mrna_XM_007040508.2_13051	1738.87	lcl_NC_030850.1_trna_1084	2504.44
57 th	lcl_NC_030850.1_mrna_XM_007048890.2_2016	1398.1	lcl_NC_030856.1_ncrna_XR_001928618.1_25414	1114.48	lcl_NC_030857.1_mrna_XM_007017903.2_26482	1264.57	lcl_NC_030850.1_mrna_XM_007049482.2_2513	1735.93	lcl_NC_030850.1_trna_3103	2504.44
58 th	lcl_NC_030856.1_mrna_XM_007021390.2_24716	1397.19	lcl_NC_030858.1_mrna_XM_007014672.2_30789	1097.5	lcl_NC_030855.1_ncrna_XR_001928368.1_21587	1233.24	lcl_NC_030858.1_mrna_XM_018127179.1_31105	1671.22	lcl_NC_030850.1_trna_3474	2504.44
59 th	lcl_NC_030856.1_mrna_XM_007021345.2_24695	1396.08	lcl_NC_030850.1_mrna_XM_007052274.2_4802	1090.2	lcl_NC_030857.1_mrna_XM_007017619.2_26268	1227.37	lcl_NC_030858.1_mrna_XM_018128194.1_28386	1663.1	lcl_NC_030855.1_trna_23088	2504.44
60 th	lcl_NC_030852.1_mrna_XM_007036266.2_9610	1393.58	lcl_NC_030857.1_mrna_XM_007017619.2_26268	1084.74	lcl_NC_030855.1_mrna_XM_007024460.2_22210	1225.2	lcl_NC_030859.1_mrna_XM_007009034.2_32918	1656.37	lcl_NC_014676.2_trna_35065	2504.44
61 th	lcl_NC_030858.1_mrna_XM_007013276.2_29702	1347.05	lcl_NC_030858.1_mrna_XM_018127733.1_31782	1078.54	lcl_NC_030859.1_mrna_XM_007010490.2_33975	1224.4	lcl_NC_030858.1_mrna_XM_018127172.1_31803	1606.59	lcl_NC_030855.1_trna_22935	2501.66
62 th	lcl_NC_030857.1_mrna_XM_007019537.2_28028	1325.2	lcl_NC_030854.1_mrna_XM_007027190.2_17706	1072.6	lcl_NC_030850.1_mrna_XM_007051950.2_4539	1215.73	lcl_NC_030859.1_mrna_XM_018129694.1_33764	1604.48	lcl_NC_030851.1_trna_5777	2495.49
63 th	lcl_NC_030853.1_mrna_XM_007033818.2_15368	1296.54	lcl_NC_030853.1_mrna_XM_007033392.2_15029	1057.7	lcl_NC_030851.1_mrna_XM_007043940.2_7508	1208.88	lcl_NC_030850.1_mrna_XM_007047647.2_1048	1601.1	lcl_NC_030851.1_trna_9054	2495.44
64 th	lcl_NC_030851.1_mrna_XM_007041742.2_5739	1288.97	lcl_NC_030852.1_mrna_XM_007037386.2_10519	1054.22	lcl_NC_030857.1_mrna_XM_007019158.2_27466	1194.45	lcl_NC_030855.1_mrna_XM_007025925.2_23348	1572.72	lcl_NC_030851.1_trna_9009	2495.41
65 th	lcl_NC_030854.1_mrna_XM_018122147.1_19941	1269.12	lcl_NC_030855.1_mrna_XM_007024359.2_22132	1050.2	lcl_NC_030858.1_mrna_XM_007015267.2_31201	1170.03	lcl_NC_030851.1_mrna_XM_007043954.2_7515	1564.82	lcl_NC_030850.1_trna_422	2495.38
66 th	lcl_NC_030850.1_mrna_XM_018115040.1_2789	1260.81	lcl_NC_030859.1_mrna_XM_018128542.1_34586	1034.62	lcl_NC_030858.1_mrna_XM_007012174.2_28888	1145.49	lcl_NC_030853.1_mrna_XM_007035565.2_16737	1561	lcl_NC_030850.1_trna_1049	2489.22
67 th	lcl_NC_030858.1_mrna_XM_007016591.2_32241	1240.65	lcl_NC_030852.1_mrna_XM_018118215.1_12939	1028.12	lcl_NC_030856.1_mrna_XM_018124738.1_24002	1134.08	lcl_NC_030857.1_mrna_XM_007018043.2_26588	1548.53	lcl_NC_014676.2_trna_35058	2489.22
68 th	lcl_NC_030854.1_mrna_XM_018122451.1_18141	1230.17	lcl_NC_030852.1_mrna_XM_007039230.2_12013	1007.42	lcl_NC_030850.1_mrna_XM_007050158.2_3055	1125.88	lcl_NC_030858.1_mrna_XM_007016591.2_32241	1488.82	lcl_NC_014676.2_trna_35060	2489.22
69 th	lcl_NC_030850.1_mrna_XM_018121307.1_3877	1229.18	lcl_NC_030856.1_mrna_XM_007020583.2_24071	996.778	lcl_NC_030853.1_mrna_XM_007034664.2_16040	1123.05	lcl_NC_030855.1_mrna_XM_007025852.2_23292	1464.5	lcl_NC_014676.2_trna_35069	2489.22
70 th	lcl_NC_030855.1_ncrna_XR_001928293.1_21930	1229.11	lcl_NC_030854.1_mrna_XM_007027510.2_17965	995.249	lcl_NW_017234747.1_ncrna_XR_001929984.1_34814	1119.72	lcl_NC_030853.1_mrna_XM_007035171.2_16428	1445.32	lcl_NC_030851.1_trna_6062	2489.18
71 th	lcl_NC_030853.1_mrna_XM_007035179.2_16434	1225.77	lcl_NC_030853.1_mrna_XM_018119372.1_13550	991.232	lcl_NC_030851.1_mrna_XM_007041157.2_5299	1109.77	lcl_NC_030856.1_mrna_XM_007022121.2_25335	1430.69	lcl_NC_030855.1_trna_21059	2478.76
72 th	lcl_NC_030858.1_mrna_XM_007016436.2_32107	1224.45	lcl_NC_030854.1_mrna_XM_007031152.2_20812	990.499	lcl_NC_030850.1_mrna_XM_007046671.2_279	1106.97	lcl_NC_030858.1_mrna_XM_007012334.2_29010	1415.12	lcl_NC_014676.2_trna_35064	2443.74
73 th	lcl_NC_030858.1_mrna_XM_018126503.1_32095	1215.7	lcl_NC_030854.1_mrna_XM_018122147.1_19941	985.661	lcl_NC_030851.1_mrna_XM_007042551.2_6355	1100.43	lcl_NC_030850.1_mrna_XM_018114211.1_3765	1403.51	lcl_NC_014676.2_trna_35061	2383.51
74 th	lcl_NC_030850.1_mrna_XM_007046731.2_333	1210.73	lcl_NC_030859.1_mrna_XM_007011337.2_34660	976.662	lcl_NC_030853.1_mrna_XM_007035543.2_16721	1093.16	lcl_NC_030858.1_mrna_XM_007015352.2_31262	1391.46	lcl_NC_030853.1_trna_16476	2374.38
75 th	lcl_NC_030850.1_mrna_XM_007046636.2_250	1198.58	lcl_NC_030850.1_mrna_XM_007050727.2_3517	972.422	lcl_NC_030854.1_mrna_XM_007027266.2_17767	1089.53	lcl_NC_030856.1_mrna_XM_007020331.2_23858	1349.72	lcl_NC_030850.1_trna_3446	2368.52
76 th	lcl_NC_030857.1_mrna_XM_007017610.2_26263	1197.08	lcl_NC_030852.1_mrna_XM_007036016.2_9434	971.415	lcl_NC_030850.1_ncrna_XR_001928058.1_2316	1077.17	lcl_NC_030856.1_mrna_XM_007020344.2_23872	1331.86	lcl_NC_030854.1_trna_17169	2368.52
77 th	lcl_NC_030852.1_mrna_XM_018118215.1_12939	1196.28	lcl_NC_030858.1_mrna_XM_018128103.1_29845	966.682	lcl_NC_030859.1_mrna_XM_018129198.1_33102	1066.57	lcl_NC_030851.1_mrna_XM_007042470.2_6279	1296.05	lcl_NC_030855.1_trna_21840	2368.52
78 th	lcl_NC_030851.1_mrna_XM_007042627.2_6423	1195.67	lcl_NC_030858.1_mrna_XM_007015892.2_31671	960.399	lcl_NC_030851.1_ncrna_XR_001926481.1_7896	1065.18	lcl_NC_030854.1_miscrna_XR_001928043.1_17735	1291.63	lcl_NC_030850.1_trna_4255	2338.63
79 th	lcl_NC_030850.1_mrna_XM_007049121.2_2199	1182.87	lcl_NC_030850.1_mrna_XM_007046636.2_250	959.755	lcl_NC_030857.1_mrna_XM_007019326.2_27646	1059.02	lcl_NC_030859.1_mrna_XM_007008997.2_32901	1268.33	lcl_NC_030851.1_trna_5892	2338.63
80 th	lcl_NC_030853.1_mrna_XM_007031470.2_13516	1175.55	lcl_NC_030851.1_mrna_XM_018114880.1_6947	953.33	lcl_NC_030858.1_mrna_XM_007015460.2_31346	1054.32	lcl_NC_030850.1_mrna_XM_007051352.2_4031	1245.56	lcl_NC_030854.1_ncrna_XR_001928023.1_18273	2091.33
81 th	lcl_NC_030852.1_mrna_XM_007037386.2_10519	1151.9	lcl_NC_030857.1_mrna_XM_007019478.2_27979	950.227	lcl_NC_030854.1_mrna_XM_007027561.2_18015	1042.14	lcl_NC_030859.1_mrna_XM_007011298.2_34627	1221.73	lcl_NC_030850.1_ncrna_XR_001928199.1_2025	2063.63
82 th	lcl_NW_017234830.1_mrna_XM_007015018.2_34962	1147.46	lcl_NC_030851.1_mrna_XM_007045182.2_8539	945.11	lcl_NC_030859.1_mrna_XM_018129622.1_34354	1035.23	lcl_NC_030858.1_mrna_XM_007015684.2_31500	1219.84	lcl_NC_014676.2_rrna_35067	2060.52
83 th	lcl_NC_030858.1_mrna_XM_018126631.1_32302	1135.94	lcl_NC_030852.1_mrna_XM_007036892.2_10083	935.81	lcl_NC_030852.1_mrna_XM_018118294.1_12072	1028.59	lcl_NC_030858.1_mrna_XM_018127857.1_28874	1216.2	lcl_NC_014676.2_rrna_35068	1806.95
84 th	lcl_NC_030855.1_mrna_XM_018123609.1_22838	1132.59	lcl_NC_030857.1_mrna_XM_007019537.2_28028	929.346	lcl_NC_030852.1_mrna_XM_007039153.2_11951	1019.37	lcl_NC_014676.2_rrna_35066	1190.65	lcl_NC_030854.1_ncrna_XR_001927889.1_18307	1736.76
85 th	lcl_NC_030858.1_mrna_XM_007014154.2_30306	1127.45	lcl_NC_030855.1_ncrna_XR_001928293.1_21930	923.704	lcl_NC_030850.1_mrna_XM_007047804.2_1170	1019.22	lcl_NC_014676.2_rrna_35063	1173.96	lcl_NC_030857.1_ncrna_XR_001929041.1_27792	1383.77
86 th	lcl_NC_030854.1_mrna_XM_018120649.1_20727	1127.43	lcl_NC_030850.1_mrna_XM_018114231.1_3215	921.144	lcl_NC_030858.1_mrna_XM_007011603.2_28396	1013.32	lcl_NC_030850.1_mrna_XM_007052411.2_4914	1172.84	lcl_NC_030857.1_ncrna_XR_001929027.1_28174	1370.52
87 th	lcl_NC_030854.1_mrna_XM_007027510.2_17965	1126.41	lcl_NC_030852.1_mrna_XM_018117776.1_11904	918.998	lcl_NC_030850.1_mrna_XM_007049680.2_2677	1008.15	lcl_NC_030854.1_mrna_XM_007028432.2_18661	1142.86	lcl_NC_030855.1_ncrna_XR_001928456.1_21762	1360.26
88 th	lcl_NC_030859.1_mrna_XM_007011281.2_34615	1116.89	lcl_NC_030853.1_mrna_XM_007033393.2_15030	918.814	lcl_NC_030853.1_mrna_XM_007033534.2_15133	995.714	lcl_NC_030851.1_mrna_XM_007043918.2_7487	1131.21	lcl_NC_030850.1_ncrna_XR_001927393.1_2599	1339.46
89 th	lcl_NC_030854.1_mrna_XM_007027565.2_18019	1102.61	lcl_NC_030853.1_mrna_XM_007033131.2_14840	912.536	lcl_NC_030851.1_mrna_XM_007042470.2_6279	993.658	lcl_NC_030851.1_ncrna_XR_001926413.1_9365	1127.43	lcl_NC_030851.1_ncrna_XR_001926571.1_7462	1334.88
90 th	lcl_NC_030852.1_mrna_XM_007038374.2_11288	1095.92	lcl_NC_030850.1_mrna_XM_007046663.2_272	897.909	lcl_NC_030855.1_mrna_XM_007024990.2_22625	993.29	lcl_NC_030854.1_mrna_XM_018121579.1_20289	1121.48	lcl_NC_030856.1_ncrna_XR_001928855.1_24519	1298.16
91 th	lcl_NC_030851.1_mrna_XM_007043918.2_7487	1092.54	lcl_NC_030858.1_mrna_XM_007016473.2_32136	893.064	lcl_NC_030851.1_mrna_XM_018116276.1_6625	989.666	lcl_NC_030852.1_mrna_XM_007038878.2_11718	1114.03	lcl_NC_030851.1_trna_8790	1275.13
92 th	lcl_NC_030852.1_mrna_XM_007037898.2_10903	1090.82	lcl_NC_030857.1_mrna_XM_007020152.2_28189	892.906	lcl_NC_030850.1_mrna_XM_007046627.2_245	985.86	lcl_NC_030850.1_mrna_XM_007051584.2_4222	1097.54	lcl_NC_030859.1_trna_33104	1267.48
93 th	lcl_NC_030858.1_mrna_XM_007017008.2_32546	1088.4	lcl_NC_030854.1_mrna_XM_007029073.2_19171	883.017	lcl_NC_030858.1_mrna_XM_007016518.2_32178	977.225	lcl_NC_030853.1_mrna_XM_007035543.2_16721	1096.63	lcl_NC_014676.2_trna_35049	1267.48
94 th	lcl_NC_030854.1_mrna_XM_007027190.2_17706	1083.68	lcl_NC_030853.1_mrna_XM_007033818.2_15368	880.902	lcl_NC_030850.1_mrna_XM_018113817.1_538	958.884	lcl_NC_030857.1_mrna_XM_018125325.1_27574	1091.81	lcl_NC_030856.1_trna_24326	1267.48
95 th	lcl_NC_030857.1_mrna_XM_018126041.1_26802	1083.46	lcl_NC_030852.1_mrna_XM_007038662.2_11550	876.961	lcl_NC_030852.1_mrna_XM_007038601.2_11488	957.331	lcl_NC_030850.1_mrna_XM_007046671.2_279	1083.49	lcl_NC_030852.1_trna_10620	1259.85
96 th	lcl_NC_030850.1_mrna_XM_018124372.1_3468	1070.1	lcl_NC_030858.1_mrna_XM_018126605.1_31535	876.711	lcl_NC_030853.1_mrna_XM_018119641.1_14014	946.686	lcl_NC_030850.1_mrna_XM_007046458.2_114	1080.72	lcl_NC_030850.1_trna_633	1259.84
97 th	lcl_NC_030859.1_mrna_XM_007009051.2_32929	1068.02	lcl_NC_030858.1_mrna_XM_007013276.2_29702	876.67	lcl_NC_030850.1_ncrna_XR_001927826.1_2913	945.746	lcl_NC_030850.1_mrna_XM_018128818.1_292	1079.91	lcl_NC_030850.1_trna_4390	1259.84
98 th	lcl_NC_030854.1_mrna_XM_007029007.2_19129	1063.92	lcl_NC_030851.1_mrna_XM_018116000.1_5822	871.625	lcl_NC_030851.1_mrna_XM_007042618.2_6411	938.469	lcl_NC_030854.1_mrna_XM_007029319.2_19365	1078.55	lcl_NC_030851.1_trna_6036	1259.84
99 th	lcl_NC_030852.1_mrna_XM_007037542.2_10628	1063.16	lcl_NC_030852.1_mrna_XM_007038374.2_11288	858.208	lcl_NC_030853.1_mrna_XM_007034894.2_16208	923.401	lcl_NC_030859.1_mrna_XM_007010259.2_33816	1067.09	lcl_NC_030851.1_trna_6285	1259.84
100 th	lcl_NC_030856.1_mrna_XM_007020973.2_24391	1039.71	lcl_NC_030853.1_mrna_XM_007034321.2_15772	855.398	lcl_NC_030850.1_mrna_XM_007051343.2_4026	910.4	lcl_NC_030853.1_mrna_XM_007035345.2_16564	1062.41	lcl_NC_030852.1_trna_11713	1259.84
101 th	lcl_NC_030854.1_mrna_XM_018121659.1_17715	1039.35	lcl_NC_030854.1_mrna_XM_007026499.2_17130	855.101	lcl_NC_030853.1_mrna_XM_007034571.2_15983	898.456	lcl_NC_030851.1_mrna_XM_007045411.2_8705	1061.98	lcl_NC_030852.1_trna_11804	1259.84
102 th	lcl_NC_030854.1_ncrna_XR_001927848.1_20398	1037.98	lcl_NC_030852.1_mrna_XM_007036266.2_9610	850.034	lcl_NC_030858.1_mrna_XM_007016591.2_32241	896.722	lcl_NC_030858.1_mrna_XM_018127337.1_31019	1060.79	lcl_NC_030852.1_trna_13044	1259.84
103 th	lcl_NC_030853.1_mrna_XM_018119402.1_16989	1025.47	lcl_NC_030853.1_mrna_XM_007035602.2_16764	847.669	lcl_NC_030852.1_mrna_XM_007036016.2_9434	879.297	lcl_NC_030858.1_mrna_XM_018127485.1_31369	1053.31	lcl_NC_030852.1_trna_13046	1259.84
104 th	lcl_NC_030852.1_mrna_XM_007039576.2_12273	1018.38	lcl_NC_030855.1_mrna_XM_018123646.1_21944	844.781	lcl_NC_030852.1_mrna_XM_007040103.2_12732	864.117	lcl_NC_030858.1_mrna_XM_007013822.2_30097	1032.92	lcl_NC_030853.1_trna_13577	1259.84
105 th	lcl_NC_030858.1_mrna_XM_007017044.2_32581	1014.08	lcl_NC_030855.1_mrna_XM_007026145.2_23533	844.135	lcl_NC_030850.1_ncrna_XR_001928055.1_2880	861.185	lcl_NC_030850.1_mrna_XM_007049110.2_2174	1020.98	lcl_NC_030854.1_trna_17732	1259.84
106 th	lcl_NC_030853.1_mrna_XM_018119027.1_14536	1008.17	lcl_NC_030858.1_mrna_XM_007012174.2_28888	836.402	lcl_NC_030853.1_mrna_XM_018119669.1_14032	857.324	lcl_NC_030854.1_mrna_XM_018122210.1_18590	1006.96	lcl_NC_030854.1_trna_18126	1259.84
107 th	lcl_NC_030859.1_mrna_XM_007009689.2_33372	994.512	lcl_NC_030850.1_mrna_XM_007051585.2_4223	828.961	lcl_NC_030853.1_mrna_XM_018119217.1_14998	856.385	lcl_NC_030850.1_mrna_XM_007050523.2_3353	1004.11	lcl_NC_030855.1_trna_23046	1259.84
108 th	lcl_NC_014676.2_rrna_35063	982.75	lcl_NC_030854.1_mrna_XM_007030574.2_20358	828.751	lcl_NC_030858.1_mrna_XM_007012134.2_28857	848.075	lcl_NC_030850.1_mrna_XM_018122817.1_243	1000.09	lcl_NC_030855.1_trna_23623	1259.84
109 th	lcl_NC_030854.1_ncrna_XR_001928040.1_17192	981.304	lcl_NC_030859.1_mrna_XM_007011303.2_34631	824.2	lcl_NC_030859.1_ncrna_XR_001929753.1_33661	845.367	lcl_NC_030851.1_mrna_XM_007042655.2_6438	991.87	lcl_NC_030858.1_trna_29399	1259.84
110 th	lcl_NC_030852.1_mrna_XM_007039230.2_12013	971.122	lcl_NC_030850.1_mrna_XM_018121307.1_3877	823.964	lcl_NC_030851.1_ncrna_XR_001926453.1_8553	844.963	lcl_NC_030851.1_mrna_XM_007041392.2_5456	979.627	lcl_NC_030858.1_trna_32029	1259.84
111 th	lcl_NC_030856.1_mrna_XM_018124527.1_24808	968.585	lcl_NC_030853.1_mrna_XM_007034918.2_16231	821.563	lcl_NC_030850.1_mrna_XM_007049110.2_2174	841.697	lcl_NC_030852.1_mrna_XM_018118515.1_9934	944.077	lcl_NC_014676.2_trna_35039	1259.84
112 th	lcl_NC_030854.1_mrna_XM_007029245.2_19311	952.911	lcl_NC_030854.1_mrna_XM_007027561.2_18015	819.349	lcl_NC_030851.1_mrna_XM_018116513.1_6231	841.575	lcl_NC_030851.1_mrna_XM_018115955.1_8059	939.302	lcl_NC_014676.2_trna_35040	1259.84
113 th	lcl_NC_030855.1_mrna_XM_007025845.2_23287	945.534	lcl_NC_030858.1_mrna_XM_007017044.2_32581	814.709	lcl_NC_030858.1_mrna_XM_007012871.2_29414	836.892	lcl_NC_030850.1_mrna_XM_007046507.2_158	931.718	lcl_NC_014676.2_trna_35042	1259.84
114 th	lcl_NC_030856.1_mrna_XM_007020970.2_24389	945.054	lcl_NC_030855.1_mrna_XM_007024328.2_22103	814.67	lcl_NC_030850.1_mrna_XM_007046565.2_196	831.904	lcl_NC_030859.1_mrna_XM_007009789.2_33448	927.306	lcl_NC_014676.2_trna_35047	1259.84
115 th	lcl_NC_030853.1_mrna_XM_007034571.2_15983	942.707	lcl_NC_030854.1_ncrna_XR_001928177.1_19967	807.491	lcl_NC_030857.1_mrna_XM_007018678.2_27110	817.275	lcl_NC_030857.1_mrna_XM_007017610.2_26263	926.71	lcl_NC_014676.2_trna_35056	1259.84
116 th	lcl_NC_030852.1_mrna_XM_007036729.2_9961	934.351	lcl_NC_030854.1_mrna_XM_007031074.2_20751	803.655	lcl_NC_030850.1_ncrna_XR_001928198.1_3134	816.632	lcl_NC_030853.1_mrna_XM_018119217.1_14998	925.002	lcl_NC_030851.1_trna_8990	1256.93
117 th	lcl_NC_030854.1_mrna_XM_007029073.2_19171	933.373	lcl_NC_030858.1_mrna_XM_007016008.2_31760	801.591	lcl_NC_030850.1_mrna_XM_007051585.2_4223	810.928	lcl_NC_030858.1_mrna_XM_007012696.2_29284	919.567	lcl_NC_030851.1_trna_6393	1254.5
118 th	lcl_NC_030851.1_mrna_XM_007046044.2_9192	932.574	lcl_NC_030859.1_mrna_XM_007009300.2_33097	790.072	lcl_NC_030856.1_mrna_XM_018124488.1_24379	809.994	lcl_NC_030856.1_mrna_XM_007020757.2_24202	916.631	lcl_NC_030850.1_trna_3762	1253.59
119 th	lcl_NC_030856.1_ncrna_XR_001928618.1_25414	925.885	lcl_NC_030858.1_mrna_XM_018126543.1_30434	789.312	lcl_NC_030857.1_mrna_XM_018125571.1_28037	803.489	lcl_NC_030854.1_mrna_XM_018120503.1_19285	908.118	lcl_NC_030850.1_trna_301	1252.22
120 th	lcl_NC_030858.1_mrna_XM_007011696.2_28482	918.445	lcl_NC_030850.1_mrna_XM_007047953.2_1274	788.458	lcl_NC_030852.1_mrna_XM_007040207.2_12819	803.298	lcl_NC_030851.1_mrna_XM_018114461.1_5377	903.63	lcl_NC_030851.1_trna_6195	1252.22
121 th	lcl_NC_030857.1_mrna_XM_007018630.2_27062	905.915	lcl_NC_030851.1_mrna_XM_018115386.1_6240	784.87	lcl_NC_030851.1_mrna_XM_007041858.2_5819	799.844	lcl_NC_030850.1_mrna_XM_007048890.2_2016	899.959	lcl_NC_030851.1_trna_6216	1252.22
122 th	lcl_NC_030858.1_mrna_XM_018128537.1_29937	896.989	lcl_NC_030855.1_mrna_XM_007025081.2_22703	783.359	lcl_NC_030850.1_mrna_XM_007050727.2_3517	797.07	lcl_NC_030850.1_mrna_XM_007051343.2_4026	894.985	lcl_NC_030851.1_trna_7166	1252.22
123 th	lcl_NC_030858.1_mrna_XM_018126486.1_29760	893.097	lcl_NC_030856.1_mrna_XM_007022139.2_25351	781.712	lcl_NC_030853.1_mrna_XM_018119027.1_14536	796.651	lcl_NC_030851.1_mrna_XM_007041748.2_5742	891.86	lcl_NC_030851.1_trna_9033	1252.22
124 th	lcl_NC_030855.1_mrna_XM_007024676.2_22378	890.679	lcl_NC_030850.1_mrna_XM_007046565.2_196	781.556	lcl_NC_030854.1_mrna_XM_018121613.1_19919	795.727	lcl_NC_030858.1_mrna_XM_007012218.2_28922	888.613	lcl_NC_030852.1_trna_9707	1252.22
125 th	lcl_NC_030850.1_mrna_XM_007047024.2_571	889.443	lcl_NC_030850.1_mrna_XM_007049001.2_2087	776.209	lcl_NC_030854.1_mrna_XM_018122166.1_18253	795.384	lcl_NC_030851.1_mrna_XM_018116481.1_7054	884.976	lcl_NC_030853.1_trna_14228	1252.22
126 th	lcl_NC_030858.1_mrna_XM_007015889.2_31670	888.56	lcl_NC_030859.1_mrna_XM_007011281.2_34615	771.339	lcl_NC_030851.1_mrna_XM_018114533.1_8459	793.218	lcl_NC_030859.1_mrna_XM_007010422.2_33947	884.796	lcl_NC_030853.1_trna_14587	1252.22
127 th	lcl_NC_030858.1_mrna_XM_007016473.2_32136	886.738	lcl_NC_030855.1_mrna_XM_007025845.2_23287	770.166	lcl_NC_030852.1_mrna_XM_018118215.1_12939	787.475	lcl_NC_030854.1_mrna_XM_018122381.1_20855	882.694	lcl_NC_030855.1_trna_22670	1252.22
128 th	lcl_NC_030854.1_mrna_XM_007030475.2_20274	886.076	lcl_NC_030850.1_mrna_XM_007048953.2_2059	766.652	lcl_NC_030857.1_mrna_XM_007018924.2_27309	782.641	lcl_NC_030857.1_mrna_XM_007017972.2_26535	863.147	lcl_NC_030855.1_trna_23100	1252.22
129 th	lcl_NC_030858.1_mrna_XM_007016515.2_32174	884.664	lcl_NC_030856.1_mrna_XM_018124488.1_24379	765.7	lcl_NC_030858.1_mrna_XM_007012925.2_29453	780.267	lcl_NC_030858.1_mrna_XM_007011900.2_28649	862.18	lcl_NC_030856.1_trna_24167	1252.22
130 th	lcl_NC_030853.1_mrna_XM_007035345.2_16564	884.353	lcl_NC_030853.1_mrna_XM_007035102.2_16359	765.126	lcl_NC_030859.1_mrna_XM_007009789.2_33448	775.206	lcl_NC_030856.1_mrna_XM_007020970.2_24389	860.211	lcl_NC_030856.1_trna_24482	1252.22
131 th	lcl_NC_030858.1_mrna_XM_007011978.2_28726	884.021	lcl_NC_030850.1_mrna_XM_018128607.1_1461	762.04	lcl_NC_030852.1_mrna_XM_007040876.2_13358	774.653	lcl_NC_030853.1_mrna_XM_007031682.2_13712	842.387	lcl_NC_030856.1_trna_25641	1252.22
132 th	lcl_NC_030852.1_mrna_XM_007040433.2_12988	883.884	lcl_NC_030851.1_mrna_XM_018116184.1_9155	760.565	lcl_NC_030853.1_mrna_XM_007031682.2_13712	773.775	lcl_NC_030851.1_mrna_XM_018116598.1_8503	838.41	lcl_NC_030857.1_trna_26283	1252.22
133 th	lcl_NC_030858.1_mrna_XM_018127857.1_28874	881.488	lcl_NC_030850.1_mrna_XM_007050949.2_3679	760.538	lcl_NC_030850.1_mrna_XM_018122442.1_1681	771.358	lcl_NC_030851.1_mrna_XM_007042452.2_6267	837.803	lcl_NC_030857.1_trna_26532	1252.22
134 th	lcl_NC_030853.1_mrna_XM_007034698.2_16066	872.95	lcl_NC_030857.1_mrna_XM_007018471.2_26936	757.43	lcl_NC_030853.1_ncrna_XR_001927508.1_14261	767.122	lcl_NC_030851.1_mrna_XM_007044383.2_7910	837.449	lcl_NC_030857.1_trna_27161	1252.22
135 th	lcl_NC_030856.1_mrna_XM_007020344.2_23872	863.681	lcl_NC_030853.1_mrna_XM_007035689.2_16842	755.869	lcl_NC_030857.1_mrna_XM_007017091.2_25874	764.862	lcl_NC_030857.1_mrna_XM_007017091.2_25874	836.718	lcl_NC_030859.1_trna_33116	1252.22
136 th	lcl_NC_030854.1_mrna_XM_007027610.2_18043	860.252	lcl_NC_030850.1_mrna_XM_007047812.2_1177	755.591	lcl_NC_030852.1_mrna_XM_007039876.2_12550	763.464	lcl_NC_030856.1_mrna_XM_007020973.2_24391	824.928	lcl_NC_030859.1_trna_33586	1252.22
137 th	lcl_NC_030858.1_mrna_XM_007012925.2_29453	853.482	lcl_NC_030859.1_mrna_XM_007010218.2_33786	755.399	lcl_NC_030850.1_mrna_XM_007049161.2_2239	759.995	lcl_NC_030851.1_mrna_XM_018115821.1_6834	819.585	lcl_NC_014676.2_trna_35046	1252.22
138 th	lcl_NC_030852.1_mrna_XM_007039731.2_12423	853.05	lcl_NC_030850.1_mrna_XM_007051154.2_3859	754.769	lcl_NC_030856.1_mrna_XM_007020973.2_24391	751.531	lcl_NC_030855.1_ncrna_XR_001928293.1_21930	818.759	lcl_NC_014676.2_trna_35052	1252.22
139 th	lcl_NC_030850.1_mrna_XM_007050332.2_3186	845.821	lcl_NC_030850.1_mrna_XM_007052171.2_4715	752.681	lcl_NC_030854.1_ncrna_XR_001927972.1_18197	737.491	lcl_NC_030851.1_mrna_XM_018115941.1_5158	810.389	lcl_NC_014676.2_trna_35054	1252.22
140 th	lcl_NC_030858.1_mrna_XM_007015758.2_31567	840.558	lcl_NC_030856.1_mrna_XM_007020466.2_23979	747.03	lcl_NC_030852.1_mrna_XM_007037336.2_10481	734.334	lcl_NC_030859.1_mrna_XM_018129458.1_33310	798.349	lcl_NC_014676.2_trna_35057	1252.22
141 th	lcl_NC_030854.1_mrna_XM_007027007.2_17570	835.872	lcl_NC_030852.1_mrna_XM_007036740.2_9970	746.166	lcl_NC_030856.1_ncrna_XR_001928618.1_25414	730.892	lcl_NC_030859.1_mrna_XM_007009300.2_33097	796.927	lcl_NC_030851.1_trna_8255	1247.78
142 th	lcl_NC_030859.1_mrna_XM_018129694.1_33764	827.243	lcl_NC_030857.1_mrna_XM_007017903.2_26482	743.888	lcl_NC_030857.1_mrna_XM_007018783.2_27198	729.38	lcl_NC_030856.1_mrna_XM_018124773.1_25343	793.567	lcl_NC_030854.1_trna_20226	1247.71
143 th	lcl_NC_030858.1_mrna_XM_007012626.2_29238	822.083	lcl_NC_030858.1_mrna_XM_007016483.2_32151	742.345	lcl_NC_030853.1_mrna_XM_007031470.2_13516	728.284	lcl_NC_030851.1_mrna_XM_007044035.2_7594	785.02	lcl_NC_030857.1_trna_25945	1246
144 th	lcl_NC_030853.1_mrna_XM_007031836.2_13822	818.409	lcl_NC_030858.1_mrna_XM_007015758.2_31567	738.073	lcl_NC_030852.1_mrna_XM_007038322.2_11246	725.284	lcl_NC_030858.1_mrna_XM_018126503.1_32095	781.045	lcl_NC_030852.1_trna_11124	1246
145 th	lcl_NC_030857.1_mrna_XM_018126342.1_27112	814.335	lcl_NW_017234830.1_mrna_XM_007015018.2_34962	732.655	lcl_NC_030854.1_mrna_XM_007030934.2_20642	725.019	lcl_NC_030850.1_mrna_XM_007047401.2_847	778.085	lcl_NC_030852.1_trna_11855	1246
146 th	lcl_NC_030850.1_mrna_XM_018114366.1_1504	809.736	lcl_NC_030854.1_mrna_XM_007027610.2_18043	731.13	lcl_NC_030859.1_mrna_XM_018129296.1_33119	719.625	lcl_NC_030854.1_mrna_XM_007031147.2_20807	773.577	lcl_NC_030851.1_trna_6371	1244.64
147 th	lcl_NC_030854.1_mrna_XM_007027036.2_17590	809.471	lcl_NC_030853.1_mrna_XM_007035053.2_16331	729.841	lcl_NC_030851.1_ncrna_XR_001926413.1_9365	718.316	lcl_NC_030850.1_mrna_XM_007052028.2_4617	765.682	lcl_NC_030850.1_trna_464	1244.61
148 th	lcl_NC_030859.1_mrna_XM_007011303.2_34631	806.22	lcl_NC_030857.1_mrna_XM_018126041.1_26802	729.433	lcl_NC_030850.1_mrna_XM_007050896.2_3649	718.035	lcl_NC_030851.1_mrna_XM_007041869.2_5829	765.114	lcl_NC_030851.1_trna_6096	1244.61
149 th	lcl_NC_030853.1_mrna_XM_007034321.2_15772	806.058	lcl_NC_030857.1_mrna_XM_018126143.1_27991	727.185	lcl_NC_030854.1_mrna_XM_007026929.2_17500	717.236	lcl_NC_030858.1_mrna_XM_018127733.1_31782	758.652	lcl_NC_030851.1_trna_7625	1244.61
150 th	lcl_NC_030851.1_mrna_XM_007042083.2_6006	803.085	lcl_NC_030858.1_mrna_XM_007014862.2_30899	717.139	lcl_NC_030852.1_mrna_XM_007040433.2_12988	714.21	lcl_NC_030850.1_mrna_XM_007051538.2_4193	756.691	lcl_NC_030851.1_trna_8060	1244.61
151 th	lcl_NC_030858.1_mrna_XM_007015404.2_31303	799.975	lcl_NC_030853.1_mrna_XM_007032443.2_14298	706.197	lcl_NC_030859.1_mrna_XM_007009300.2_33097	709.892	lcl_NC_030854.1_mrna_XM_018120491.1_20095	753.351	lcl_NC_030853.1_trna_15069	1244.61
152 th	lcl_NC_030855.1_mrna_XM_018123646.1_21944	795.646	lcl_NC_030852.1_mrna_XM_007040876.2_13358	703.191	lcl_NC_030852.1_mrna_XM_007037386.2_10519	709.661	lcl_NC_030852.1_mrna_XM_007037678.2_10733	749.983	lcl_NC_030854.1_trna_19383	1244.61
153 th	lcl_NC_030852.1_mrna_XM_018117776.1_11904	792.02	lcl_NC_030852.1_mrna_XM_007038601.2_11488	699.805	lcl_NC_030851.1_mrna_XM_007042750.2_6529	708.898	lcl_NC_030854.1_mrna_XM_007027125.2_17665	749.555	lcl_NC_030855.1_trna_22011	1244.61
154 th	lcl_NC_030850.1_mrna_XM_007050876.2_3638	790.808	lcl_NC_030858.1_mrna_XM_018127208.1_32110	698.23	lcl_NC_030850.1_mrna_XM_007046731.2_333	706.097	lcl_NC_030851.1_mrna_XM_007043742.2_7349	743.504	lcl_NC_030858.1_trna_28652	1244.61
155 th	lcl_NC_030859.1_mrna_XM_018128642.1_33784	787.488	lcl_NC_030859.1_mrna_XM_007011153.2_34502	690.395	lcl_NC_030854.1_mrna_XM_007030494.2_20288	705.611	lcl_NC_030854.1_mrna_XM_007027581.2_18027	742.159	lcl_NC_030858.1_trna_31022	1244.61
156 th	lcl_NC_030858.1_mrna_XM_007016483.2_32151	785.002	lcl_NC_030858.1_mrna_XM_007011942.2_28684	690.127	lcl_NC_030851.1_mrna_XM_007043664.2_7280	703.274	lcl_NC_030850.1_mrna_XM_018126582.1_1373	737.712	lcl_NC_014676.2_trna_35044	1244.61
157 th	lcl_NC_030857.1_mrna_XM_007018933.2_27319	781.027	lcl_NC_030854.1_mrna_XM_007029007.2_19129	683.913	lcl_NC_030854.1_mrna_XM_007026637.2_17244	690.276	lcl_NC_030852.1_mrna_XM_007039491.2_12199	726.246	lcl_NC_014676.2_trna_35050	1244.61
158 th	lcl_NC_030858.1_mrna_XM_018127733.1_31782	778.045	lcl_NC_030859.1_mrna_XM_007009698.2_33375	682.614	lcl_NC_030855.1_mrna_XM_007023403.2_21372	689.686	lcl_NC_030858.1_mrna_XM_018127208.1_32110	719.616	lcl_NC_030852.1_trna_11786	1240.23
159 th	lcl_NC_030857.1_mrna_XM_007017524.2_26184	777.431	lcl_NC_030859.1_mrna_XM_007009789.2_33448	676.711	lcl_NC_030850.1_mrna_XM_018119638.1_2022	688.191	lcl_NC_030851.1_mrna_XM_007041858.2_5819	706.885	lcl_NC_030851.1_trna_7262	1238.43
160 th	lcl_NC_030858.1_mrna_XM_007012338.2_29012	769.761	lcl_NC_030850.1_mrna_XM_007050052.2_2977	673.683	lcl_NC_030858.1_mrna_XM_007011892.2_28645	687.11	lcl_NC_030857.1_mrna_XM_007017851.2_26434	697.788	lcl_NC_030858.1_trna_32505	1238.42
161 th	lcl_NC_030856.1_mrna_XM_007020583.2_24071	767.16	lcl_NC_030852.1_mrna_XM_007037898.2_10903	669.431	lcl_NC_030857.1_mrna_XM_018126171.1_26632	685.83	lcl_NC_030858.1_mrna_XM_007012261.2_28961	696.471	lcl_NC_030851.1_trna_5468	1238.39
162 th	lcl_NC_030853.1_mrna_XM_007035053.2_16331	764.255	lcl_NC_030853.1_mrna_XM_018119875.1_15635	668.67	lcl_NC_030854.1_mrna_XM_007027957.2_18322	684.192	lcl_NC_030851.1_mrna_XM_007046053.2_9200	691.663	lcl_NC_030858.1_trna_31431	1238.39
163 th	lcl_NC_030853.1_mrna_XM_018119560.1_14918	763.923	lcl_NC_030858.1_mrna_XM_007015301.2_31226	663.973	lcl_NC_030854.1_mrna_XM_018121659.1_17715	682.758	lcl_NC_030858.1_mrna_XM_018127017.1_31947	691.276	lcl_NC_030855.1_trna_23613	1237.02
164 th	lcl_NC_030858.1_mrna_XM_007014880.2_30909	757.156	lcl_NC_030859.1_mrna_XM_018129361.1_32896	662.082	lcl_NC_030851.1_mrna_XM_018115426.1_6528	680.101	lcl_NC_030855.1_mrna_XM_018123466.1_22971	685.958	lcl_NC_014676.2_trna_35038	1237.02
165 th	lcl_NC_030858.1_mrna_XM_007015015.2_31020	755.581	lcl_NC_030856.1_mrna_XM_007020970.2_24389	659.576	lcl_NC_030850.1_mrna_XM_007051406.2_4087	680.079	lcl_NC_030854.1_mrna_XM_018122320.1_19449	675.332	lcl_NC_030855.1_trna_23439	1236.26
166 th	lcl_NC_030853.1_mrna_XM_007034918.2_16231	752.598	lcl_NC_030850.1_mrna_XM_007046671.2_279	656.85	lcl_NC_030853.1_mrna_XM_007032803.2_14570	678.332	lcl_NC_030853.1_mrna_XM_018119523.1_15932	670.886	lcl_NC_030851.1_trna_7099	1235.43
167 th	lcl_NC_030859.1_mrna_XM_018128791.1_33438	750.985	lcl_NC_030856.1_mrna_XM_007020973.2_24391	653.744	lcl_NC_030854.1_mrna_XM_007026456.2_17084	672.559	lcl_NC_030855.1_mrna_XM_018123288.1_23029	669.066	lcl_NC_030850.1_trna_3881	1234.51
168 th	lcl_NC_030851.1_mrna_XM_007043324.2_7013	745.592	lcl_NC_030852.1_mrna_XM_007037990.2_10981	653.079	lcl_NC_030857.1_mrna_XM_007018214.2_26750	661.721	lcl_NC_030851.1_mrna_XM_018116155.1_8168	667.024	lcl_NC_030852.1_trna_9715	1234.51
169 th	lcl_NC_030859.1_mrna_XM_007009512.2_33257	740.435	lcl_NC_030853.1_mrna_XM_007032433.2_14290	646.577	lcl_NC_030851.1_mrna_XM_018115393.1_9290	660.722	lcl_NC_030854.1_mrna_XM_018121659.1_17715	665.401	lcl_NC_030850.1_trna_943	1232.18
170 th	lcl_NC_030850.1_mrna_XM_007046671.2_279	738.165	lcl_NC_030854.1_mrna_XM_007030091.2_19960	646.35	lcl_NC_030852.1_ncrna_XR_001927229.1_11724	642.873	lcl_NC_030852.1_mrna_XM_018117575.1_11502	662.471	lcl_NC_030851.1_ncrna_XR_001926573.1_7639	1231.18
171 th	lcl_NW_017234906.1_mrna_XM_018129890.1_35007	738.047	lcl_NC_030850.1_mrna_XM_018114311.1_4053	646.249	lcl_NC_030856.1_mrna_XM_007020466.2_23979	641.458	lcl_NC_030856.1_mrna_XM_007022458.2_25779	660.318	lcl_NC_014676.2_trna_35055	1229.44
172 th	lcl_NC_030857.1_mrna_XM_007018634.2_27065	737.879	lcl_NC_030857.1_mrna_XM_007018634.2_27065	646.19	lcl_NC_030851.1_mrna_XM_007045411.2_8705	635.106	lcl_NC_030858.1_mrna_XM_018127635.1_30882	650.273	lcl_NC_030854.1_trna_17576	1224.67
173 th	lcl_NC_030853.1_mrna_XM_007033638.2_15220	737.329	lcl_NC_030858.1_mrna_XM_018128537.1_29937	645.77	lcl_NC_030855.1_mrna_XM_007025608.2_23106	634.13	lcl_NC_030850.1_mrna_XM_018129479.1_2080	650.1	lcl_NC_030850.1_trna_3494	1224.33
174 th	lcl_NC_030851.1_mrna_XM_007045776.2_8983	737.11	lcl_NC_030858.1_mrna_XM_007012338.2_29012	645.281	lcl_NC_030851.1_mrna_XM_018116000.1_5822	633.93	lcl_NC_030852.1_mrna_XM_007037046.2_10327	645.626	lcl_NC_030859.1_trna_32961	1224.33
175 th	lcl_NC_030853.1_mrna_XM_018119641.1_14014	736.644	lcl_NC_030850.1_mrna_XM_018122163.1_4346	643.197	lcl_NC_030851.1_ncrna_XR_001926555.1_7606	633.429	lcl_NC_030857.1_mrna_XM_007018786.2_27201	643.666	lcl_NC_030852.1_trna_12422	1224.33
176 th	lcl_NC_030858.1_mrna_XM_007015352.2_31262	735.378	lcl_NC_030853.1_mrna_XM_018119560.1_14918	642.162	lcl_NC_030858.1_mrna_XM_007015166.2_31128	628.199	lcl_NC_030852.1_mrna_XM_007036016.2_9434	642.665	lcl_NC_030858.1_trna_31942	1221.32
177 th	lcl_NC_030858.1_mrna_XM_007016406.2_32082	733.744	lcl_NC_030850.1_mrna_XM_007050900.2_3652	638.266	lcl_NC_030855.1_mrna_XM_018123522.1_22388	625.717	lcl_NC_030856.1_ncrna_XR_001928618.1_25414	642.528	lcl_NC_030851.1_trna_6387	1218.82
178 th	lcl_NC_030859.1_mrna_XM_007010218.2_33786	732.889	lcl_NC_030854.1_mrna_XM_007030886.2_20601	637.035	lcl_NC_030854.1_ncrna_XR_001928040.1_17192	615.272	lcl_NC_030856.1_mrna_XM_007022138.2_25349	636.395	lcl_NC_030850.1_trna_300	1217.08
179 th	lcl_NC_030855.1_mrna_XM_018123522.1_22388	729.898	lcl_NC_030854.1_ncrna_XR_001927971.1_19513	636.415	lcl_NC_030856.1_mrna_XM_007020668.2_24128	614.509	lcl_NC_030850.1_mrna_XM_007046685.2_295	631.861	lcl_NC_030855.1_trna_23090	1217.08
180 th	lcl_NC_030854.1_miscrna_XR_001928043.1_17735	726.184	lcl_NC_030858.1_mrna_XM_007013893.2_30134	633.334	lcl_NC_030854.1_mrna_XM_007031152.2_20812	602.984	lcl_NC_030850.1_mrna_XM_007050896.2_3649	629.981	lcl_NC_030859.1_ncrna_XR_001929931.1_34179	1214.8
181 th	lcl_NC_030850.1_mrna_XM_007047812.2_1177	725.618	lcl_NC_030858.1_mrna_XM_007012863.2_29410	633.307	lcl_NC_030854.1_mrna_XM_007026499.2_17130	602.74	lcl_NC_030858.1_mrna_XM_007011892.2_28645	626.122	lcl_NC_030851.1_trna_7196	1205.59
182 th	lcl_NC_030859.1_mrna_XM_018129361.1_32896	725.399	lcl_NC_030854.1_mrna_XM_007030957.2_20666	630.648	lcl_NC_030859.1_mrna_XM_007010422.2_33947	601.882	lcl_NC_030858.1_mrna_XM_007012570.2_29190	623.862	lcl_NC_030851.1_trna_8258	1203.88
183 th	lcl_NC_030852.1_mrna_XM_007036016.2_9434	723.925	lcl_NC_030854.1_mrna_XM_007027854.2_18226	629.449	lcl_NC_030857.1_mrna_XM_007018391.2_26886	599.835	lcl_NC_030855.1_mrna_XM_007026021.2_23437	620.663	lcl_NC_030854.1_trna_17572	1203.88
184 th	lcl_NC_030858.1_mrna_XM_018127438.1_31298	722.553	lcl_NC_030853.1_mrna_XM_007032135.2_14066	629.39	lcl_NW_017234784.1_ncrna_XR_001930009.1_34878	595.58	lcl_NC_030850.1_mrna_XM_018114187.1_1328	617.743	lcl_NC_030854.1_trna_20323	1202.28
185 th	lcl_NC_030850.1_mrna_XM_007050052.2_2977	720.528	lcl_NC_030853.1_mrna_XM_007031470.2_13516	628.064	lcl_NC_030850.1_mrna_XM_018114128.1_1376	595.028	lcl_NC_030858.1_mrna_XM_007014862.2_30899	616.553	lcl_NC_014676.2_trna_35071	1199.26
186 th	lcl_NC_030851.1_mrna_XM_007042750.2_6529	718.989	lcl_NC_030850.1_mrna_XM_007052501.2_4998	627.461	lcl_NC_030852.1_ncrna_XR_001926978.1_10485	594.727	lcl_NC_030858.1_mrna_XM_007015267.2_31201	611.599	lcl_NC_030850.1_trna_1182	1198.04
187 th	lcl_NC_030852.1_mrna_XM_018118605.1_11208	717.28	lcl_NC_030854.1_mrna_XM_018122381.1_20855	624.876	lcl_NW_017234821.1_miscrna_XR_001930033.1_34944	589.127	lcl_NC_030854.1_mrna_XM_007030866.2_20586	604.725	lcl_NC_030855.1_trna_23678	1198.04
188 th	lcl_NC_030854.1_mrna_XM_018120671.1_20636	713.713	lcl_NC_030850.1_mrna_XM_007047999.2_1320	621.691	lcl_NC_030851.1_mrna_XM_007045915.2_9087	586.512	lcl_NC_030851.1_mrna_XM_007043530.2_7178	604.203	lcl_NC_030852.1_trna_10416	1191.75
189 th	lcl_NC_030858.1_mrna_XM_007013752.2_30040	712.007	lcl_NC_030859.1_mrna_XM_018129717.1_33267	620.888	lcl_NC_030850.1_mrna_XM_007047745.2_1124	582.162	lcl_NC_030853.1_mrna_XM_007032903.2_14644	600.285	lcl_NC_030853.1_trna_13829	1191.75
190 th	lcl_NC_030850.1_mrna_XM_007048773.2_1925	703.993	lcl_NC_030851.1_mrna_XM_018114468.1_8127	620.673	lcl_NC_030850.1_mrna_XM_007052073.2_4647	578.574	lcl_NC_030854.1_mrna_XM_007027406.2_17889	597.215	lcl_NC_030854.1_trna_18317	1191.75
191 th	lcl_NC_030858.1_mrna_XM_007012174.2_28888	702.734	lcl_NC_030851.1_mrna_XM_007043565.2_7224	618.76	lcl_NW_017234724.1_ncrna_XR_001929959.1_34760	577.883	lcl_NC_030858.1_mrna_XM_007016015.2_31766	597.173	lcl_NC_030854.1_trna_19098	1191.75
192 th	lcl_NC_030851.1_mrna_XM_018114468.1_8127	702.376	lcl_NC_030851.1_mrna_XM_007043885.2_7460	616.349	lcl_NC_030859.1_mrna_XM_007011124.2_34463	576.609	lcl_NC_030854.1_mrna_XM_007026908.2_17484	593.838	lcl_NC_014676.2_trna_35043	1191.75
193 th	lcl_NC_030855.1_mrna_XM_007024349.2_22122	701.257	lcl_NC_030851.1_mrna_XM_007042750.2_6529	614.755	lcl_NC_030854.1_mrna_XM_007027854.2_18226	575.654	lcl_NC_030850.1_mrna_XM_007052456.2_4961	591.885	lcl_NC_030851.1_trna_8480	1184.29
194 th	lcl_NC_030857.1_mrna_XM_007017091.2_25874	695.6	lcl_NC_030858.1_mrna_XM_007012925.2_29453	613.371	lcl_NC_030850.1_mrna_XM_007048564.2_1774	572.583	lcl_NC_030850.1_mrna_XM_007048882.2_2012	590.074	lcl_NC_030850.1_trna_1123	1184.26
195 th	lcl_NC_030852.1_mrna_XM_018117750.1_13280	693.409	lcl_NC_030858.1_mrna_XM_007015821.2_31624	611.114	lcl_NC_030851.1_ncrna_XR_001926568.1_7850	572.547	lcl_NC_030852.1_mrna_XM_007036446.2_9755	588.897	lcl_NC_030852.1_trna_10936	1184.26
196 th	lcl_NC_030851.1_mrna_XM_018116604.1_5791	693.137	lcl_NC_030859.1_ncrna_XR_001929919.1_34313	610.537	lcl_NC_030850.1_mrna_XM_007050494.2_3332	570.026	lcl_NC_030858.1_mrna_XM_007016515.2_32174	586.937	lcl_NC_030852.1_trna_11083	1184.26
197 th	lcl_NC_030851.1_mrna_XM_007046185.2_9286	691.889	lcl_NC_030855.1_mrna_XM_007022865.2_20936	608.903	lcl_NC_030859.1_mrna_XM_018128982.1_33034	568.56	lcl_NC_030854.1_mrna_XM_007026769.2_17368	585.35	lcl_NC_030854.1_trna_17537	1184.26
198 th	lcl_NC_030850.1_mrna_XM_007051684.2_4310	688.978	lcl_NC_030859.1_mrna_XM_007008997.2_32901	605.34	lcl_NC_030853.1_mrna_XM_018119329.1_14944	558.603	lcl_NC_030851.1_mrna_XM_007045915.2_9087	576.101	lcl_NC_030855.1_trna_22304	1184.26
199 th	lcl_NC_030854.1_mrna_XM_007031152.2_20812	686.706	lcl_NC_030854.1_mrna_XM_007026990.2_17554	602.929	lcl_NC_030850.1_ncrna_XR_001927767.1_2693	557.72	lcl_NC_030850.1_mrna_XM_007051585.2_4223	575.435	lcl_NC_030857.1_trna_26664	1184.26
200 th	lcl_NC_030857.1_mrna_XM_007020147.2_28184	682.792	lcl_NC_030852.1_mrna_XM_007036118.2_9496	598.126	lcl_NC_030850.1_ncrna_XR_001927837.1_2415	557.531	lcl_NC_030855.1_mrna_XM_018123795.1_23528	566.784	lcl_NC_030857.1_trna_27344	1184.26
201 th	lcl_NC_030851.1_mrna_XM_007042843.2_6620	677.612	lcl_NC_030851.1_mrna_XM_007042843.2_6620	593.694	lcl_NC_030851.1_mrna_XM_007044926.2_8335	556.487	lcl_NC_030853.1_mrna_XM_007031430.2_13492	565.558	lcl_NC_030858.1_trna_28780	1184.26
202 th	lcl_NC_030859.1_mrna_XM_007009789.2_33448	677.492	lcl_NC_030855.1_mrna_XM_007024291.2_22088	593.419	lcl_NC_030850.1_mrna_XM_007051154.2_3859	547.996	lcl_NC_030852.1_mrna_XM_007040729.2_13227	562.153	lcl_NC_030858.1_trna_29501	1184.26
203 th	lcl_NC_030851.1_mrna_XM_018116323.1_6232	676.924	lcl_NC_030858.1_mrna_XM_007015267.2_31201	589.566	lcl_NC_030855.1_mrna_XM_018122557.1_21131	547.319	lcl_NC_030850.1_mrna_XM_007052408.2_4913	554.223	lcl_NC_030858.1_trna_29779	1184.26
204 th	lcl_NC_030855.1_mrna_XM_018123466.1_22971	673.065	lcl_NC_030858.1_mrna_XM_007013752.2_30040	587.508	lcl_NC_030857.1_mrna_XM_007018121.2_26647	546.381	lcl_NC_030851.1_mrna_XM_007045182.2_8539	543.44	lcl_NC_030858.1_trna_30987	1184.26
205 th	lcl_NC_030856.1_mrna_XM_018124238.1_24715	672.637	lcl_NC_030857.1_mrna_XM_007017524.2_26184	585.974	lcl_NC_030854.1_mrna_XM_018122384.1_19451	536.367	lcl_NC_030851.1_mrna_XM_007046225.2_9320	542.081	lcl_NC_030858.1_trna_31927	1184.26
206 th	lcl_NC_030857.1_mrna_XM_007019959.2_28058	671.134	lcl_NC_030852.1_mrna_XM_007040444.2_12996	585.504	lcl_NC_030855.1_mrna_XM_007025024.2_22654	534.534	lcl_NC_030858.1_mrna_XM_007016207.2_31913	534.937	lcl_NC_030858.1_trna_32469	1184.26
207 th	lcl_NC_030850.1_mrna_XM_007046565.2_196	668.435	lcl_NC_030857.1_mrna_XM_007018933.2_27319	585.295	lcl_NC_030858.1_mrna_XM_007015889.2_31670	530.284	lcl_NC_030857.1_mrna_XM_007019478.2_27979	532.5	lcl_NC_030858.1_trna_31688	1182.37
208 th	lcl_NC_030853.1_mrna_XM_007035102.2_16359	667.714	lcl_NC_030858.1_mrna_XM_018126415.1_28650	584.773	lcl_NC_030851.1_mrna_XM_018115941.1_5158	530.251	lcl_NC_030850.1_mrna_XM_007048681.2_1871	530.38	lcl_NC_030854.1_trna_18144	1182.3
209 th	lcl_NC_030858.1_mrna_XM_007015822.2_31625	667.191	lcl_NC_030850.1_mrna_XM_007049568.2_2587	581.99	lcl_NC_030851.1_mrna_XM_007042604.2_6401	529.799	lcl_NC_030851.1_mrna_XM_018116248.1_6465	528.345	lcl_NC_030854.1_trna_17408	1178.37
210 th	lcl_NC_030853.1_mrna_XM_007035602.2_16764	661.366	lcl_NC_030854.1_mrna_XM_018122451.1_18141	581.228	lcl_NC_030859.1_ncrna_XR_001929778.1_33785	526.774	lcl_NC_030851.1_mrna_XM_018115067.1_9062	526.148	lcl_NC_030851.1_trna_8397	1176.78
211 th	lcl_NC_030858.1_mrna_XM_007016432.2_32104	660.466	lcl_NC_030850.1_mrna_XM_007048773.2_1925	581.189	lcl_NC_030858.1_mrna_XM_018127901.1_32075	523.94	lcl_NC_030851.1_mrna_XM_018116609.1_7330	525.363	lcl_NC_030852.1_trna_12956	1176.78
212 th	lcl_NC_030851.1_mrna_XM_007042015.2_5961	657.22	lcl_NC_030850.1_mrna_XM_007051406.2_4087	580.792	lcl_NC_030850.1_mrna_XM_018114303.1_3573	523.685	lcl_NC_030850.1_mrna_XM_007046565.2_196	517.682	lcl_NC_030854.1_trna_18001	1176.78
213 th	lcl_NC_030852.1_mrna_XM_007040876.2_13358	656.416	lcl_NC_030858.1_mrna_XM_007016515.2_32174	580.484	lcl_NC_030853.1_mrna_XM_018119560.1_14918	523.421	lcl_NC_030852.1_mrna_XM_018117747.1_9685	517.05	lcl_NC_030854.1_trna_19010	1176.78
214 th	lcl_NC_030850.1_mrna_XM_007050896.2_3649	655.932	lcl_NC_030850.1_mrna_XM_007049065.2_2141	578.382	lcl_NC_030851.1_mrna_XM_018116329.1_8504	521.526	lcl_NC_030855.1_mrna_XM_007023123.2_21153	514.862	lcl_NC_030858.1_trna_31674	1176.78
215 th	lcl_NC_030851.1_mrna_XM_007045465.2_8739	652.058	lcl_NC_030851.1_mrna_XM_018115941.1_5158	576.53	lcl_NC_030856.1_ncrna_XR_001928771.1_25741	518.869	lcl_NC_030850.1_mrna_XM_007047796.2_1163	513.415	lcl_NC_030851.1_trna_7331	1169.34
216 th	lcl_NC_030858.1_mrna_XM_007013053.2_29538	651.827	lcl_NC_030858.1_mrna_XM_007015404.2_31303	576.483	lcl_NC_030854.1_ncrna_XR_001927889.1_18307	515.188	lcl_NC_030854.1_mrna_XM_007030475.2_20274	513.123	lcl_NC_030858.1_trna_31665	1169.34
217 th	lcl_NC_030858.1_mrna_XM_007012522.2_29152	651.567	lcl_NC_030859.1_mrna_XM_007009689.2_33372	575.406	lcl_NC_030857.1_mrna_XM_007018661.2_27091	513.983	lcl_NC_030857.1_mrna_XM_007017925.2_26501	511.323	lcl_NC_030850.1_trna_1173	1169.32
218 th	lcl_NC_030856.1_mrna_XM_018124488.1_24379	651.477	lcl_NC_030850.1_mrna_XM_018113944.1_4979	574.122	lcl_NC_030853.1_mrna_XM_007035689.2_16842	512.906	lcl_NC_030852.1_mrna_XM_018117928.1_10378	511.073	lcl_NC_030851.1_trna_5421	1169.32
219 th	lcl_NC_030850.1_mrna_XM_007052335.2_4860	650.777	lcl_NC_030854.1_mrna_XM_018121131.1_19023	572.684	lcl_NC_030853.1_mrna_XM_018119372.1_13550	512.541	lcl_NC_030858.1_mrna_XM_007012871.2_29414	508.112	lcl_NC_030852.1_trna_11596	1169.32
220 th	lcl_NC_030850.1_mrna_XM_007051585.2_4223	649.858	lcl_NC_030853.1_mrna_XM_007034325.2_15777	571.513	lcl_NC_030857.1_mrna_XM_007018932.2_27318	510.915	lcl_NC_030856.1_mrna_XM_007021253.2_24635	505.696	lcl_NC_030857.1_trna_26374	1169.32
221 th	lcl_NC_030857.1_mrna_XM_007017592.2_26249	649.469	lcl_NC_030853.1_mrna_XM_018119145.1_16968	571.105	lcl_NC_030859.1_mrna_XM_007011337.2_34660	509.275	lcl_NC_030854.1_mrna_XM_018121364.1_18861	499.323	lcl_NC_014676.2_trna_35045	1169.32
222 th	lcl_NC_030853.1_mrna_XM_018119669.1_14032	645.092	lcl_NC_030859.1_mrna_XM_007010422.2_33947	570.751	lcl_NC_030853.1_mrna_XM_007034100.2_15593	507.317	lcl_NC_030858.1_mrna_XM_007016678.2_32301	495.988	lcl_NC_014676.2_trna_35051	1147.01
223 th	lcl_NC_030855.1_mrna_XM_018122557.1_21131	644.402	lcl_NC_030850.1_mrna_XM_018129925.1_5001	569.739	lcl_NC_030851.1_mrna_XM_007041956.2_5900	506.841	lcl_NC_030855.1_mrna_XM_007026058.2_23462	492.956	lcl_NC_014676.2_trna_35053	1147.01
224 th	lcl_NC_030854.1_mrna_XM_007030946.2_20657	643.998	lcl_NC_030851.1_mrna_XM_007046044.2_9192	567.652	lcl_NC_030859.1_ncrna_XR_001929919.1_34313	504.889	lcl_NC_030858.1_mrna_XM_018127915.1_30876	492.182	lcl_NC_030854.1_ncrna_XR_001927988.1_18566	1139.6
225 th	lcl_NC_030850.1_mrna_XM_007048953.2_2059	642.159	lcl_NC_030854.1_mrna_XM_007029062.2_19165	567.368	lcl_NC_030851.1_mrna_XM_007041190.2_5322	504.248	lcl_NC_030853.1_mrna_XM_018119847.1_15828	491.518	lcl_NC_014676.2_trna_35041	1139.6
226 th	lcl_NC_030851.1_mrna_XM_007044339.2_7877	640.31	lcl_NC_030854.1_mrna_XM_007030978.2_20681	565.682	lcl_NC_030851.1_mrna_XM_018116229.1_8545	503.772	lcl_NC_030858.1_mrna_XM_007014552.2_30696	490.835	lcl_NC_030851.1_ncrna_XR_001926520.1_7637	1124.83
227 th	lcl_NC_030856.1_mrna_XM_007020960.2_24378	639.999	lcl_NC_030855.1_mrna_XM_018123609.1_22838	563.638	lcl_NC_030851.1_mrna_XM_007045518.2_8773	503.341	lcl_NC_030858.1_mrna_XM_007016259.2_31949	489.606	lcl_NC_030851.1_ncrna_XR_001926559.1_7653	1124.83
228 th	lcl_NC_030854.1_mrna_XM_018121131.1_19023	634.508	lcl_NC_030853.1_mrna_XM_018119217.1_14998	561.629	lcl_NC_030851.1_mrna_XM_007045978.2_9135	502.983	lcl_NC_030855.1_mrna_XM_007026003.2_23419	486.045	lcl_NC_030855.1_ncrna_XR_001928425.1_21722	1124.83
229 th	lcl_NC_030850.1_mrna_XM_007047999.2_1320	633.531	lcl_NC_030858.1_mrna_XM_007016002.2_31755	558.4	lcl_NC_030853.1_mrna_XM_007035427.2_16632	497.865	lcl_NC_030857.1_mrna_XM_018125571.1_28037	484.804	lcl_NC_030855.1_ncrna_XR_001928421.1_21403	1118.69
230 th	lcl_NC_030852.1_mrna_XM_007039670.2_12358	632.972	lcl_NC_030854.1_mrna_XM_007027545.2_18000	557.056	lcl_NC_030856.1_mrna_XM_007021659.2_24937	496.883	lcl_NC_030858.1_mrna_XM_018128252.1_28546	484.306	lcl_NC_030855.1_ncrna_XR_001928420.1_21725	1110.12
231 th	lcl_NC_030853.1_mrna_XM_007034621.2_16009	632.59	lcl_NC_030854.1_mrna_XM_007026931.2_17501	554.518	lcl_NC_030851.1_mrna_XM_007042015.2_5961	496.558	lcl_NC_030850.1_mrna_XM_018122991.1_4095	482.993	lcl_NC_030851.1_ncrna_XR_001926548.1_7506	1106.51
232 th	lcl_NC_030854.1_mrna_XM_007030978.2_20681	629.902	lcl_NC_030857.1_mrna_XM_007018417.2_26907	549.898	lcl_NC_030853.1_ncrna_XR_001927466.1_14701	495.127	lcl_NC_030858.1_mrna_XM_018127901.1_32075	480.534	lcl_NC_014676.2_trna_35048	1102.79
233 th	lcl_NC_030850.1_mrna_XM_007050334.2_3189	629.881	lcl_NC_030854.1_miscrna_XR_001928043.1_17735	549.491	lcl_NC_030854.1_ncrna_XR_001927848.1_20398	489.576	lcl_NC_030858.1_mrna_XM_018127396.1_28426	478.629	lcl_NC_030854.1_ncrna_XR_001927946.1_18394	1066.34
234 th	lcl_NC_030851.1_mrna_XM_007045518.2_8773	627.739	lcl_NC_030856.1_mrna_XM_018124228.1_24681	548.658	lcl_NC_030851.1_mrna_XM_007042126.2_6034	488.635	lcl_NC_030856.1_mrna_XM_007021039.2_24431	478.45	lcl_NC_030851.1_ncrna_XR_001926619.1_7847	1059.1
235 th	lcl_NC_030858.1_mrna_XM_007015892.2_31671	626.839	lcl_NC_030853.1_mrna_XM_018119669.1_14032	547.888	lcl_NC_030855.1_mrna_XM_007023149.2_21172	487.543	lcl_NC_030853.1_mrna_XM_007033559.2_15147	477.46	lcl_NC_030852.1_ncrna_XR_001927057.1_10168	1059.1
236 th	lcl_NC_030851.1_mrna_XM_018116385.1_8182	626.314	lcl_NC_030855.1_mrna_XM_007025134.2_22749	547.839	lcl_NC_030853.1_mrna_XM_007033508.2_15117	486.714	lcl_NC_030855.1_mrna_XM_007026042.2_23450	476.083	lcl_NC_030858.1_ncrna_XR_001929536.1_30004	1049.66
237 th	lcl_NC_030854.1_mrna_XM_007027292.2_17790	625.455	lcl_NC_030853.1_mrna_XM_007034773.2_16125	547.48	lcl_NC_030857.1_mrna_XM_018125608.1_27505	486.273	lcl_NC_030852.1_mrna_XM_007038897.2_11730	475.778	lcl_NC_030857.1_ncrna_XR_001929040.1_27791	1037.45
238 th	lcl_NC_030855.1_mrna_XM_007025666.2_23153	624.853	lcl_NC_030850.1_mrna_XM_007050332.2_3186	545.422	lcl_NC_030851.1_mrna_XM_007042083.2_6006	483.17	lcl_NC_030851.1_mrna_XM_018116335.1_9332	473.339	lcl_NC_030853.1_ncrna_XR_001927525.1_16722	1008.79
239 th	lcl_NC_030858.1_mrna_XM_018127608.1_29211	623.583	lcl_NC_030854.1_mrna_XM_007030946.2_20657	544.578	lcl_NC_030856.1_mrna_XM_007020262.2_23792	478.754	lcl_NC_030859.1_mrna_XM_007008951.2_32866	469.28	lcl_NC_030855.1_ncrna_XR_001928518.1_21114	1001.67
240 th	lcl_NC_030854.1_mrna_XM_007030886.2_20601	622.868	lcl_NC_030851.1_mrna_XM_018116385.1_8182	542.677	lcl_NC_030851.1_mrna_XM_018114880.1_6947	475.945	lcl_NC_030853.1_mrna_XM_007033650.2_15228	467.85	lcl_NC_030854.1_ncrna_XR_001927890.1_18737	973.309
241 th	lcl_NC_030858.1_mrna_XM_007012570.2_29190	621.988	lcl_NC_030854.1_mrna_XM_007027269.2_17768	540.134	lcl_NC_030852.1_ncrna_XR_001927039.1_10003	474.824	lcl_NW_017234890.1_mrna_XM_018129882.1_34999	467.698	lcl_NW_017234768.1_ncrna_XR_001929999.1_34855	973.309
242 th	lcl_NC_030855.1_mrna_XM_007026191.2_23561	621.737	lcl_NC_030850.1_mrna_XM_007049541.2_2563	535.009	lcl_NC_030855.1_mrna_XM_007024349.2_22122	474.308	lcl_NC_030858.1_mrna_XM_007012925.2_29453	466.995	lcl_NC_030851.1_ncrna_XR_001926412.1_7905	959.221
243 th	lcl_NC_030852.1_mrna_XM_007036118.2_9496	621.111	lcl_NC_030850.1_mrna_XM_007051045.2_3769	534.914	lcl_NC_030850.1_mrna_XM_007047935.2_1261	473.682	lcl_NC_030853.1_mrna_XM_007034891.2_16207	461.632	lcl_NC_030857.1_ncrna_XR_001929036.1_28186	959.221
244 th	lcl_NC_030850.1_mrna_XM_007047846.2_1203	620.284	lcl_NC_030850.1_mrna_XM_007046731.2_333	533.492	lcl_NC_030850.1_mrna_XM_018114003.1_3613	473.398	lcl_NC_030853.1_mrna_XM_007031296.2_13394	459.799	lcl_NC_030852.1_ncrna_XR_001927080.1_10346	945.193
245 th	lcl_NC_030854.1_mrna_XM_007027269.2_17768	619.527	lcl_NC_030854.1_mrna_XM_007027266.2_17767	533.355	lcl_NC_030852.1_mrna_XM_007039576.2_12273	469.696	lcl_NC_030852.1_mrna_XM_007037307.2_10453	459.227	lcl_NC_030850.1_ncrna_XR_001926361.1_4740	931.226
246 th	lcl_NC_030856.1_mrna_XM_007021039.2_24431	619.457	lcl_NC_030850.1_mrna_XM_007050334.2_3189	533.077	lcl_NC_030853.1_mrna_XM_007034380.2_15839	469.066	lcl_NC_030853.1_mrna_XM_007033512.2_15120	451.422	lcl_NC_030851.1_miscrna_XR_001926471.1_7032	924.266
247 th	lcl_NC_030851.1_mrna_XM_018115941.1_5158	617.047	lcl_NC_030854.1_ncrna_XR_001928040.1_17192	530.447	lcl_NC_030851.1_mrna_XM_007046138.2_9255	467.838	lcl_NC_030856.1_mrna_XM_018124529.1_24858	451.032	lcl_NC_030851.1_miscrna_XR_001926470.1_7033	903.477
248 th	lcl_NC_030854.1_mrna_XM_007027561.2_18015	613.949	lcl_NC_030858.1_mrna_XM_007017008.2_32546	526.402	lcl_NC_030853.1_mrna_XM_007035760.2_16894	466.856	lcl_NC_030854.1_mrna_XM_007030153.2_20016	450.819	lcl_NC_030856.1_ncrna_XR_001928740.1_25551	903.477
249 th	lcl_NC_030859.1_mrna_XM_007011337.2_34660	612.032	lcl_NC_030853.1_mrna_XM_007034806.2_16142	525.745	lcl_NW_017234726.1_ncrna_XR_001929964.1_34773	465.914	lcl_NC_030852.1_mrna_XM_007037157.2_10271	450.792	lcl_NW_017234728.1_miscrna_XR_001929971.1_34783	903.477
250 th	lcl_NC_030857.1_mrna_XM_018126143.1_27991	607.649	lcl_NC_030857.1_mrna_XM_007017916.2_26494	524.876	lcl_NC_030858.1_ncrna_XR_001929357.1_29953	463.99	lcl_NC_030852.1_mrna_XM_018118215.1_12939	450.134	lcl_NC_030851.1_miscrna_XR_001926468.1_7034	896.579
251 th	lcl_NC_030854.1_mrna_XM_007029062.2_19165	607.306	lcl_NC_030853.1_mrna_XM_007034927.2_16236	523.076	lcl_NC_030852.1_ncrna_XR_001927020.1_9909	462.632	lcl_NC_030853.1_mrna_XM_007033903.2_15435	449.601	lcl_NC_030853.1_ncrna_XR_001927480.1_14695	893.614
252 th	lcl_NC_030850.1_mrna_XM_007051457.2_4129	606.274	lcl_NC_030851.1_mrna_XM_007046138.2_9255	522.971	lcl_NC_030854.1_mrna_XM_007029072.2_19170	461.399	lcl_NC_030851.1_mrna_XM_007042551.2_6355	449.379	lcl_NC_030851.1_miscrna_XR_001926469.1_7035	889.696
253 th	lcl_NC_030853.1_mrna_XM_018118772.1_14309	605.142	lcl_NC_030857.1_mrna_XM_018126064.1_26963	520.784	lcl_NC_030852.1_mrna_XM_007039641.2_12322	460.496	lcl_NC_030851.1_mrna_XM_018114547.1_8617	442.98	lcl_NC_030854.1_ncrna_XR_001928026.1_18550	875.976
254 th	lcl_NC_030854.1_mrna_XM_007026499.2_17130	605.04	lcl_NC_030851.1_mrna_XM_018114697.1_5432	518.511	lcl_NC_030857.1_mrna_XM_018126358.1_27157	460.069	lcl_NC_030855.1_mrna_XM_007026295.2_23666	440.058	lcl_NC_030851.1_ncrna_XR_001926607.1_7559	869.14
255 th	lcl_NC_030858.1_mrna_XM_007012863.2_29410	604.806	lcl_NC_030855.1_mrna_XM_007025043.2_22666	517.738	lcl_NC_030856.1_mrna_XM_018124106.1_24162	458.464	lcl_NC_030858.1_mrna_XM_007014074.2_30235	439.926	lcl_NC_030851.1_miscrna_XR_001926467.1_7036	862.32
256 th	lcl_NC_030853.1_mrna_XM_018118814.1_14708	602.302	lcl_NC_030851.1_mrna_XM_007043940.2_7508	517.31	lcl_NC_030853.1_mrna_XM_007033512.2_15120	456.28	lcl_NC_030858.1_mrna_XM_007015889.2_31670	435.693	lcl_NC_030850.1_ncrna_XR_001927532.1_2934	855.473
257 th	lcl_NC_030850.1_mrna_XM_007050949.2_3679	601.973	lcl_NC_030858.1_mrna_XM_007017027.2_32565	514.87	lcl_NC_030852.1_mrna_XM_018117776.1_11904	455.745	lcl_NC_030857.1_mrna_XM_018126150.1_26804	435.154	lcl_NC_030854.1_ncrna_XR_001927966.1_18382	848.726
258 th	lcl_NC_030857.1_mrna_XM_018125962.1_26667	599.839	lcl_NC_030855.1_mrna_XM_018122557.1_21131	511.206	lcl_NC_030852.1_mrna_XM_007036118.2_9496	453.367	lcl_NC_030857.1_mrna_XM_007019836.2_27902	432.101	lcl_NC_030856.1_ncrna_XR_001928778.1_25742	848.726
259 th	lcl_NC_030854.1_mrna_XM_007030091.2_19960	596.805	lcl_NC_030851.1_mrna_XM_018116323.1_6232	510.813	lcl_NC_030858.1_ncrna_XR_001929383.1_30833	452.046	lcl_NC_030850.1_mrna_XM_018122600.1_488	432.079	lcl_NC_030851.1_ncrna_XR_001926636.1_5330	835.196
260 th	lcl_NC_030857.1_mrna_XM_007017903.2_26482	596.518	lcl_NC_030852.1_mrna_XM_018117928.1_10378	508.526	lcl_NC_030852.1_mrna_XM_007040838.2_13320	448.308	lcl_NC_030851.1_mrna_XM_018114880.1_6947	430.939	lcl_NC_030854.1_ncrna_XR_001928004.1_18532	815.731
261 th	lcl_NC_014676.2_rrna_35066	590.759	lcl_NC_030854.1_mrna_XM_007026755.2_17356	507.533	lcl_NC_030850.1_mrna_XM_007051045.2_3769	447.422	lcl_NC_030858.1_mrna_XM_007011606.2_28399	428.94	lcl_NC_030852.1_ncrna_XR_001927004.1_10018	815.022
262 th	lcl_NC_030857.1_mrna_XM_007018661.2_27091	590.458	lcl_NC_030851.1_mrna_XM_007044046.2_7608	507.146	lcl_NC_030851.1_mrna_XM_007043885.2_7460	446.813	lcl_NC_030853.1_mrna_XM_018119027.1_14536	428.913	lcl_NC_030855.1_ncrna_XR_001928441.1_21858	808.329
263 th	lcl_NC_030858.1_mrna_XM_007015821.2_31624	588.297	lcl_NC_030854.1_ncrna_XR_001927848.1_20398	505.388	lcl_NC_030851.1_mrna_XM_007042843.2_6620	446.222	lcl_NC_030850.1_mrna_XM_007051457.2_4129	427.416	lcl_NW_017234750.1_ncrna_XR_001929990.1_34825	808.329
264 th	lcl_NW_017234724.1_mrna_XM_018129750.1_34764	588.058	lcl_NC_030850.1_mrna_XM_007049716.2_2723	504.594	lcl_NC_030858.1_mrna_XM_007014206.2_30311	445.741	lcl_NC_030858.1_mrna_XM_007015892.2_31671	423.339	lcl_NC_030852.1_ncrna_XR_001927015.1_10087	801.653
265 th	lcl_NC_030852.1_mrna_XM_007038601.2_11488	586.541	lcl_NC_030858.1_mrna_XM_007016344.2_32038	502.051	lcl_NC_030857.1_mrna_XM_018126250.1_27114	445.007	lcl_NC_030856.1_mrna_XM_007020960.2_24378	419.564	lcl_NC_030856.1_ncrna_XR_001928747.1_25524	801.653
266 th	lcl_NC_030854.1_mrna_XM_007030694.2_20466	586.145	lcl_NC_030856.1_mrna_XM_007020668.2_24128	501.645	lcl_NC_030851.1_mrna_XM_007044605.2_8084	443.277	lcl_NC_030850.1_mrna_XM_007049183.2_2261	419.198	lcl_NC_030858.1_ncrna_XR_001929296.1_29914	797.702
267 th	lcl_NC_030850.1_mrna_XM_007052073.2_4647	583.455	lcl_NC_030852.1_mrna_XM_007037233.2_10395	500.764	lcl_NC_030850.1_mrna_XM_007049584.2_2603	442.225	lcl_NC_030852.1_mrna_XM_007039450.2_12172	418.863	lcl_NC_030852.1_ncrna_XR_001927088.1_10010	794.993
268 th	lcl_NC_030855.1_mrna_XM_018122569.1_22700	580.813	lcl_NC_030855.1_mrna_XM_007023754.2_21677	500.634	lcl_NC_030853.1_mrna_XM_007035179.2_16434	439.385	lcl_NC_030859.1_mrna_XM_007011303.2_34631	416.952	lcl_NC_030852.1_ncrna_XR_001927090.1_10155	794.993
269 th	lcl_NC_030859.1_mrna_XM_007011153.2_34502	580.719	lcl_NC_030853.1_mrna_XM_007033638.2_15220	499.181	lcl_NC_030853.1_mrna_XM_007031434.2_13496	437.141	lcl_NC_030854.1_mrna_XM_007030467.2_20268	416.894	lcl_NC_030852.1_ncrna_XR_001927079.1_10347	794.993
270 th	lcl_NC_030854.1_mrna_XM_007026755.2_17356	575.07	lcl_NC_030857.1_mrna_XM_007018924.2_27309	499.12	lcl_NC_030854.1_mrna_XM_018122147.1_19941	435.125	lcl_NC_030854.1_mrna_XM_018122066.1_20304	416.526	lcl_NC_030858.1_ncrna_XR_001929397.1_30717	794.993
271 th	lcl_NC_030850.1_mrna_XM_007050171.2_3065	574.56	lcl_NC_030852.1_mrna_XM_018118605.1_11208	498.824	lcl_NC_030852.1_mrna_XM_007038662.2_11550	434.872	lcl_NC_030851.1_mrna_XM_007045115.2_8494	416.32	lcl_NW_017234821.1_miscrna_XR_001930034.1_34939	788.35
272 th	lcl_NC_030852.1_mrna_XM_007037990.2_10981	573.652	lcl_NC_030854.1_mrna_XM_007027609.2_18042	498.637	lcl_NC_030853.1_mrna_XM_007033818.2_15368	434.64	lcl_NC_030856.1_mrna_XM_007020262.2_23792	415.714	lcl_NC_030853.1_ncrna_XR_001927450.1_14207	775.112
273 th	lcl_NC_030850.1_mrna_XM_007050900.2_3652	573.477	lcl_NC_030853.1_mrna_XM_018119449.1_15477	496.448	lcl_NC_030854.1_mrna_XM_018121579.1_20289	434.357	lcl_NC_030854.1_mrna_XM_018122236.1_17479	415.42	lcl_NC_030856.1_ncrna_XR_001928738.1_25666	775.112
274 th	lcl_NC_030855.1_mrna_XM_018123698.1_22659	572.748	lcl_NC_030850.1_mrna_XM_018114366.1_1504	495.914	lcl_NC_030855.1_mrna_XM_007024359.2_22132	433.039	lcl_NC_030851.1_mrna_XM_007043346.2_7022	414.43	lcl_NC_030850.1_ncrna_XR_001928225.1_2862	768.518
275 th	lcl_NC_030854.1_ncrna_XR_001928177.1_19967	570.569	lcl_NC_030858.1_mrna_XM_007012626.2_29238	495.227	lcl_NC_030854.1_mrna_XM_007030946.2_20657	432.136	lcl_NC_030858.1_mrna_XM_007015183.2_31147	411.963	lcl_NC_030850.1_ncrna_XR_001927816.1_2963	768.518
276 th	lcl_NC_030854.1_mrna_XM_007031074.2_20751	569.417	lcl_NC_030857.1_mrna_XM_007017091.2_25874	495.202	lcl_NC_030858.1_mrna_XM_007011530.2_28335	431.31	lcl_NC_030851.1_mrna_XM_007046272.2_9349	409.055	lcl_NC_030859.1_ncrna_XR_001929814.1_33751	768.518
277 th	lcl_NC_030856.1_mrna_XM_007022173.2_25382	569.393	lcl_NC_030859.1_mrna_XM_018128642.1_33784	494.804	lcl_NC_030859.1_mrna_XM_007009823.2_33479	430.245	lcl_NC_030858.1_mrna_XM_007016192.2_31901	408.292	lcl_NW_017234821.1_miscrna_XR_001930032.1_34942	768.518
278 th	lcl_NC_030858.1_mrna_XM_018126415.1_28650	568.684	lcl_NC_030854.1_mrna_XM_007026950.2_17515	493.906	lcl_NC_030859.1_mrna_XM_007009321.2_33118	428.924	lcl_NC_030858.1_mrna_XM_007012993.2_29490	408.045	lcl_NC_030851.1_ncrna_XR_001926609.1_7605	761.941
279 th	lcl_NC_030850.1_mrna_XM_018124342.1_1000	565.413	lcl_NC_030855.1_mrna_XM_007023111.2_21139	492.321	lcl_NC_030854.1_mrna_XM_007029249.2_19313	426.436	lcl_NC_030852.1_mrna_XM_018118480.1_12876	406.687	lcl_NC_030854.1_ncrna_XR_001928035.1_18375	761.941
280 th	lcl_NC_030852.1_mrna_XM_007037233.2_10395	564.643	lcl_NC_030854.1_mrna_XM_007027005.2_17569	489.905	lcl_NC_030850.1_mrna_XM_007052274.2_4802	426.235	lcl_NC_030855.1_mrna_XM_007025985.2_23407	406.524	lcl_NC_030855.1_ncrna_XR_001928445.1_21609	761.941
281 th	lcl_NC_030850.1_mrna_XM_007046345.2_2	563.382	lcl_NC_030853.1_mrna_XM_007035263.2_16511	488.713	lcl_NC_030858.1_mrna_XM_007015382.2_31285	425.73	lcl_NC_030858.1_mrna_XM_007012174.2_28888	401.337	lcl_NC_030855.1_ncrna_XR_001928410.1_21829	761.315
282 th	lcl_NC_030852.1_mrna_XM_007037486.2_10589	562.054	lcl_NC_030851.1_mrna_XM_007045776.2_8983	487.672	lcl_NC_030858.1_mrna_XM_018127208.1_32110	425.469	lcl_NC_030855.1_mrna_XM_007024349.2_22122	400.641	lcl_NC_030850.1_ncrna_XR_001928079.1_2850	748.838
283 th	lcl_NC_030858.1_mrna_XM_007016008.2_31760	556.379	lcl_NC_030855.1_mrna_XM_007025666.2_23153	484.837	lcl_NC_030854.1_mrna_XM_007028533.2_18743	425.318	lcl_NC_030850.1_mrna_XM_018129955.1_4295	400.583	lcl_NC_030851.1_ncrna_XR_001926409.1_7935	748.838
284 th	lcl_NC_030854.1_mrna_XM_007027751.2_18142	554.204	lcl_NC_030852.1_mrna_XM_007039731.2_12423	484.788	lcl_NC_030858.1_ncrna_XR_001929535.1_30003	424.483	lcl_NC_030852.1_mrna_XM_007040142.2_12764	400.571	lcl_NC_030859.1_ncrna_XR_001929731.1_33475	748.838
285 th	lcl_NC_030858.1_mrna_XM_018128459.1_30489	551.935	lcl_NC_030850.1_mrna_XM_007048219.2_1482	482.263	lcl_NC_030854.1_mrna_XM_007027028.2_17582	423.86	lcl_NC_030855.1_mrna_XM_018123333.1_23461	398.048	lcl_NC_030858.1_ncrna_XR_001929362.1_30879	747.942
286 th	lcl_NC_030859.1_mrna_XM_018129717.1_33267	551.757	lcl_NC_030859.1_mrna_XM_007009051.2_32929	482.199	lcl_NC_030855.1_mrna_XM_007022865.2_20936	422.865	lcl_NC_030852.1_mrna_XM_007036464.2_9773	397.802	lcl_NC_030854.1_ncrna_XR_001927938.1_18387	742.495
287 th	lcl_NC_030855.1_mrna_XM_007025043.2_22666	551.461	lcl_NC_030854.1_mrna_XM_018122166.1_18253	481.474	lcl_NC_030854.1_mrna_XM_007027609.2_18042	418.377	lcl_NC_030855.1_mrna_XM_007025477.2_22999	397.223	lcl_NC_030850.1_ncrna_XR_001928069.1_2837	742.311
288 th	lcl_NC_030852.1_mrna_XM_018118510.1_9964	546.301	lcl_NC_030858.1_mrna_XM_007016432.2_32104	480.439	lcl_NC_030854.1_mrna_XM_007028717.2_18892	411.9	lcl_NC_030851.1_mrna_XM_007042900.2_6660	394.523	lcl_NC_030854.1_ncrna_XR_001928009.1_19213	742.311
289 th	lcl_NC_030859.1_mrna_XM_007011333.2_34657	544.887	lcl_NC_030850.1_mrna_XM_007050831.2_3606	480.053	lcl_NC_030858.1_mrna_XM_007013276.2_29702	410.859	lcl_NC_030852.1_mrna_XM_018117598.1_11619	393.543	lcl_NC_030858.1_ncrna_XR_001929308.1_30954	742.311
290 th	lcl_NC_030855.1_mrna_XM_007025134.2_22749	544.764	lcl_NC_030856.1_mrna_XM_007021039.2_24431	479.405	lcl_NC_030853.1_mrna_XM_007035263.2_16511	410.057	lcl_NC_030850.1_mrna_XM_018114282.1_3950	393.32	lcl_NC_030854.1_ncrna_XR_001927974.1_18198	735.802
291 th	lcl_NC_030858.1_mrna_XM_007016040.2_31794	543.74	lcl_NC_030856.1_mrna_XM_007020262.2_23792	479.357	lcl_NC_030855.1_mrna_XM_007025666.2_23153	407.198	lcl_NC_030854.1_mrna_XM_018121941.1_18368	387.863	lcl_NW_017234811.1_ncrna_XR_001930024.1_34925	735.802
292 th	lcl_NC_030853.1_mrna_XM_007035562.2_16735	541.43	lcl_NC_030858.1_mrna_XM_007013053.2_29538	477.652	lcl_NC_030853.1_ncrna_XR_001927470.1_14314	405.275	lcl_NC_030854.1_mrna_XM_018122141.1_18242	385.261	lcl_NC_030850.1_ncrna_XR_001928150.1_2726	729.31
293 th	lcl_NC_030850.1_mrna_XM_007049065.2_2141	540.523	lcl_NC_030858.1_mrna_XM_007015822.2_31625	477.126	lcl_NC_030856.1_mrna_XM_007021266.2_24640	404.258	lcl_NC_030851.1_mrna_XM_007042918.2_6675	385.159	lcl_NC_030851.1_ncrna_XR_001926631.1_7819	729.31
294 th	lcl_NC_030858.1_mrna_XM_007014862.2_30899	540.205	lcl_NC_030851.1_mrna_XM_007041938.2_5889	476.64	lcl_NC_030850.1_mrna_XM_018123299.1_4799	402.862	lcl_NC_030852.1_mrna_XM_007039618.2_12300	384.252	lcl_NC_030854.1_ncrna_XR_001927924.1_18556	729.31
295 th	lcl_NC_030850.1_mrna_XM_007047459.2_894	538.755	lcl_NC_030854.1_mrna_XM_007028717.2_18892	476.008	lcl_NC_030851.1_mrna_XM_007045238.2_8584	401.602	lcl_NC_030854.1_mrna_XM_007031152.2_20812	378.772	lcl_NC_030858.1_ncrna_XR_001929402.1_30677	729.31
296 th	lcl_NC_030852.1_mrna_XM_007038384.2_11296	536.308	lcl_NC_030859.1_mrna_XM_007009471.2_33222	474.556	lcl_NC_030855.1_mrna_XM_007024328.2_22103	400.971	lcl_NC_030851.1_mrna_XM_007042509.2_6322	377.449	lcl_NW_017234771.1_ncrna_XR_001930005.1_34865	729.31
297 th	lcl_NC_030854.1_mrna_XM_007027957.2_18322	536.203	lcl_NC_030850.1_mrna_XM_007049145.2_2222	472.916	lcl_NC_030854.1_mrna_XM_007029624.2_19570	399.11	lcl_NC_030852.1_mrna_XM_007039863.2_12536	377.331	lcl_NC_030850.1_ncrna_XR_001927746.1_2921	724.373
298 th	lcl_NC_030851.1_mrna_XM_018116187.1_9287	534.038	lcl_NC_030858.1_mrna_XM_018126631.1_32302	472.09	lcl_NC_030851.1_mrna_XM_007042627.2_6423	398.842	lcl_NC_030854.1_mrna_XM_007029316.2_19363	377.302	lcl_NC_030850.1_ncrna_XR_001928052.1_2803	722.835
299 th	lcl_NC_030850.1_mrna_XM_007048219.2_1482	533.859	lcl_NC_030858.1_mrna_XM_007015889.2_31670	471.939	lcl_NC_030851.1_ncrna_XR_001926538.1_7707	397.899	lcl_NC_030850.1_mrna_XM_007048175.2_1443	377.225	lcl_NC_030851.1_ncrna_XR_001926519.1_7673	722.835
300 th	lcl_NC_030857.1_mrna_XM_007017916.2_26494	532.187	lcl_NC_030854.1_mrna_XM_018122066.1_20304	471.555	lcl_NC_030850.1_ncrna_XR_001927386.1_2588	397.108	lcl_NC_030852.1_mrna_XM_007040420.2_12974	376.818	lcl_NC_030852.1_ncrna_XR_001927066.1_10105	722.835
301 th	lcl_NC_030851.1_mrna_XM_007045822.2_9025	531.797	lcl_NC_030851.1_mrna_XM_007045123.2_8500	468.746	lcl_NC_030857.1_ncrna_XR_001928992.1_27511	396.488	lcl_NC_030852.1_mrna_XM_007039274.2_12045	376.197	lcl_NC_030852.1_ncrna_XR_001927044.1_10125	722.835
302 th	lcl_NC_030851.1_mrna_XM_007045330.2_8650	528.113	lcl_NC_030852.1_mrna_XM_018118249.1_12494	468.379	lcl_NC_030853.1_mrna_XM_007034321.2_15772	393.681	lcl_NC_030854.1_mrna_XM_007026637.2_17244	376.076	lcl_NC_030853.1_ncrna_XR_001927520.1_14077	722.835
303 th	lcl_NC_030854.1_mrna_XM_007027266.2_17767	527.355	lcl_NC_030858.1_mrna_XM_007015111.2_31082	467.343	lcl_NC_030850.1_mrna_XM_007050332.2_3186	392.027	lcl_NC_030858.1_mrna_XM_018128110.1_32242	374.18	lcl_NC_030853.1_ncrna_XR_001927511.1_14209	722.835
304 th	lcl_NC_030850.1_mrna_XM_007050727.2_3517	526.334	lcl_NC_030855.1_mrna_XM_018122622.1_21079	466.566	lcl_NC_030852.1_mrna_XM_018118249.1_12494	390.681	lcl_NC_030856.1_mrna_XM_018125191.1_25347	372.111	lcl_NC_030854.1_ncrna_XR_001928036.1_18458	722.835
305 th	lcl_NC_030854.1_mrna_XM_007026929.2_17500	524.092	lcl_NC_030855.1_mrna_XM_007026191.2_23561	466.16	lcl_NC_030851.1_mrna_XM_007045734.2_8944	390.29	lcl_NC_030855.1_mrna_XM_007022848.2_20926	371.632	lcl_NC_030855.1_ncrna_XR_001928453.1_21791	722.835
306 th	lcl_NC_030853.1_mrna_XM_018120109.1_14378	524.067	lcl_NC_030853.1_mrna_XM_007034698.2_16066	465.848	lcl_NC_030850.1_mrna_XM_018128607.1_1461	387.77	lcl_NC_030856.1_mrna_XM_018125111.1_25653	369.113	lcl_NC_030853.1_ncrna_XR_001927475.1_14203	716.377
307 th	lcl_NC_030859.1_mrna_XM_007009491.2_33241	522.295	lcl_NC_030852.1_mrna_XM_007038121.2_11085	465.538	lcl_NC_030857.1_mrna_XM_007018489.2_26955	384.659	lcl_NC_030856.1_mrna_XM_007020706.2_24157	368.821	lcl_NC_030854.1_ncrna_XR_001927975.1_18196	716.377
308 th	lcl_NC_030853.1_mrna_XM_007035689.2_16842	515.939	lcl_NC_030853.1_mrna_XM_007031836.2_13822	464.6	lcl_NC_030853.1_mrna_XM_018120039.1_14802	383.752	lcl_NC_030855.1_mrna_XM_007024661.2_22367	368.483	lcl_NC_030854.1_ncrna_XR_001927972.1_18197	716.377
309 th	lcl_NC_030854.1_mrna_XM_007028370.2_18626	515.797	lcl_NC_030851.1_mrna_XM_007044855.2_8286	463.895	lcl_NC_030858.1_mrna_XM_007015464.2_31349	383.173	lcl_NC_030853.1_mrna_XM_007035278.2_16517	366.631	lcl_NC_030855.1_ncrna_XR_001928448.1_21688	716.377
310 th	lcl_NC_030854.1_mrna_XM_007029249.2_19313	512.684	lcl_NC_030854.1_mrna_XM_007027751.2_18142	460.686	lcl_NC_030850.1_mrna_XM_007051457.2_4129	382.192	lcl_NC_030853.1_mrna_XM_007032541.2_14374	365.971	lcl_NC_030856.1_ncrna_XR_001928774.1_25555	716.377
311 th	lcl_NC_030857.1_mrna_XM_007018932.2_27318	512.43	lcl_NC_030851.1_mrna_XM_007041119.2_5261	453.998	lcl_NC_030850.1_mrna_XM_018123231.1_4990	382.157	lcl_NC_030851.1_mrna_XM_007043475.2_7134	365.558	lcl_NC_030858.1_ncrna_XR_001929413.1_30613	716.377
312 th	lcl_NC_030859.1_mrna_XM_007008997.2_32901	512.327	lcl_NC_030850.1_mrna_XM_007050876.2_3638	452.185	lcl_NC_030857.1_mrna_XM_018126041.1_26802	381.97	lcl_NC_030850.1_mrna_XM_007050332.2_3186	365.376	lcl_NC_030858.1_ncrna_XR_001929375.1_30780	716.377
313 th	lcl_NC_030855.1_mrna_XM_007025608.2_23106	511.965	lcl_NC_030852.1_mrna_XM_007040431.2_12986	450.055	lcl_NC_030858.1_mrna_XM_007013902.2_30162	381.339	lcl_NC_030854.1_mrna_XM_007026931.2_17501	364.48	lcl_NC_030859.1_ncrna_XR_001929757.1_33778	716.377
314 th	lcl_NC_030855.1_mrna_XM_018123288.1_23029	502.292	lcl_NC_030852.1_mrna_XM_007036634.2_9899	449.902	lcl_NC_030858.1_mrna_XM_007015853.2_31643	380.68	lcl_NC_030856.1_mrna_XM_007020454.2_23968	364.215	lcl_NC_030850.1_ncrna_XR_001928222.1_1828	709.937
315 th	lcl_NC_030852.1_mrna_XM_018118377.1_11155	501.85	lcl_NC_030858.1_mrna_XM_007015015.2_31020	449.146	lcl_NC_030850.1_mrna_XM_007047386.2_839	379.771	lcl_NC_030857.1_mrna_XM_007018471.2_26936	363.686	lcl_NC_030850.1_ncrna_XR_001928230.1_2924	709.937
316 th	lcl_NC_030852.1_mrna_XM_007037455.2_10570	500.874	lcl_NC_030855.1_mrna_XM_007024676.2_22378	449.001	lcl_NC_030850.1_mrna_XM_018128322.1_757	379.438	lcl_NC_030851.1_mrna_XM_007046073.2_9218	363.552	lcl_NC_030851.1_ncrna_XR_001926567.1_7730	709.937
317 th	lcl_NC_030854.1_mrna_XM_007027545.2_18000	500.872	lcl_NC_030850.1_mrna_XM_007049246.2_2318	448.639	lcl_NC_030854.1_mrna_XM_007029316.2_19363	379.001	lcl_NC_030852.1_mrna_XM_018118236.1_12657	363.503	lcl_NC_030852.1_ncrna_XR_001927091.1_10239	709.937
318 th	lcl_NC_030850.1_mrna_XM_018114303.1_3573	500.655	lcl_NC_030853.1_mrna_XM_007034571.2_15983	448.491	lcl_NC_030853.1_mrna_XM_007034748.2_16109	376.661	lcl_NC_030852.1_mrna_XM_007038662.2_11550	362.571	lcl_NC_030853.1_ncrna_XR_001927566.1_13908	709.937
319 th	lcl_NC_030851.1_mrna_XM_007044855.2_8286	500.27	lcl_NC_030853.1_mrna_XM_007033190.2_14876	448.346	lcl_NC_030854.1_mrna_XM_007026990.2_17554	375.502	lcl_NC_030852.1_mrna_XM_007037386.2_10519	362.048	lcl_NC_030854.1_ncrna_XR_001927842.1_18630	709.937
320 th	lcl_NC_030853.1_mrna_XM_018120356.1_14893	499.508	lcl_NC_030850.1_mrna_XM_018114187.1_1328	448.309	lcl_NC_030850.1_mrna_XM_007047333.2_792	375.268	lcl_NC_030853.1_mrna_XM_007035689.2_16842	361.748	lcl_NC_030855.1_ncrna_XR_001928457.1_21490	709.937
321 th	lcl_NC_030858.1_mrna_XM_007015267.2_31201	499.289	lcl_NC_030859.1_mrna_XM_018129622.1_34354	447.018	lcl_NC_030858.1_mrna_XM_007011942.2_28684	375.19	lcl_NC_030857.1_mrna_XM_007017593.2_26250	361.652	lcl_NC_030858.1_ncrna_XR_001929214.1_30576	709.937
322 th	lcl_NC_030855.1_mrna_XM_007024167.2_22001	497.928	lcl_NC_030858.1_mrna_XM_018128459.1_30489	446.4	lcl_NC_030853.1_ncrna_XR_001927456.1_14205	375.084	lcl_NC_030850.1_mrna_XM_018114936.1_2039	361.501	lcl_NW_017234726.1_ncrna_XR_001929964.1_34773	709.937
323 th	lcl_NC_030850.1_mrna_XM_007050122.2_3027	496.091	lcl_NC_030854.1_mrna_XM_007028875.2_19021	445.703	lcl_NC_030853.1_mrna_XM_007035278.2_16517	374.923	lcl_NC_030856.1_mrna_XM_018125144.1_25552	361.116	lcl_NC_030853.1_ncrna_XR_001927430.1_14107	705.41
324 th	lcl_NC_030855.1_mrna_XM_007024359.2_22132	493.916	lcl_NW_017234936.1_mrna_XM_018129898.1_35017	445.062	lcl_NC_030854.1_mrna_XM_007027510.2_17965	374.707	lcl_NC_030852.1_mrna_XM_007040207.2_12819	361.111	lcl_NC_030850.1_ncrna_XR_001928056.1_2879	703.514
325 th	lcl_NC_030854.1_mrna_XM_007028357.2_18616	489.681	lcl_NC_030856.1_mrna_XM_007022173.2_25382	443.563	lcl_NC_030857.1_mrna_XM_007020152.2_28189	374.66	lcl_NC_030851.1_mrna_XM_018114524.1_6304	361.067	lcl_NC_030851.1_ncrna_XR_001926604.1_7714	703.514
326 th	lcl_NC_030852.1_mrna_XM_007037565.2_10644	487.285	lcl_NC_030851.1_mrna_XM_007044079.2_7629	442.285	lcl_NC_030854.1_mrna_XM_007031174.2_20829	374.522	lcl_NC_030855.1_mrna_XM_018122557.1_21131	360.296	lcl_NC_030853.1_ncrna_XR_001927501.1_14193	703.514
327 th	lcl_NC_030859.1_mrna_XM_007009941.2_33580	486.105	lcl_NC_030853.1_mrna_XM_007035562.2_16735	441.996	lcl_NC_030857.1_mrna_XM_007018176.2_26724	372.29	lcl_NC_030853.1_mrna_XM_007033854.2_15394	359.761	lcl_NC_030853.1_ncrna_XR_001927503.1_14279	703.514
328 th	lcl_NC_030854.1_mrna_XM_007030574.2_20358	485.938	lcl_NC_030850.1_mrna_XM_007047459.2_894	441.42	lcl_NC_030852.1_mrna_XM_007036447.2_9756	372.087	lcl_NC_030857.1_mrna_XM_007018924.2_27309	359.469	lcl_NC_030854.1_mrna_XM_018121320.1_19929	703.514
329 th	lcl_NC_030853.1_mrna_XM_007034773.2_16125	485.68	lcl_NC_030858.1_mrna_XM_007016436.2_32107	440.039	lcl_NC_030858.1_mrna_XM_007017044.2_32581	371.347	lcl_NC_030850.1_mrna_XM_018113976.1_4210	358.651	lcl_NC_030854.1_ncrna_XR_001927980.1_18076	700.505
330 th	lcl_NC_030850.1_mrna_XM_007049541.2_2563	485.117	lcl_NC_030851.1_mrna_XM_007045822.2_9025	439.132	lcl_NC_030854.1_mrna_XM_007027190.2_17706	370.319	lcl_NC_030859.1_mrna_XM_018129666.1_33076	358.628	lcl_NC_030855.1_ncrna_XR_001928431.1_21852	698.824
331 th	lcl_NC_030850.1_mrna_XM_007049636.2_2639	484.436	lcl_NC_030856.1_mrna_XM_018124529.1_24858	436.796	lcl_NC_030854.1_mrna_XM_007027350.2_17839	368.476	lcl_NC_030857.1_mrna_XM_007018489.2_26955	357.832	lcl_NC_030850.1_ncrna_XR_001927815.1_2671	697.109
332 th	lcl_NC_030858.1_mrna_XM_007016344.2_32038	484.208	lcl_NC_030854.1_mrna_XM_007029624.2_19570	435.205	lcl_NC_030857.1_mrna_XM_007018652.2_27084	368.347	lcl_NC_030852.1_mrna_XM_007039441.2_12168	357.753	lcl_NC_030850.1_ncrna_XR_001928080.1_2928	697.109
333 th	lcl_NC_030852.1_mrna_XM_007036057.2_9464	481.455	lcl_NC_030850.1_mrna_XM_007051457.2_4129	435.058	lcl_NC_030853.1_mrna_XM_007035602.2_16764	367.887	lcl_NC_030858.1_mrna_XM_007016002.2_31755	355.79	lcl_NC_030851.1_ncrna_XR_001926610.1_7397	697.109
334 th	lcl_NC_030852.1_mrna_XM_007036634.2_9899	478.916	lcl_NC_030859.1_mrna_XM_007011333.2_34657	433.468	lcl_NC_030858.1_mrna_XM_007015352.2_31262	365.864	lcl_NC_030859.1_mrna_XM_007008858.2_32795	355.089	lcl_NC_030851.1_ncrna_XR_001926499.1_7839	697.109
335 th	lcl_NC_030853.1_mrna_XM_018120254.1_16889	478.756	lcl_NC_030855.1_mrna_XM_007024349.2_22122	431.877	lcl_NC_030857.1_mrna_XM_007018634.2_27065	365.145	lcl_NC_030859.1_mrna_XM_018129198.1_33102	354.023	lcl_NC_030852.1_ncrna_XR_001927062.1_10375	697.109
336 th	lcl_NC_030855.1_mrna_XM_007026041.2_23449	477.747	lcl_NC_030851.1_mrna_XM_007042015.2_5961	431.364	lcl_NC_030853.1_mrna_XM_007035295.2_16530	364.332	lcl_NC_030850.1_mrna_XM_007052274.2_4802	353.822	lcl_NC_030853.1_ncrna_XR_001927588.1_14244	697.109
337 th	lcl_NC_030850.1_mrna_XM_018126319.1_3980	477.412	lcl_NC_030852.1_mrna_XM_007037678.2_10733	430.239	lcl_NC_030850.1_mrna_XM_018114231.1_3215	361.434	lcl_NC_030851.1_mrna_XM_018115479.1_9169	352.786	lcl_NC_030853.1_ncrna_XR_001927509.1_14705	697.109
338 th	lcl_NC_030857.1_mrna_XM_018125571.1_28037	477.334	lcl_NC_030850.1_mrna_XM_018127954.1_1236	429.052	lcl_NC_030850.1_mrna_XM_007050052.2_2977	360.223	lcl_NC_030850.1_mrna_XM_007049685.2_2684	351.423	lcl_NC_030854.1_ncrna_XR_001927945.1_18405	697.109
339 th	lcl_NC_030851.1_ncrna_XR_001926420.1_7163	477.039	lcl_NC_030851.1_mrna_XM_018116604.1_5791	428.692	lcl_NC_030850.1_ncrna_XR_001928230.1_2924	359.756	lcl_NC_030853.1_mrna_XM_007031434.2_13496	350.425	lcl_NC_030855.1_ncrna_XR_001928361.1_21773	697.109
340 th	lcl_NC_030858.1_mrna_XM_007015716.2_31537	476.347	lcl_NC_030857.1_mrna_XM_007019023.2_27388	428.443	lcl_NC_030858.1_mrna_XM_007015973.2_31722	357.81	lcl_NC_030853.1_mrna_XM_007031807.2_13795	349.209	lcl_NC_030856.1_ncrna_XR_001928903.1_25558	697.109
341 th	lcl_NC_030856.1_mrna_XM_007020262.2_23792	475.585	lcl_NC_030854.1_mrna_XM_018121566.1_19491	427.904	lcl_NC_030850.1_mrna_XM_007047024.2_571	357.422	lcl_NC_030858.1_mrna_XM_007016518.2_32178	347.542	lcl_NC_030857.1_ncrna_XR_001929033.1_28009	697.109
342 th	lcl_NC_030850.1_mrna_XM_007052501.2_4998	474.76	lcl_NC_030850.1_mrna_XM_007052011.2_4607	427.254	lcl_NC_030850.1_mrna_XM_007052171.2_4715	357.003	lcl_NC_030851.1_mrna_XM_018115393.1_9290	347.192	lcl_NC_030858.1_ncrna_XR_001929202.1_30927	697.109
343 th	lcl_NC_030854.1_mrna_XM_007027723.2_18125	474.515	lcl_NC_030851.1_mrna_XM_018114601.1_7101	426.679	lcl_NC_030853.1_mrna_XM_007035767.2_16900	356.993	lcl_NC_030850.1_mrna_XM_007050104.2_3010	345.577	lcl_NW_017234768.1_ncrna_XR_001930003.1_34858	697.109
344 th	lcl_NC_030855.1_mrna_XM_018123592.1_22404	474.111	lcl_NC_030850.1_mrna_XM_007052335.2_4860	424.688	lcl_NC_030854.1_mrna_XM_007027565.2_18019	356.992	lcl_NC_030853.1_mrna_XM_007035058.2_16334	345.573	lcl_NW_017234771.1_ncrna_XR_001930004.1_34864	697.109
345 th	lcl_NC_030851.1_mrna_XM_018114477.1_7238	473.231	lcl_NC_030851.1_mrna_XM_007044613.2_8092	423.721	lcl_NC_030857.1_mrna_XM_007017738.2_26346	356.957	lcl_NC_030852.1_mrna_XM_007036061.2_9466	344.831	lcl_NW_017234784.1_ncrna_XR_001930009.1_34878	697.109
346 th	lcl_NC_030853.1_mrna_XM_018119875.1_15635	471.89	lcl_NC_030858.1_mrna_XM_007016434.2_32106	423.517	lcl_NC_030858.1_mrna_XM_007015892.2_31671	356.851	lcl_NC_030856.1_mrna_XM_007022090.2_25306	344.572	lcl_NC_030851.1_ncrna_XR_001926546.1_7762	696.983
347 th	lcl_NC_030856.1_mrna_XM_018124239.1_24717	470.895	lcl_NC_030850.1_mrna_XM_018126319.1_3980	422.752	lcl_NC_030858.1_mrna_XM_007013892.2_30135	354.81	lcl_NC_030852.1_mrna_XM_018117354.1_12548	344.553	lcl_NW_017234768.1_ncrna_XR_001930002.1_34860	695.252
348 th	lcl_NC_030854.1_mrna_XM_007027028.2_17582	469.286	lcl_NC_030854.1_mrna_XM_018122034.1_19822	421.62	lcl_NC_030852.1_mrna_XM_007036266.2_9610	353.965	lcl_NC_030850.1_mrna_XM_018124127.1_384	343.023	lcl_NC_030850.1_ncrna_XR_001927481.1_2254	690.722
349 th	lcl_NC_030857.1_mrna_XM_007019652.2_27612	468.011	lcl_NC_030851.1_mrna_XM_007045465.2_8739	421.216	lcl_NC_030854.1_mrna_XM_007029062.2_19165	353.346	lcl_NC_030853.1_mrna_XM_018119540.1_14672	342.922	lcl_NC_030852.1_ncrna_XR_001927056.1_10123	690.722
350 th	lcl_NC_030850.1_mrna_XM_007049161.2_2239	466.975	lcl_NC_030854.1_mrna_XM_007029245.2_19311	420.787	lcl_NC_030850.1_mrna_XM_007051267.2_3958	352.469	lcl_NC_030854.1_mrna_XM_007030946.2_20657	342.045	lcl_NC_030853.1_ncrna_XR_001927502.1_14194	690.722
351 th	lcl_NC_030858.1_mrna_XM_007013359.2_29759	464.814	lcl_NC_030853.1_mrna_XM_007034621.2_16009	420.439	lcl_NC_030853.1_mrna_XM_018120185.1_15843	352.256	lcl_NC_030859.1_mrna_XM_007010736.2_34138	341.889	lcl_NC_030853.1_ncrna_XR_001927482.1_14272	690.722
352 th	lcl_NC_030857.1_mrna_XM_007018121.2_26647	464.384	lcl_NC_030854.1_mrna_XM_007027125.2_17665	419.999	lcl_NC_030850.1_mrna_XM_007048890.2_2016	352.054	lcl_NC_030850.1_mrna_XM_007050625.2_3431	341.693	lcl_NC_030854.1_ncrna_XR_001928013.1_18483	690.722
353 th	lcl_NC_030850.1_mrna_XM_007047978.2_1295	463.608	lcl_NC_030850.1_mrna_XM_018124342.1_1000	419.408	lcl_NC_030858.1_mrna_XM_007016259.2_31949	351.951	lcl_NC_030850.1_mrna_XM_007052343.2_4867	340.386	lcl_NC_030855.1_ncrna_XR_001928414.1_21607	690.722
354 th	lcl_NC_030850.1_mrna_XM_007052350.2_4873	462.964	lcl_NC_030858.1_mrna_XM_007012570.2_29190	418.324	lcl_NC_030853.1_mrna_XM_007035102.2_16359	351.103	lcl_NC_030853.1_mrna_XM_007033508.2_15117	340.195	lcl_NC_030856.1_ncrna_XR_001928751.1_25750	690.722
355 th	lcl_NC_030858.1_mrna_XM_007012484.2_29125	461.929	lcl_NC_030858.1_mrna_XM_007016625.2_32263	417.901	lcl_NC_030854.1_mrna_XM_007030933.2_20641	349.705	lcl_NC_030852.1_mrna_XM_007040509.2_13053	340.026	lcl_NC_030857.1_ncrna_XR_001928994.1_27759	690.722
356 th	lcl_NC_030854.1_mrna_XM_007028717.2_18892	461.337	lcl_NC_030853.1_mrna_XM_007032473.2_14321	417.33	lcl_NC_030851.1_mrna_XM_018115992.1_6261	349.259	lcl_NC_030854.1_mrna_XM_007029222.2_19290	339.87	lcl_NC_030858.1_ncrna_XR_001929369.1_30440	690.722
357 th	lcl_NC_030857.1_mrna_XM_007018670.2_27100	461.039	lcl_NC_030853.1_mrna_XM_018118818.1_15384	416.615	lcl_NC_030853.1_mrna_XM_007034118.2_15607	348.866	lcl_NC_030851.1_mrna_XM_007044330.2_7870	339.38	lcl_NC_030858.1_ncrna_XR_001929372.1_30922	690.722
358 th	lcl_NC_030850.1_mrna_XM_007051188.2_3891	460.71	lcl_NC_030854.1_mrna_XM_007027957.2_18322	416.581	lcl_NC_030850.1_mrna_XM_018124342.1_1000	348.536	lcl_NC_030858.1_mrna_XM_018127969.1_30695	338.673	lcl_NC_030854.1_ncrna_XR_001928020.1_18686	689.405
359 th	lcl_NC_030854.1_mrna_XM_007028580.2_18779	459.395	lcl_NC_030854.1_mrna_XM_007027028.2_17582	416.576	lcl_NC_030858.1_mrna_XM_007015165.2_31129	347.525	lcl_NC_030850.1_mrna_XM_018118819.1_2608	338.08	lcl_NC_030850.1_ncrna_XR_001927825.1_2914	684.353
360 th	lcl_NC_030854.1_mrna_XM_007027854.2_18226	459.129	lcl_NC_030859.1_mrna_XM_007010675.2_34099	416.191	lcl_NC_030853.1_mrna_XM_007033635.2_15218	346.494	lcl_NC_030855.1_mrna_XM_007024328.2_22103	337.814	lcl_NC_030851.1_ncrna_XR_001926633.1_7818	684.353
361 th	lcl_NC_030858.1_mrna_XM_007014672.2_30789	459.094	lcl_NC_030855.1_mrna_XM_007025930.2_23354	416.11	lcl_NC_030851.1_mrna_XM_018116028.1_5269	346.38	lcl_NC_030853.1_mrna_XM_007034800.2_16138	337.134	lcl_NC_030855.1_ncrna_XR_001928413.1_21608	684.353
362 th	lcl_NC_030857.1_mrna_XM_007017619.2_26268	457.683	lcl_NC_030857.1_mrna_XM_007018670.2_27100	416.014	lcl_NC_030858.1_mrna_XM_007012309.2_28987	346.236	lcl_NC_030851.1_mrna_XM_018116522.1_5665	336.592	lcl_NC_030855.1_ncrna_XR_001928454.1_21611	684.353
363 th	lcl_NC_030851.1_mrna_XM_018115992.1_6261	456.434	lcl_NC_030850.1_mrna_XM_018123231.1_4990	415.682	lcl_NC_030854.1_mrna_XM_007028729.2_18904	344.837	lcl_NC_030857.1_mrna_XM_018126041.1_26802	336.331	lcl_NC_030856.1_ncrna_XR_001928750.1_25496	684.353
364 th	lcl_NC_030850.1_mrna_XM_018114219.1_4801	455.58	lcl_NC_030853.1_mrna_XM_007035345.2_16564	413.647	lcl_NC_030850.1_mrna_XM_007046663.2_272	344.636	lcl_NC_030851.1_mrna_XM_018116358.1_5989	335.054	lcl_NC_030856.1_ncrna_XR_001928777.1_25686	684.353
365 th	lcl_NC_030850.1_mrna_XM_018128322.1_757	455.044	lcl_NC_030858.1_mrna_XM_007012484.2_29125	412.977	lcl_NC_030852.1_mrna_XM_018118426.1_11908	344.554	lcl_NC_030858.1_mrna_XM_018127355.1_29155	333.561	lcl_NC_030858.1_ncrna_XR_001929387.1_30192	684.353
366 th	lcl_NC_030851.1_mrna_XM_018115267.1_5908	455.029	lcl_NC_030852.1_mrna_XM_007037486.2_10589	411.87	lcl_NC_030857.1_ncrna_XR_001928994.1_27759	342.86	lcl_NC_030852.1_mrna_XM_007039812.2_12490	333.136	lcl_NC_030858.1_ncrna_XR_001929406.1_30460	684.353
367 th	lcl_NC_030858.1_mrna_XM_007016015.2_31766	453.464	lcl_NC_030858.1_mrna_XM_007011978.2_28726	411.587	lcl_NC_030852.1_mrna_XM_007038717.2_11598	340.661	lcl_NC_030858.1_mrna_XM_007016620.2_32260	332.329	lcl_NW_017234730.1_ncrna_XR_001929979.1_34799	684.353
368 th	lcl_NC_030854.1_mrna_XM_007028923.2_19059	452.962	lcl_NC_030855.1_mrna_XM_018123675.1_22720	411.39	lcl_NC_030859.1_mrna_XM_007011257.2_34592	339.937	lcl_NC_030852.1_mrna_XM_007036118.2_9496	331.307	lcl_NC_030856.1_ncrna_XR_001928827.1_25187	684.061
369 th	lcl_NC_030851.1_mrna_XM_007042809.2_6581	451.174	lcl_NC_030858.1_mrna_XM_018128110.1_32242	410.948	lcl_NC_030854.1_mrna_XM_018122451.1_18141	339.469	lcl_NC_030858.1_mrna_XM_007014997.2_31002	330.932	lcl_NC_030850.1_ncrna_XR_001928155.1_2489	678.991
370 th	lcl_NC_030851.1_mrna_XM_018115796.1_6965	450.49	lcl_NC_030856.1_mrna_XM_007021659.2_24937	409.563	lcl_NC_030854.1_mrna_XM_018121791.1_17816	339.323	lcl_NC_030857.1_mrna_XM_018125569.1_28020	330.404	lcl_NC_030853.1_ncrna_XR_001927469.1_14344	678.518
371 th	lcl_NC_030854.1_mrna_XM_018120510.1_17562	450.349	lcl_NC_030859.1_mrna_XM_007009941.2_33580	404.344	lcl_NC_030859.1_ncrna_XR_001929712.1_34544	339.035	lcl_NC_030851.1_mrna_XM_007044585.2_8065	328.843	lcl_NC_030850.1_ncrna_XR_001928197.1_2849	678.001
372 th	lcl_NC_030850.1_mrna_XM_007047776.2_1145	449.728	lcl_NC_030850.1_mrna_XM_018114299.1_2478	401.342	lcl_NC_030854.1_mrna_XM_007027452.2_17923	338.93	lcl_NC_030853.1_mrna_XM_018120109.1_14378	328.798	lcl_NC_030851.1_ncrna_XR_001926596.1_7385	678.001
373 th	lcl_NC_030850.1_mrna_XM_007052011.2_4607	449.635	lcl_NC_030855.1_mrna_XM_018123522.1_22388	399.427	lcl_NC_030853.1_mrna_XM_018120243.1_16639	338.294	lcl_NC_030853.1_mrna_XM_018119372.1_13550	327.915	lcl_NC_030851.1_ncrna_XR_001926801.1_7727	678.001
374 th	lcl_NC_030852.1_mrna_XM_007038754.2_11630	449.449	lcl_NC_030854.1_mrna_XM_007028370.2_18626	396.881	lcl_NC_030850.1_mrna_XM_007046677.2_285	337.987	lcl_NC_030853.1_mrna_XM_007035041.2_16318	327.669	lcl_NC_030852.1_ncrna_XR_001927008.1_10649	678.001
375 th	lcl_NC_030850.1_mrna_XM_007047333.2_792	449.049	lcl_NC_030852.1_mrna_XM_007038558.2_11438	396.586	lcl_NC_030857.1_mrna_XM_007020052.2_28114	336.858	lcl_NC_030858.1_mrna_XM_007016269.2_31968	327.318	lcl_NC_030854.1_ncrna_XR_001927973.1_18199	678.001
376 th	lcl_NC_030856.1_mrna_XM_007020306.2_23832	448.324	lcl_NC_030859.1_mrna_XM_007008667.2_32640	396.049	lcl_NC_030853.1_mrna_XM_007034766.2_16121	336.001	lcl_NC_030854.1_mrna_XM_007028200.2_18512	326.439	lcl_NC_030854.1_ncrna_XR_001927957.1_18202	678.001
377 th	lcl_NC_030850.1_mrna_XM_007051154.2_3859	448.121	lcl_NC_030853.1_mrna_XM_018120109.1_14378	395.396	lcl_NC_030857.1_ncrna_XR_001928906.1_26609	334.778	lcl_NC_030852.1_mrna_XM_007039576.2_12273	325.202	lcl_NC_030854.1_ncrna_XR_001927956.1_18204	678.001
378 th	lcl_NC_030855.1_mrna_XM_007025486.2_23005	446.861	lcl_NC_030858.1_mrna_XM_007011892.2_28645	394.703	lcl_NC_030850.1_mrna_XM_018114364.1_697	334.624	lcl_NC_030853.1_mrna_XM_018119669.1_14032	324.16	lcl_NC_030857.1_ncrna_XR_001928940.1_27733	678.001
379 th	lcl_NC_030856.1_mrna_XM_018125090.1_24713	445.477	lcl_NC_030857.1_mrna_XM_007017610.2_26263	394.214	lcl_NC_030852.1_mrna_XM_007039230.2_12013	334.12	lcl_NC_030855.1_mrna_XM_007023502.2_21442	323.9	lcl_NC_030851.1_ncrna_XR_001926393.1_7676	672.707
380 th	lcl_NC_030856.1_mrna_XM_007022626.2_25554	441.845	lcl_NC_030856.1_mrna_XM_007020451.2_23965	393.881	lcl_NC_030852.1_mrna_XM_007036464.2_9773	334.003	lcl_NC_030852.1_mrna_XM_007040876.2_13358	323.181	lcl_NC_030850.1_ncrna_XR_001928218.1_2815	671.668
381 th	lcl_NC_030852.1_mrna_XM_018116902.1_11934	440.89	lcl_NC_030858.1_mrna_XM_007012518.2_29151	393.573	lcl_NC_030853.1_mrna_XM_018119647.1_13998	333.399	lcl_NC_030853.1_mrna_XM_007035102.2_16359	321.962	lcl_NC_030853.1_ncrna_XR_001927516.1_14136	671.668
382 th	lcl_NC_030855.1_mrna_XM_007026248.2_23625	439.826	lcl_NC_030851.1_mrna_XM_007043904.2_7473	392.18	lcl_NC_014676.2_rrna_35063	333.191	lcl_NC_030858.1_mrna_XM_007014913.2_30929	321.097	lcl_NC_030854.1_ncrna_XR_001928028.1_18389	671.668
383 th	lcl_NC_030859.1_mrna_XM_007010675.2_34099	438.808	lcl_NC_030858.1_mrna_XM_007015460.2_31346	392.125	lcl_NC_030856.1_mrna_XM_007021350.2_24698	332.843	lcl_NW_017234906.1_mrna_XM_018129890.1_35007	320.444	lcl_NC_030854.1_ncrna_XR_001928033.1_18390	671.668
384 th	lcl_NC_030851.1_mrna_XM_007041119.2_5261	437.417	lcl_NC_030850.1_mrna_XM_007051188.2_3891	392.115	lcl_NC_030854.1_mrna_XM_007029250.2_19315	332.622	lcl_NC_030858.1_mrna_XM_007014494.2_30593	319.873	lcl_NC_030854.1_ncrna_XR_001928017.1_18454	671.668
385 th	lcl_NC_030850.1_mrna_XM_007050921.2_3666	436.619	lcl_NW_017234851.1_mrna_XM_018129866.1_34975	391.805	lcl_NC_030853.1_mrna_XM_007033739.2_15288	332.242	lcl_NC_030858.1_mrna_XM_007017041.2_32578	317.576	lcl_NC_030854.1_ncrna_XR_001927983.1_18547	671.668
386 th	lcl_NC_030858.1_mrna_XM_018128402.1_28436	435.529	lcl_NC_030850.1_mrna_XM_007049584.2_2603	391.795	lcl_NC_030854.1_mrna_XM_007027125.2_17665	331.98	lcl_NC_030857.1_mrna_XM_007019326.2_27646	316.871	lcl_NC_030855.1_ncrna_XR_001928450.1_21679	671.668
387 th	lcl_NC_030854.1_mrna_XM_007029316.2_19363	434.893	lcl_NC_030851.1_mrna_XM_018115267.1_5908	391.653	lcl_NC_030850.1_mrna_XM_007046967.2_534	330.144	lcl_NC_030854.1_mrna_XM_018120868.1_17053	316.276	lcl_NC_030856.1_ncrna_XR_001928748.1_25525	671.668
388 th	lcl_NC_030851.1_mrna_XM_007043565.2_7224	433.431	lcl_NC_030852.1_mrna_XM_007037455.2_10570	390.814	lcl_NC_030852.1_ncrna_XR_001926987.1_10337	329.867	lcl_NC_030851.1_mrna_XM_007041742.2_5739	314.411	lcl_NC_030856.1_ncrna_XR_001928758.1_25688	671.668
389 th	lcl_NC_030859.1_mrna_XM_007009471.2_33222	432.753	lcl_NC_030851.1_mrna_XM_007041473.2_5525	390.379	lcl_NC_030853.1_mrna_XM_007035345.2_16564	329.207	lcl_NC_030852.1_mrna_XM_007038322.2_11246	313.94	lcl_NC_030856.1_ncrna_XR_001928771.1_25741	671.668
390 th	lcl_NC_030859.1_mrna_XM_007010422.2_33947	432.534	lcl_NC_030858.1_mrna_XM_007015716.2_31537	390.184	lcl_NC_030851.1_mrna_XM_007042154.2_6063	329.056	lcl_NC_030852.1_mrna_XM_007039316.2_12070	313.852	lcl_NC_030857.1_ncrna_XR_001928939.1_27732	671.668
391 th	lcl_NC_030853.1_mrna_XM_018118800.1_13509	432.171	lcl_NC_030857.1_mrna_XM_018125709.1_27130	389.393	lcl_NC_030850.1_ncrna_XR_001927816.1_2963	328.09	lcl_NC_030852.1_mrna_XM_018117854.1_11069	312.516	lcl_NC_030859.1_ncrna_XR_001929729.1_33565	671.668
392 th	lcl_NC_030856.1_mrna_XM_007022243.2_25431	431.011	lcl_NC_030852.1_ncrna_XR_001927039.1_10003	388.68	lcl_NC_030858.1_mrna_XM_007012484.2_29125	328.038	lcl_NC_030851.1_mrna_XM_007041142.2_5278	311.758	lcl_NC_030859.1_ncrna_XR_001929695.1_33832	671.668
393 th	lcl_NC_030858.1_mrna_XM_007015853.2_31643	430.735	lcl_NC_030854.1_mrna_XM_007031173.2_20828	387.367	lcl_NC_030853.1_mrna_XM_018120254.1_16889	327.784	lcl_NC_030852.1_mrna_XM_007038570.2_11450	311.732	lcl_NC_030859.1_ncrna_XR_001929797.1_33850	671.668
394 th	lcl_NC_030857.1_mrna_XM_007017239.2_25970	430.54	lcl_NC_030854.1_mrna_XM_007028580.2_18779	387.27	lcl_NC_030857.1_mrna_XM_007018933.2_27319	327.291	lcl_NC_030850.1_mrna_XM_007050949.2_3679	311.028	lcl_NW_017234768.1_ncrna_XR_001930001.1_34859	671.668
395 th	lcl_NC_030852.1_mrna_XM_007038558.2_11438	428.777	lcl_NC_030851.1_mrna_XM_007043991.2_7543	387.041	lcl_NC_030857.1_mrna_XM_007019395.2_27700	326.148	lcl_NC_030857.1_mrna_XM_007018652.2_27084	310.54	lcl_NW_017234882.1_ncrna_XR_001930046.1_34997	671.668
396 th	lcl_NC_030850.1_mrna_XM_007051045.2_3769	428.389	lcl_NC_030854.1_mrna_XM_007030475.2_20274	386.75	lcl_NC_030850.1_mrna_XM_018114430.1_4522	323.517	lcl_NC_030855.1_mrna_XM_018122622.1_21079	309.727	lcl_NC_030850.1_ncrna_XR_001927813.1_2672	665.352
397 th	lcl_NC_030858.1_mrna_XM_007011838.2_28604	428.134	lcl_NC_030856.1_mrna_XM_007022626.2_25554	383.027	lcl_NC_030851.1_mrna_XM_007046223.2_9319	321.336	lcl_NC_030851.1_mrna_XM_007045019.2_8426	309.723	lcl_NC_030850.1_ncrna_XR_001927826.1_2913	665.352
398 th	lcl_NC_030853.1_mrna_XM_007035368.2_16585	426.213	lcl_NC_030857.1_mrna_XM_007018661.2_27091	381.131	lcl_NC_030851.1_mrna_XM_007044046.2_7608	320.989	lcl_NC_030853.1_mrna_XM_018119560.1_14918	309.2	lcl_NC_030851.1_ncrna_XR_001926552.1_7512	665.352
399 th	lcl_NC_030857.1_mrna_XM_007018417.2_26907	423.581	lcl_NC_030855.1_mrna_XM_018123476.1_22866	381.042	lcl_NC_030857.1_mrna_XM_007019073.2_27426	320.834	lcl_NC_030851.1_mrna_XM_007042083.2_6006	308.803	lcl_NC_030851.1_ncrna_XR_001926602.1_7563	665.352
400 th	lcl_NC_030858.1_mrna_XM_018128323.1_29283	422.738	lcl_NC_030857.1_mrna_XM_007017116.2_25889	380.296	lcl_NC_030851.1_mrna_XM_007044613.2_8092	320.263	lcl_NC_030858.1_mrna_XM_007016135.2_31856	308.228	lcl_NC_030851.1_ncrna_XR_001926560.1_7638	665.352
401 th	lcl_NC_030850.1_mrna_XM_007049006.2_2093	418.257	lcl_NC_030850.1_mrna_XM_007049161.2_2239	379.76	lcl_NC_030853.1_mrna_XM_007034806.2_16142	319.67	lcl_NC_030850.1_mrna_XM_007048030.2_1346	308.077	lcl_NC_030853.1_ncrna_XR_001927524.1_14170	665.352
402 th	lcl_NC_030853.1_mrna_XM_007034664.2_16040	418.181	lcl_NC_030850.1_mrna_XM_007047279.2_752	379.117	lcl_NC_030852.1_mrna_XM_018117284.1_12147	319.355	lcl_NC_030850.1_mrna_XM_018128864.1_4082	307.178	lcl_NC_030855.1_ncrna_XR_001928458.1_21993	665.352
403 th	lcl_NC_030850.1_mrna_XM_018123299.1_4799	416.842	lcl_NC_030852.1_mrna_XM_007039660.2_12343	377.794	lcl_NC_030854.1_mrna_XM_007030886.2_20601	317.926	lcl_NC_030850.1_mrna_XM_007048609.2_1804	306.507	lcl_NC_030857.1_ncrna_XR_001928947.1_27740	665.352
404 th	lcl_NC_030851.1_mrna_XM_007044079.2_7629	415.486	lcl_NC_030853.1_mrna_XM_018118640.1_15033	376.503	lcl_NC_030853.1_mrna_XM_018119550.1_16139	317.652	lcl_NC_030853.1_mrna_XM_007032599.2_14432	306.478	lcl_NC_030858.1_ncrna_XR_001929407.1_30495	665.352
405 th	lcl_NC_030853.1_mrna_XM_018119329.1_14944	415.345	lcl_NC_030857.1_mrna_XM_007017966.2_26530	375.562	lcl_NC_030851.1_mrna_XM_007045713.2_8929	315.81	lcl_NC_030850.1_mrna_XM_018114170.1_4518	305.802	lcl_NC_030857.1_ncrna_XR_001929029.1_27568	664.862
406 th	lcl_NC_030851.1_mrna_XM_018115067.1_9062	410.789	lcl_NC_030857.1_ncrna_XR_001928906.1_26609	374.293	lcl_NC_030857.1_mrna_XM_007017610.2_26263	315.036	lcl_NC_030854.1_mrna_XM_007027609.2_18042	305.329	lcl_NC_030851.1_ncrna_XR_001926515.1_7717	664.307
407 th	lcl_NC_030855.1_mrna_XM_007023754.2_21677	410.113	lcl_NC_030858.1_mrna_XM_007016040.2_31794	374.1	lcl_NC_030851.1_mrna_XM_007043214.2_6935	313.175	lcl_NC_030854.1_mrna_XM_007029173.2_19246	303.795	lcl_NC_030851.1_ncrna_XR_001926568.1_7850	659.055
408 th	lcl_NC_030850.1_mrna_XM_007050831.2_3606	409.322	lcl_NC_030853.1_mrna_XM_007033758.2_15304	374.076	lcl_NC_030850.1_mrna_XM_007051188.2_3891	311.85	lcl_NC_030857.1_mrna_XM_007019070.2_27423	303.5	lcl_NC_030852.1_ncrna_XR_001926998.1_9893	659.055
409 th	lcl_NC_030853.1_mrna_XM_007033512.2_15120	408.407	lcl_NC_030857.1_mrna_XM_007017747.2_26354	373.4	lcl_NW_017234882.1_ncrna_XR_001930046.1_34997	311.811	lcl_NC_030851.1_mrna_XM_007042618.2_6411	303.383	lcl_NC_030853.1_ncrna_XR_001927522.1_14117	659.055
410 th	lcl_NC_030852.1_mrna_XM_007039641.2_12322	408.139	lcl_NC_030858.1_mrna_XM_007016259.2_31949	373.123	lcl_NC_030856.1_mrna_XM_007020583.2_24071	311.779	lcl_NC_030850.1_mrna_XM_007048047.2_1358	302.769	lcl_NC_030853.1_ncrna_XR_001927447.1_14300	659.055
411 th	lcl_NC_030853.1_mrna_XM_007033190.2_14876	406.761	lcl_NC_030854.1_mrna_XM_007028200.2_18512	372.587	lcl_NC_030852.1_mrna_XM_018116858.1_12071	310.813	lcl_NC_030858.1_mrna_XM_007016625.2_32263	302.732	lcl_NC_030854.1_ncrna_XR_001927944.1_18406	659.055
412 th	lcl_NC_030855.1_mrna_XM_007025496.2_23017	405.609	lcl_NC_030854.1_mrna_XM_007029249.2_19313	372.431	lcl_NC_030851.1_ncrna_XR_001926500.1_7048	309.677	lcl_NC_030857.1_mrna_XM_007017903.2_26482	302.611	lcl_NC_030854.1_ncrna_XR_001928034.1_18522	659.055
413 th	lcl_NC_030854.1_mrna_XM_007030957.2_20666	403.358	lcl_NC_030852.1_mrna_XM_018118017.1_10411	371.858	lcl_NC_030852.1_ncrna_XR_001927044.1_10125	308.718	lcl_NC_030850.1_mrna_XM_007051998.2_4596	302.502	lcl_NC_030854.1_ncrna_XR_001927835.1_18966	659.055
414 th	lcl_NC_030853.1_mrna_XM_007032803.2_14570	402.644	lcl_NC_030853.1_mrna_XM_018119329.1_14944	370.935	lcl_NC_030854.1_mrna_XM_007030957.2_20666	308.693	lcl_NC_030854.1_mrna_XM_007026499.2_17130	302.439	lcl_NC_030855.1_ncrna_XR_001928424.1_21682	659.055
415 th	lcl_NC_030850.1_mrna_XM_018113976.1_4210	402.051	lcl_NC_030852.1_mrna_XM_007037542.2_10628	370.139	lcl_NC_030855.1_mrna_XM_007024806.2_22495	308.22	lcl_NC_030852.1_mrna_XM_007036101.2_9483	302.22	lcl_NC_030856.1_ncrna_XR_001928766.1_25397	659.055
416 th	lcl_NC_030851.1_mrna_XM_007042519.2_6330	398.225	lcl_NC_030858.1_mrna_XM_007015853.2_31643	369.299	lcl_NC_030853.1_mrna_XM_007031836.2_13822	308.043	lcl_NC_030857.1_mrna_XM_018125739.1_26443	301.203	lcl_NC_030858.1_ncrna_XR_001929537.1_30166	659.055
417 th	lcl_NC_030852.1_mrna_XM_018118249.1_12494	397.088	lcl_NC_030850.1_mrna_XM_007050122.2_3027	369.149	lcl_NC_030852.1_mrna_XM_007036325.2_9672	307.811	lcl_NC_030852.1_mrna_XM_007039142.2_11942	300.815	lcl_NC_030859.1_ncrna_XR_001929770.1_33892	659.055
418 th	lcl_NC_030850.1_mrna_XM_018114231.1_3215	396.634	lcl_NC_030858.1_mrna_XM_007016442.2_32111	369.143	lcl_NC_030850.1_mrna_XM_007051922.2_4523	307.798	lcl_NC_030858.1_mrna_XM_007011942.2_28684	300.793	lcl_NC_030854.1_ncrna_XR_001928000.1_18006	657.651
419 th	lcl_NC_030850.1_mrna_XM_007049542.2_2564	396.248	lcl_NC_030859.1_mrna_XM_007009677.2_33363	368.756	lcl_NC_030852.1_mrna_XM_007040509.2_13053	306.793	lcl_NC_030851.1_mrna_XM_018115837.1_8311	299.957	lcl_NC_030859.1_ncrna_XR_001929765.1_34029	652.818
420 th	lcl_NC_030857.1_ncrna_XR_001928906.1_26609	395.895	lcl_NC_030854.1_mrna_XM_007026646.2_17248	368.53	lcl_NW_017234830.1_mrna_XM_007015018.2_34962	306.398	lcl_NC_030852.1_mrna_XM_018118268.1_10494	298.363	lcl_NC_030850.1_ncrna_XR_001928220.1_2839	652.777
421 th	lcl_NC_030854.1_mrna_XM_007028533.2_18743	395.378	lcl_NC_030850.1_mrna_XM_007050171.2_3065	367.949	lcl_NC_030853.1_ncrna_XR_001927430.1_14107	305.964	lcl_NC_030850.1_mrna_XM_007047333.2_792	298.053	lcl_NC_030850.1_ncrna_XR_001928055.1_2880	652.777
422 th	lcl_NC_030850.1_mrna_XM_007048671.2_1861	393.601	lcl_NC_030858.1_mrna_XM_018127438.1_31298	365.779	lcl_NC_030851.1_mrna_XM_018116575.1_6648	305.625	lcl_NC_030852.1_mrna_XM_018117569.1_11618	296.998	lcl_NC_030851.1_ncrna_XR_001926527.1_7384	652.777
423 th	lcl_NC_030858.1_mrna_XM_007015301.2_31226	393.161	lcl_NC_030853.1_mrna_XM_007033861.2_15399	365.218	lcl_NC_030859.1_mrna_XM_007010218.2_33786	304.998	lcl_NC_030858.1_mrna_XM_007013779.2_30062	296.611	lcl_NC_030851.1_ncrna_XR_001926443.1_7450	652.777
424 th	lcl_NC_030854.1_mrna_XM_018122381.1_20855	393.11	lcl_NC_030853.1_mrna_XM_018118772.1_14309	364.372	lcl_NC_030859.1_mrna_XM_007009698.2_33375	304.848	lcl_NC_030851.1_mrna_XM_018115386.1_6240	296.606	lcl_NC_030854.1_ncrna_XR_001928037.1_18490	652.777
425 th	lcl_NC_030852.1_mrna_XM_007040509.2_13053	393.034	lcl_NC_030850.1_mrna_XM_007051012.2_3744	363.602	lcl_NC_030850.1_mrna_XM_007050949.2_3679	304.569	lcl_NC_030853.1_mrna_XM_007035647.2_16805	295.282	lcl_NC_030854.1_ncrna_XR_001927763.1_18775	652.777
426 th	lcl_NC_030858.1_mrna_XM_007014208.2_30310	392.145	lcl_NC_030857.1_mrna_XM_018125962.1_26667	362.833	lcl_NC_030852.1_mrna_XM_007038374.2_11288	304.467	lcl_NC_030854.1_mrna_XM_007031027.2_20719	295.238	lcl_NC_030856.1_ncrna_XR_001928767.1_25418	652.777
427 th	lcl_NC_030857.1_mrna_XM_007018924.2_27309	391.532	lcl_NC_030858.1_mrna_XM_007016760.2_32375	361.408	lcl_NC_030857.1_mrna_XM_007017355.2_26041	303.565	lcl_NC_030851.1_mrna_XM_007044613.2_8092	295.186	lcl_NC_030857.1_ncrna_XR_001929038.1_27787	652.777
428 th	lcl_NC_030858.1_mrna_XM_007011552.2_28354	391.186	lcl_NC_030855.1_mrna_XM_018123466.1_22971	359.615	lcl_NC_030851.1_mrna_XM_007043991.2_7543	302.353	lcl_NC_030854.1_mrna_XM_007027471.2_17936	295.138	lcl_NC_030858.1_ncrna_XR_001929380.1_30425	652.777
429 th	lcl_NC_030851.1_mrna_XM_018116062.1_6621	390.182	lcl_NC_030858.1_mrna_XM_018127969.1_30695	359.273	lcl_NC_030850.1_mrna_XM_007051012.2_3744	301.993	lcl_NC_030857.1_mrna_XM_018126366.1_27851	294.722	lcl_NC_030851.1_ncrna_XR_001926762.1_8501	652.265
430 th	lcl_NC_030854.1_mrna_XM_007027609.2_18042	388.407	lcl_NC_030852.1_mrna_XM_018117691.1_12398	358.334	lcl_NC_030855.1_mrna_XM_007023971.2_21830	301.184	lcl_NC_030855.1_mrna_XM_018123851.1_23410	294.058	lcl_NC_030858.1_ncrna_XR_001929535.1_30003	646.942
431 th	lcl_NC_030856.1_mrna_XM_007021659.2_24937	388.349	lcl_NC_030853.1_mrna_XM_018120185.1_15843	357.526	lcl_NC_030850.1_mrna_XM_007048067.2_1371	300.161	lcl_NC_030857.1_mrna_XM_007018932.2_27318	293.692	lcl_NC_030851.1_ncrna_XR_001926442.1_7449	646.517
432 th	lcl_NC_030850.1_mrna_XM_018114187.1_1328	387.114	lcl_NC_030850.1_mrna_XM_007048609.2_1804	357.314	lcl_NC_030852.1_mrna_XM_018116721.1_10930	299.858	lcl_NC_030854.1_mrna_XM_007029578.2_19603	293.602	lcl_NC_030851.1_ncrna_XR_001926536.1_7562	646.517
433 th	lcl_NC_030853.1_mrna_XM_007035295.2_16530	386.547	lcl_NC_030851.1_mrna_XM_018116329.1_8504	356.801	lcl_NC_030854.1_mrna_XM_007029073.2_19171	299.663	lcl_NC_030854.1_mrna_XM_018122166.1_18253	291.533	lcl_NC_030851.1_ncrna_XR_001926606.1_7644	646.517
434 th	lcl_NC_030854.1_mrna_XM_007026748.2_17347	386.253	lcl_NC_030858.1_mrna_XM_007015997.2_31749	355.821	lcl_NC_030856.1_mrna_XM_007021039.2_24431	299.643	lcl_NC_030853.1_mrna_XM_007032250.2_14157	290.109	lcl_NC_030851.1_ncrna_XR_001926583.1_7737	646.517
435 th	lcl_NC_030852.1_mrna_XM_007038788.2_11657	384.748	lcl_NC_030852.1_mrna_XM_007036485.2_9789	355.385	lcl_NC_030851.1_ncrna_XR_001926508.1_7391	299.311	lcl_NC_030859.1_mrna_XM_007008949.2_32864	289.904	lcl_NC_030851.1_ncrna_XR_001926589.1_7861	646.517
436 th	lcl_NC_030853.1_mrna_XM_007035316.2_16542	384.674	lcl_NC_030850.1_mrna_XM_007049582.2_2602	354.573	lcl_NC_030858.1_mrna_XM_007013589.2_29928	299.155	lcl_NC_030850.1_mrna_XM_007051517.2_4179	288.983	lcl_NC_030853.1_ncrna_XR_001927470.1_14314	646.517
437 th	lcl_NC_030850.1_mrna_XM_007048084.2_1384	384.515	lcl_NC_030852.1_mrna_XM_018117756.1_12898	354.337	lcl_NC_030850.1_mrna_XM_007051865.2_4478	298.72	lcl_NC_030855.1_mrna_XM_007023126.2_21156	288.953	lcl_NC_030853.1_ncrna_XR_001927437.1_14366	646.517
438 th	lcl_NC_030850.1_mrna_XM_007048764.2_1920	383.324	lcl_NC_030851.1_mrna_XM_007042208.2_6092	353.697	lcl_NC_030858.1_mrna_XM_018128459.1_30489	298.659	lcl_NC_030850.1_mrna_XM_018114303.1_3573	288.68	lcl_NC_030854.1_ncrna_XR_001928038.1_18212	646.517
439 th	lcl_NC_030858.1_mrna_XM_018126488.1_29187	381.933	lcl_NC_030854.1_mrna_XM_007028469.2_18683	353.532	lcl_NC_030857.1_mrna_XM_007017861.2_26444	298.516	lcl_NC_030851.1_mrna_XM_007041836.2_5796	288.463	lcl_NC_030854.1_ncrna_XR_001927788.1_18785	646.517
440 th	lcl_NC_030858.1_mrna_XM_007016717.2_32326	380.595	lcl_NC_030850.1_mrna_XM_018115040.1_2789	353.389	lcl_NC_030851.1_mrna_XM_018115856.1_9216	298.216	lcl_NC_030853.1_mrna_XM_007035414.2_16622	288.203	lcl_NC_030856.1_ncrna_XR_001928902.1_25557	646.517
441 th	lcl_NC_030850.1_mrna_XM_018114340.1_4377	380.425	lcl_NC_030858.1_mrna_XM_007014154.2_30306	353.118	lcl_NC_030857.1_mrna_XM_007019537.2_28028	297.971	lcl_NC_030851.1_mrna_XM_018116392.1_7827	288.084	lcl_NC_030856.1_ncrna_XR_001928735.1_25606	646.517
442 th	lcl_NC_030850.1_mrna_XM_007050912.2_3660	380.249	lcl_NC_030855.1_mrna_XM_018122643.1_22595	351.836	lcl_NC_030857.1_mrna_XM_007017916.2_26494	297.836	lcl_NC_030854.1_mrna_XM_007030587.2_20368	287.885	lcl_NC_030856.1_ncrna_XR_001928734.1_25607	646.517
443 th	lcl_NC_030854.1_mrna_XM_007028148.2_18477	379.757	lcl_NC_030857.1_mrna_XM_007019959.2_28058	351.608	lcl_NC_030850.1_mrna_XM_007047999.2_1320	297.304	lcl_NC_030853.1_mrna_XM_007031835.2_13821	287.831	lcl_NC_030856.1_ncrna_XR_001928701.1_25824	646.517
444 th	lcl_NC_030856.1_mrna_XM_007022607.2_25571	378.839	lcl_NC_030858.1_mrna_XM_007016015.2_31766	351.51	lcl_NC_030858.1_mrna_XM_007012570.2_29190	297.117	lcl_NC_030852.1_mrna_XM_007038183.2_11130	286.757	lcl_NC_030857.1_ncrna_XR_001929020.1_27796	646.517
445 th	lcl_NC_030853.1_mrna_XM_007031971.2_13949	377.245	lcl_NC_030852.1_mrna_XM_018117598.1_11619	350.839	lcl_NC_030853.1_mrna_XM_007032541.2_14374	296.952	lcl_NC_030853.1_mrna_XM_007032972.2_14699	286.68	lcl_NC_030858.1_ncrna_XR_001929404.1_30618	646.517
446 th	lcl_NC_030851.1_mrna_XM_007044605.2_8084	375.098	lcl_NC_030852.1_mrna_XM_007039888.2_12558	350.649	lcl_NC_030856.1_mrna_XM_007020706.2_24157	296.244	lcl_NC_030855.1_mrna_XM_018123331.1_23463	286.667	lcl_NC_030859.1_ncrna_XR_001929778.1_33785	646.517
447 th	lcl_NC_030853.1_mrna_XM_018120076.1_13372	374.861	lcl_NC_030851.1_mrna_XM_007041956.2_5900	350.195	lcl_NC_030850.1_mrna_XM_007048219.2_1482	296.056	lcl_NC_030858.1_mrna_XM_018128125.1_31662	286.576	lcl_NC_030850.1_ncrna_XR_001928272.1_2801	640.276
448 th	lcl_NC_030850.1_mrna_XM_018114003.1_3613	374.841	lcl_NC_030851.1_mrna_XM_007043708.2_7323	348.879	lcl_NC_030850.1_ncrna_XR_001927815.1_2671	295.007	lcl_NC_030853.1_mrna_XM_007034597.2_16000	286.029	lcl_NC_030851.1_ncrna_XR_001926551.1_7646	640.276
449 th	lcl_NC_030852.1_mrna_XM_007036485.2_9789	372.789	lcl_NC_030853.1_mrna_XM_007033262.2_14937	347.604	lcl_NC_030858.1_mrna_XM_007012863.2_29410	294.882	lcl_NC_030852.1_mrna_XM_007037522.2_10614	285.658	lcl_NC_030852.1_ncrna_XR_001926995.1_10261	640.276
450 th	lcl_NC_030858.1_mrna_XM_007015318.2_31240	371.284	lcl_NC_030858.1_mrna_XM_007013618.2_29942	346.423	lcl_NC_030850.1_mrna_XM_018113807.1_2700	293.991	lcl_NC_030859.1_mrna_XM_007011337.2_34660	285.063	lcl_NC_030853.1_ncrna_XR_001927462.1_14293	640.276
451 th	lcl_NC_030852.1_mrna_XM_007040249.2_12850	369.61	lcl_NC_030854.1_mrna_XM_018120649.1_20727	345.476	lcl_NC_030859.1_mrna_XM_018129361.1_32896	293.083	lcl_NC_030852.1_mrna_XM_007037334.2_10479	284.488	lcl_NC_030854.1_ncrna_XR_001928010.1_18272	640.276
452 th	lcl_NC_030858.1_mrna_XM_018127849.1_30039	368.261	lcl_NC_030852.1_mrna_XM_018118510.1_9964	345.091	lcl_NC_030855.1_mrna_XM_018123288.1_23029	292.701	lcl_NC_030857.1_mrna_XM_007017076.2_25862	284.48	lcl_NC_030857.1_ncrna_XR_001928944.1_27741	640.276
453 th	lcl_NC_030859.1_mrna_XM_018129311.1_32822	367.068	lcl_NC_030852.1_mrna_XM_007039641.2_12322	344.945	lcl_NC_030855.1_mrna_XM_007022848.2_20926	291.61	lcl_NC_030854.1_mrna_XM_007031167.2_20823	284.408	lcl_NC_030857.1_ncrna_XR_001929037.1_28214	640.276
454 th	lcl_NC_030853.1_mrna_XM_018120185.1_15843	366.113	lcl_NC_030854.1_mrna_XM_007026534.2_17162	343.748	lcl_NC_030857.1_mrna_XM_018125709.1_27130	291.057	lcl_NC_030850.1_mrna_XM_007047636.2_1035	284.092	lcl_NC_030858.1_ncrna_XR_001929381.1_31258	640.276
455 th	lcl_NC_030851.1_mrna_XM_007043540.2_7188	364.05	lcl_NC_030857.1_mrna_XM_007018121.2_26647	342.799	lcl_NC_030850.1_mrna_XM_007047812.2_1177	290.581	lcl_NC_030853.1_mrna_XM_007034380.2_15839	283.048	lcl_NW_017234727.1_ncrna_XR_001929968.1_34776	640.276
456 th	lcl_NC_030858.1_mrna_XM_007012134.2_28857	362.773	lcl_NC_030858.1_mrna_XM_007011696.2_28482	341.685	lcl_NC_030856.1_mrna_XM_018125262.1_24000	289.378	lcl_NC_030859.1_mrna_XM_007009284.2_33087	281.667	lcl_NW_017234807.1_ncrna_XR_001930019.1_34916	640.276
457 th	lcl_NC_030851.1_mrna_XM_018116328.1_8505	362.543	lcl_NC_030854.1_mrna_XM_018121133.1_18988	341.614	lcl_NC_030859.1_mrna_XM_018128542.1_34586	288.264	lcl_NC_030855.1_mrna_XM_018123913.1_21226	281.33	lcl_NC_030851.1_ncrna_XR_001926600.1_7731	639.666
458 th	lcl_NC_030855.1_mrna_XM_018123637.1_23477	362.004	lcl_NC_030851.1_mrna_XM_007041751.2_5743	341.308	lcl_NC_030854.1_ncrna_XR_001927835.1_18966	287.768	lcl_NC_030851.1_mrna_XM_007041868.2_5828	281.202	lcl_NC_030852.1_ncrna_XR_001927019.1_9896	639.559
459 th	lcl_NC_030852.1_mrna_XM_018118017.1_10411	361.877	lcl_NC_030850.1_mrna_XM_007051627.2_4260	340.566	lcl_NC_030853.1_mrna_XM_007035682.2_16836	287.674	lcl_NC_030852.1_mrna_XM_007039124.2_11922	280.521	lcl_NC_030851.1_ncrna_XR_001926392.1_7509	634.053
460 th	lcl_NC_030854.1_mrna_XM_018122322.1_18727	361.826	lcl_NC_030855.1_mrna_XM_007025985.2_23407	340.535	lcl_NC_030858.1_mrna_XM_007015579.2_31423	287.377	lcl_NC_030852.1_mrna_XM_007038145.2_11103	280.147	lcl_NC_030853.1_ncrna_XR_001927563.1_14037	634.053
461 th	lcl_NC_030850.1_mrna_XM_018128612.1_1462	361.57	lcl_NC_030856.1_mrna_XM_018125090.1_24713	340.294	lcl_NC_030850.1_mrna_XM_007049001.2_2087	286.851	lcl_NC_030853.1_mrna_XM_007034701.2_16068	280.121	lcl_NC_030859.1_ncrna_XR_001929691.1_33805	634.053
462 th	lcl_NC_030851.1_mrna_XM_007043940.2_7508	361.183	lcl_NC_030850.1_mrna_XM_007048087.2_1385	339.835	lcl_NC_030854.1_mrna_XM_018121878.1_19905	286.767	lcl_NC_030852.1_mrna_XM_018117594.1_11341	279.795	lcl_NC_030851.1_ncrna_XR_001926579.1_5767	627.849
463 th	lcl_NC_030854.1_mrna_XM_007030553.2_20336	360.944	lcl_NC_030850.1_mrna_XM_007046345.2_2	338.441	lcl_NC_030858.1_mrna_XM_007012553.2_29175	286.562	lcl_NC_030850.1_mrna_XM_018123299.1_4799	279.716	lcl_NC_030851.1_ncrna_XR_001926590.1_7862	627.849
464 th	lcl_NC_030853.1_mrna_XM_018119792.1_16888	360.085	lcl_NC_030858.1_mrna_XM_007012261.2_28961	338.131	lcl_NC_030852.1_mrna_XM_007039417.2_12143	286.519	lcl_NC_030853.1_mrna_XM_007034698.2_16066	279.419	lcl_NC_030853.1_ncrna_XR_001927466.1_14701	627.849
465 th	lcl_NC_030854.1_mrna_XM_018122166.1_18253	359.687	lcl_NC_030852.1_mrna_XM_007040534.2_13070	337.423	lcl_NC_030851.1_mrna_XM_018114468.1_8127	286.518	lcl_NC_030859.1_mrna_XM_007011333.2_34657	278.776	lcl_NC_030854.1_ncrna_XR_001927979.1_20882	627.849
466 th	lcl_NC_030850.1_mrna_XM_018113944.1_4979	357.218	lcl_NC_030850.1_mrna_XM_007048671.2_1861	337.261	lcl_NC_030855.1_ncrna_XR_001928444.1_21672	285.902	lcl_NC_030851.1_mrna_XM_018116536.1_8833	278.158	lcl_NC_030855.1_ncrna_XR_001928440.1_21615	627.849
467 th	lcl_NC_030851.1_mrna_XM_007043409.2_7086	356.361	lcl_NC_030851.1_mrna_XM_007044642.2_8133	336.861	lcl_NC_030856.1_mrna_XM_007020967.2_24386	285.855	lcl_NC_030851.1_mrna_XM_018115656.1_8592	277.693	lcl_NC_030855.1_ncrna_XR_001928380.1_21801	627.849
468 th	lcl_NC_030858.1_mrna_XM_007011762.2_28536	356.027	lcl_NC_030851.1_mrna_XM_018115992.1_6261	336.597	lcl_NC_030857.1_mrna_XM_007017239.2_25970	285.16	lcl_NC_030856.1_mrna_XM_007021095.2_24481	276.369	lcl_NC_030856.1_ncrna_XR_001928803.1_25517	627.849
469 th	lcl_NC_030858.1_mrna_XM_007012845.2_29392	355.236	lcl_NC_030856.1_mrna_XM_007021605.2_24897	335.348	lcl_NC_030852.1_mrna_XM_007039812.2_12490	284.396	lcl_NC_030857.1_mrna_XM_018126358.1_27157	275.867	lcl_NC_030857.1_ncrna_XR_001929015.1_27619	627.849
470 th	lcl_NC_030854.1_mrna_XM_018122066.1_20304	354.913	lcl_NC_030851.1_mrna_XM_007041954.2_5899	335.33	lcl_NC_030859.1_mrna_XM_007010851.2_34210	284.063	lcl_NC_030851.1_mrna_XM_007044286.2_7835	275.849	lcl_NC_030859.1_ncrna_XR_001929769.1_33909	627.849
471 th	lcl_NC_030852.1_mrna_XM_007036403.2_9732	354.884	lcl_NC_030854.1_mrna_XM_007027060.2_17617	334.893	lcl_NC_030851.1_mrna_XM_007046185.2_9286	283.878	lcl_NC_030853.1_mrna_XM_018119012.1_14337	275.808	lcl_NC_030852.1_ncrna_XR_001926962.1_10028	621.665
472 th	lcl_NC_030852.1_mrna_XM_007038711.2_11594	354.782	lcl_NC_030857.1_mrna_XM_007017859.2_26442	333.768	lcl_NC_030851.1_mrna_XM_007041737.2_5738	283.524	lcl_NC_030852.1_miscrna_XR_001927246.1_10492	275.626	lcl_NC_030852.1_ncrna_XR_001927089.1_10095	621.665
473 th	lcl_NC_030856.1_mrna_XM_007020668.2_24128	354.206	lcl_NC_030852.1_mrna_XM_018116902.1_11934	333.741	lcl_NC_030854.1_mrna_XM_007031167.2_20823	283.511	lcl_NC_030856.1_mrna_XM_007021280.2_24653	275.337	lcl_NC_030852.1_ncrna_XR_001926978.1_10485	621.665
474 th	lcl_NC_030853.1_mrna_XM_007032541.2_14374	353.736	lcl_NC_030852.1_mrna_XM_007040838.2_13320	333.219	lcl_NC_030851.1_ncrna_XR_001926584.1_7648	283.248	lcl_NC_030858.1_mrna_XM_018128515.1_29634	275.053	lcl_NC_030856.1_ncrna_XR_001928783.1_25519	621.665
475 th	lcl_NC_030853.1_mrna_XM_007031915.2_13901	353.369	lcl_NW_017234724.1_mrna_XM_018129750.1_34764	332.791	lcl_NC_030858.1_ncrna_XR_001929354.1_30229	282.011	lcl_NC_030851.1_mrna_XM_018116034.1_6677	274.727	lcl_NC_030856.1_ncrna_XR_001928746.1_25665	621.665
476 th	lcl_NC_030850.1_mrna_XM_018118997.1_2604	353.299	lcl_NC_030853.1_mrna_XM_007031915.2_13901	331.672	lcl_NC_030851.1_mrna_XM_018116604.1_5791	281.785	lcl_NC_030858.1_mrna_XM_007011530.2_28335	272.456	lcl_NC_030857.1_mrna_XM_018125465.1_26459	621.665
477 th	lcl_NC_030851.1_mrna_XM_007043993.2_7544	352.225	lcl_NC_030852.1_mrna_XM_007037512.2_10606	331.639	lcl_NC_030858.1_mrna_XM_007016515.2_32174	281.778	lcl_NC_030851.1_mrna_XM_007042604.2_6401	269.9	lcl_NC_030857.1_ncrna_XR_001929017.1_28148	621.665
478 th	lcl_NC_030859.1_mrna_XM_007009284.2_33087	352.14	lcl_NC_030850.1_mrna_XM_007052354.2_4877	329.773	lcl_NC_030858.1_mrna_XM_018127969.1_30695	281.574	lcl_NC_030853.1_mrna_XM_007034177.2_15648	269.263	lcl_NC_030858.1_ncrna_XR_001929273.1_30308	621.665
479 th	lcl_NC_030852.1_mrna_XM_007037521.2_10613	351.679	lcl_NC_030850.1_mrna_XM_007048084.2_1384	329.331	lcl_NC_030859.1_mrna_XM_007009761.2_33430	280.243	lcl_NC_030858.1_mrna_XM_007015431.2_31332	269.172	lcl_NC_030858.1_ncrna_XR_001929409.1_30521	621.665
480 th	lcl_NC_030857.1_mrna_XM_007018652.2_27084	351.386	lcl_NC_030853.1_mrna_XM_007035428.2_16634	328.639	lcl_NC_030857.1_mrna_XM_007019959.2_28058	280.092	lcl_NC_030859.1_mrna_XM_018129428.1_33062	268.86	lcl_NC_030858.1_ncrna_XR_001929398.1_30716	621.665
481 th	lcl_NC_030854.1_mrna_XM_007028875.2_19021	350.774	lcl_NC_030854.1_mrna_XM_007027723.2_18125	328.617	lcl_NC_030851.1_mrna_XM_018115386.1_6240	279.114	lcl_NC_030851.1_mrna_XM_018116513.1_6231	268.544	lcl_NW_017234719.1_ncrna_XR_001929951.1_34744	621.665
482 th	lcl_NC_030855.1_mrna_XM_018123289.1_23031	349.44	lcl_NC_030851.1_mrna_XM_007043993.2_7544	328.469	lcl_NC_030858.1_mrna_XM_007016625.2_32263	278.865	lcl_NC_030858.1_mrna_XM_007014043.2_30220	268.228	lcl_NC_030852.1_ncrna_XR_001926979.1_10486	615.5
483 th	lcl_NC_030854.1_mrna_XM_007026534.2_17162	348.006	lcl_NC_030857.1_mrna_XM_018126358.1_27157	328.201	lcl_NC_030850.1_mrna_XM_007049065.2_2141	278.591	lcl_NC_030851.1_mrna_XM_007045823.2_9026	268.001	lcl_NC_030859.1_ncrna_XR_001929798.1_33775	615.5
484 th	lcl_NC_030853.1_mrna_XM_007033758.2_15304	347.734	lcl_NC_030851.1_mrna_XM_007042809.2_6581	327.569	lcl_NC_030854.1_ncrna_XR_001927906.1_18363	278.028	lcl_NC_030854.1_mrna_XM_007029124.2_19211	267.969	lcl_NC_030851.1_ncrna_XR_001926599.1_7797	609.354
485 th	lcl_NC_030850.1_mrna_XM_007047082.2_615	347.628	lcl_NC_030854.1_mrna_XM_018121805.1_19742	326.624	lcl_NC_030854.1_mrna_XM_007026875.2_17456	277.986	lcl_NC_030858.1_mrna_XM_018128141.1_31584	267.788	lcl_NC_030852.1_ncrna_XR_001927082.1_9936	609.354
486 th	lcl_NC_030858.1_mrna_XM_007014111.2_30260	346.873	lcl_NC_030854.1_mrna_XM_007027292.2_17790	326.496	lcl_NC_030859.1_mrna_XM_018129553.1_33139	277.733	lcl_NC_030850.1_mrna_XM_007050052.2_2977	267.269	lcl_NC_030852.1_ncrna_XR_001927076.1_10203	609.354
487 th	lcl_NC_030850.1_mrna_XM_018118899.1_2582	345.85	lcl_NC_030852.1_mrna_XM_018116721.1_10930	324.667	lcl_NC_030858.1_mrna_XM_018128110.1_32242	277.69	lcl_NC_030850.1_mrna_XM_018113807.1_2700	265.925	lcl_NW_017234799.1_ncrna_XR_001930013.1_34904	609.354
488 th	lcl_NC_030852.1_mrna_XM_018118514.1_12128	344.498	lcl_NC_030854.1_mrna_XM_007028357.2_18616	324.432	lcl_NC_030852.1_mrna_XM_007038121.2_11085	276.584	lcl_NC_030851.1_mrna_XM_007042630.2_6426	265.64	lcl_NC_030851.1_ncrna_XR_001926473.1_7754	603.227
489 th	lcl_NC_030851.1_mrna_XM_007046138.2_9255	344.398	lcl_NC_030855.1_mrna_XM_007023971.2_21830	324.362	lcl_NC_030859.1_mrna_XM_007010413.2_33939	276.388	lcl_NC_030858.1_mrna_XM_018128210.1_31963	265.075	lcl_NC_030854.1_ncrna_XR_001927984.1_18548	603.227
490 th	lcl_NC_030850.1_mrna_XM_007048609.2_1804	344.249	lcl_NC_030858.1_mrna_XM_007012845.2_29392	322.819	lcl_NC_030856.1_ncrna_XR_001928767.1_25418	276.332	lcl_NC_030853.1_mrna_XM_018120039.1_14802	264.101	lcl_NW_017234748.1_ncrna_XR_001929987.1_34821	602.722
491 th	lcl_NC_030854.1_mrna_XM_007027156.2_17684	343.107	lcl_NC_030850.1_mrna_XM_007051829.2_4435	322.087	lcl_NC_030857.1_mrna_XM_007017592.2_26249	275.605	lcl_NC_030850.1_mrna_XM_007046627.2_245	263.719	lcl_NC_030851.1_ncrna_XR_001926716.1_6856	597.121
492 th	lcl_NC_030851.1_mrna_XM_007041751.2_5743	342.075	lcl_NC_030850.1_mrna_XM_007051442.2_4118	322.012	lcl_NC_030853.1_mrna_XM_007034918.2_16231	274.958	lcl_NC_030854.1_mrna_XM_018122147.1_19941	263.626	lcl_NC_030858.1_ncrna_XR_001929405.1_30829	597.121
493 th	lcl_NC_030852.1_mrna_XM_007037894.2_10900	341.962	lcl_NC_030854.1_mrna_XM_007028923.2_19059	321.768	lcl_NC_030852.1_mrna_XM_007040142.2_12764	274.55	lcl_NC_030851.1_mrna_XM_018116168.1_8840	262.798	lcl_NW_017234728.1_miscrna_XR_001929973.1_34786	597.121
494 th	lcl_NC_030857.1_mrna_XM_007018471.2_26936	341.527	lcl_NC_030854.1_mrna_XM_007026582.2_17205	321.528	lcl_NC_030858.1_mrna_XM_007016620.2_32260	274.492	lcl_NC_030856.1_mrna_XM_007020456.2_23973	262.758	lcl_NC_030854.1_ncrna_XR_001928231.1_19404	597.111
495 th	lcl_NC_030857.1_mrna_XM_007017399.2_26078	341.395	lcl_NC_030850.1_mrna_XM_007047386.2_839	321.443	lcl_NC_030850.1_mrna_XM_007048953.2_2059	273.484	lcl_NC_030850.1_mrna_XM_007051012.2_3744	261.739	lcl_NC_030850.1_ncrna_XR_001928198.1_3134	591.034
496 th	lcl_NC_030850.1_mrna_XM_007050589.2_3401	341.194	lcl_NC_030852.1_mrna_XM_018118537.1_9767	321.255	lcl_NC_030858.1_mrna_XM_007016483.2_32151	273.366	lcl_NC_030852.1_mrna_XM_018117924.1_12401	260.247	lcl_NC_030851.1_ncrna_XR_001926598.1_7796	591.034
497 th	lcl_NC_030855.1_mrna_XM_007023902.2_21774	341.189	lcl_NC_030858.1_mrna_XM_018126488.1_29187	320.966	lcl_NC_030858.1_mrna_XM_007014604.2_30726	273.13	lcl_NC_030852.1_miscrna_XR_001927115.1_11623	259.428	lcl_NC_030852.1_ncrna_XR_001927025.1_10211	591.034
498 th	lcl_NC_030854.1_mrna_XM_018122034.1_19822	340.759	lcl_NC_030854.1_mrna_XM_018120510.1_17562	320.851	lcl_NC_030854.1_mrna_XM_007029958.2_19858	273.015	lcl_NC_030850.1_mrna_XM_018113928.1_2109	258.507	lcl_NC_030856.1_ncrna_XR_001928773.1_25523	591.034
499 th	lcl_NC_030851.1_mrna_XM_018116536.1_8833	339.699	lcl_NC_030857.1_mrna_XM_007019678.2_27593	319.675	lcl_NC_030858.1_mrna_XM_007015758.2_31567	273	lcl_NC_030851.1_mrna_XM_007043081.2_6823	258.352	lcl_NC_030858.1_ncrna_XR_001929383.1_30833	591.034
500 th	lcl_NC_030850.1_mrna_XM_007051721.2_4347	339.026	lcl_NC_030854.1_mrna_XM_007028148.2_18477	318.891	lcl_NC_030859.1_mrna_XM_007010988.2_34328	272.307	lcl_NC_030856.1_mrna_XM_007022120.2_25336	258.129	lcl_NC_030859.1_ncrna_XR_001929764.1_34323	591.034
501 th	lcl_NC_030857.1_mrna_XM_018126104.1_25899	338.976	lcl_NC_030850.1_mrna_XM_007052350.2_4873	318.635	lcl_NC_030854.1_mrna_XM_007030574.2_20358	272.249	lcl_NC_030851.1_mrna_XM_007045822.2_9025	255.216	lcl_NC_030853.1_ncrna_XR_001927498.1_14356	584.967
502 th	lcl_NC_030855.1_mrna_XM_007024762.2_22451	338.872	lcl_NC_030853.1_mrna_XM_018120076.1_13372	318.562	lcl_NC_030850.1_mrna_XM_018125140.1_4679	271.078	lcl_NC_030853.1_ncrna_XR_001927551.1_14048	255.145	lcl_NC_030851.1_mrna_XM_018115232.1_6004	578.92
503 th	lcl_NC_030852.1_mrna_XM_007037512.2_10606	338.492	lcl_NC_030851.1_mrna_XM_007040922.2_5070	318.431	lcl_NC_030851.1_mrna_XM_018116536.1_8833	270.671	lcl_NC_030850.1_mrna_XM_018114425.1_842	255.067	lcl_NC_030851.1_ncrna_XR_001926564.1_7550	578.92
504 th	lcl_NC_030856.1_mrna_XM_007022608.2_25568	337.738	lcl_NC_030852.1_mrna_XM_007040249.2_12850	317.906	lcl_NC_030851.1_ncrna_XR_001926455.1_8555	270.569	lcl_NC_030853.1_mrna_XM_018119550.1_16139	255.038	lcl_NC_030859.1_ncrna_XR_001929773.1_33649	578.92
505 th	lcl_NC_030852.1_mrna_XM_018117534.1_11595	336.873	lcl_NC_030853.1_mrna_XM_007033208.2_14891	317.129	lcl_NC_030853.1_mrna_XM_007035053.2_16331	270.567	lcl_NC_030855.1_mrna_XM_007025369.2_22913	254.526	lcl_NC_030851.1_ncrna_XR_001926565.1_7549	572.893
506 th	lcl_NC_030859.1_mrna_XM_007009323.2_33121	336.712	lcl_NC_030859.1_mrna_XM_007009761.2_33430	316.071	lcl_NC_030854.1_mrna_XM_007026646.2_17248	269.793	lcl_NC_030857.1_mrna_XM_007018889.2_27281	252.832	lcl_NC_030852.1_ncrna_XR_001927007.1_10140	572.893
507 th	lcl_NC_030855.1_mrna_XM_018122622.1_21079	335.16	lcl_NC_030854.1_mrna_XM_007030553.2_20336	314.352	lcl_NC_030850.1_mrna_XM_007049730.2_2737	269.703	lcl_NC_030850.1_mrna_XM_007050397.2_3243	252.816	lcl_NC_030854.1_ncrna_XR_001927925.1_18463	572.893
508 th	lcl_NC_030857.1_mrna_XM_007019417.2_27722	333.697	lcl_NC_030856.1_mrna_XM_007022137.2_25348	314.09	lcl_NC_030854.1_mrna_XM_007027220.2_17725	269.491	lcl_NC_030854.1_mrna_XM_007029534.2_19524	251.961	lcl_NC_030855.1_ncrna_XR_001928398.1_21792	572.893
509 th	lcl_NC_030858.1_mrna_XM_007015732.2_31549	333.667	lcl_NC_030858.1_mrna_XM_007015754.2_31564	313.974	lcl_NC_030851.1_mrna_XM_007042419.2_6243	269.459	lcl_NC_030850.1_mrna_XM_007047953.2_1274	251.32	lcl_NC_030850.1_mrna_XM_018114621.1_363	566.887
510 th	lcl_NC_030852.1_mrna_XM_007038573.2_11453	333.604	lcl_NC_030851.1_mrna_XM_007043063.2_6813	312.646	lcl_NC_030858.1_mrna_XM_018126543.1_30434	269.253	lcl_NC_030850.1_mrna_XM_007046806.2_393	250.814	lcl_NC_030854.1_ncrna_XR_001927926.1_18171	566.887
511 th	lcl_NC_030852.1_mrna_XM_007039823.2_12496	333.322	lcl_NC_030854.1_mrna_XM_007028327.2_18599	312.385	lcl_NC_030850.1_mrna_XM_007046486.2_139	268.641	lcl_NC_030850.1_ncrna_XR_001929227.1_467	250.613	lcl_NC_030852.1_ncrna_XR_001926993.1_9926	554.937
512 th	lcl_NC_030858.1_mrna_XM_007016177.2_31890	333.082	lcl_NC_030856.1_mrna_XM_007022518.2_25651	312.333	lcl_NC_030851.1_mrna_XM_018115523.1_6087	267.593	lcl_NC_030855.1_mrna_XM_018122495.1_21969	250.286	lcl_NC_030854.1_ncrna_XR_001928015.1_18271	554.937
513 th	lcl_NC_030858.1_mrna_XM_007013892.2_30135	332.851	lcl_NC_030850.1_mrna_XM_018128322.1_757	312.074	lcl_NC_030854.1_mrna_XM_007031074.2_20751	267.098	lcl_NC_030851.1_mrna_XM_007042624.2_6420	249.701	lcl_NC_030855.1_ncrna_XR_001928381.1_21665	554.937
514 th	lcl_NC_030852.1_mrna_XM_007038121.2_11085	332.846	lcl_NC_030856.1_mrna_XM_007022243.2_25431	312.031	lcl_NC_030855.1_mrna_XM_018122622.1_21079	266.628	lcl_NC_030852.1_mrna_XM_018117756.1_12898	249.567	lcl_NC_030858.1_miscrna_XR_001929242.1_30283	548.994
515 th	lcl_NC_030852.1_mrna_XM_007037199.2_10300	332.483	lcl_NC_030858.1_mrna_XM_007013359.2_29759	311.921	lcl_NC_030858.1_mrna_XM_007016473.2_32136	266.341	lcl_NC_030854.1_mrna_XM_007030720.2_20490	249.556	lcl_NW_017234821.1_miscrna_XR_001930033.1_34944	548.994
516 th	lcl_NC_030857.1_mrna_XM_007019070.2_27423	332.341	lcl_NC_030859.1_mrna_XM_007009512.2_33257	311.156	lcl_NC_030853.1_mrna_XM_018120109.1_14378	265.699	lcl_NC_030859.1_mrna_XM_007009149.2_33002	249.48	lcl_NC_030859.1_ncrna_XR_001929698.1_33837	543.071
517 th	lcl_NC_030858.1_mrna_XM_018127447.1_31401	331.846	lcl_NC_030850.1_mrna_XM_018118997.1_2604	310.669	lcl_NC_030850.1_mrna_XM_018113944.1_4979	265.483	lcl_NC_030854.1_mrna_XM_007030957.2_20666	249.01	lcl_NC_030851.1_ncrna_XR_001926603.1_7607	537.17
518 th	lcl_NC_030850.1_mrna_XM_007047953.2_1274	331.653	lcl_NC_030853.1_mrna_XM_007031434.2_13496	310.324	lcl_NC_030858.1_mrna_XM_018127243.1_29962	265.241	lcl_NC_030859.1_mrna_XM_007011056.2_34394	247.534	lcl_NC_030857.1_ncrna_XR_001929141.1_27763	537.17
519 th	lcl_NC_030850.1_mrna_XM_018126014.1_274	331.553	lcl_NC_030850.1_mrna_XM_018113807.1_2700	309.666	lcl_NC_030852.1_mrna_XM_007040006.2_12653	264.933	lcl_NC_030857.1_mrna_XM_018125709.1_27130	246.846	lcl_NC_030855.1_ncrna_XR_001928319.1_21658	531.291
520 th	lcl_NC_030859.1_mrna_XM_007009761.2_33430	331.383	lcl_NC_030852.1_mrna_XM_007037505.2_10602	308.341	lcl_NC_030853.1_mrna_XM_018119875.1_15635	264.638	lcl_NC_030858.1_mrna_XM_007012783.2_29348	246.57	lcl_NC_030852.1_ncrna_XR_001927094.1_9963	525.433
521 th	lcl_NC_030854.1_mrna_XM_007027676.2_18091	331.087	lcl_NC_030854.1_mrna_XM_007029513.2_19507	308.069	lcl_NC_030854.1_ncrna_XR_001927888.1_18308	264.118	lcl_NC_030850.1_mrna_XM_007046589.2_219	245.922	lcl_NC_030858.1_ncrna_XR_001929359.1_30635	525.433
522 th	lcl_NC_030852.1_mrna_XM_007039429.2_12160	330.943	lcl_NC_030857.1_mrna_XM_018125571.1_28037	307.23	lcl_NC_030854.1_ncrna_XR_001927877.1_18499	263.208	lcl_NC_030852.1_mrna_XM_018118488.1_11839	245.738	lcl_NC_030852.1_ncrna_XR_001927002.1_10572	513.784
523 th	lcl_NC_030854.1_mrna_XM_018121683.1_20776	330.276	lcl_NC_030850.1_mrna_XM_007051567.2_4204	305.703	lcl_NC_030851.1_mrna_XM_007043808.2_7396	262.974	lcl_NC_030853.1_mrna_XM_007035721.2_16866	245.299	lcl_NW_017234857.1_ncrna_XR_001930041.1_34983	513.784
524 th	lcl_NC_030851.1_mrna_XM_007041541.2_5582	330.159	lcl_NC_030851.1_mrna_XM_018116187.1_9287	305.474	lcl_NC_030851.1_mrna_XM_007044869.2_8293	261.712	lcl_NC_030856.1_mrna_XM_007020583.2_24071	244.672	lcl_NC_030856.1_ncrna_XR_001928749.1_25497	507.993
525 th	lcl_NC_030853.1_mrna_XM_018120479.1_16623	328.88	lcl_NC_030854.1_mrna_XM_007027036.2_17590	304.313	lcl_NC_030853.1_mrna_XM_007035647.2_16805	261.63	lcl_NC_030854.1_mrna_XM_007027005.2_17569	243.703	lcl_NC_030858.1_ncrna_XR_001929523.1_30702	507.993
526 th	lcl_NC_030858.1_mrna_XM_007012857.2_29400	328.726	lcl_NC_030853.1_mrna_XM_007031430.2_13492	304.277	lcl_NC_030850.1_mrna_XM_007048175.2_1443	261.308	lcl_NC_030857.1_mrna_XM_018125885.1_26531	243.306	lcl_NC_030858.1_ncrna_XR_001929295.1_29913	502.225
527 th	lcl_NC_030850.1_mrna_XM_007051372.2_4052	327.622	lcl_NC_030851.1_mrna_XM_007042470.2_6279	304.157	lcl_NC_030858.1_mrna_XM_018128103.1_29845	261.223	lcl_NC_030858.1_mrna_XM_007014614.2_30736	243.16	lcl_NC_030859.1_ncrna_XR_001929815.1_33754	502.225
528 th	lcl_NC_030852.1_mrna_XM_018117145.1_12869	327.444	lcl_NC_030854.1_mrna_XM_007027156.2_17684	303.37	lcl_NC_030858.1_mrna_XM_018128135.1_30817	261.123	lcl_NC_030857.1_mrna_XM_007017592.2_26249	242.641	lcl_NC_030859.1_ncrna_XR_001929702.1_33791	502.225
529 th	lcl_NC_030856.1_mrna_XM_007020706.2_24157	326.621	lcl_NC_030852.1_mrna_XM_007039429.2_12160	303.26	lcl_NC_030850.1_mrna_XM_007049183.2_2261	260.483	lcl_NC_030859.1_mrna_XM_018129390.1_33011	242.342	lcl_NC_030853.1_ncrna_XR_001927494.1_14063	496.48
530 th	lcl_NC_030850.1_mrna_XM_018123761.1_2175	326.378	lcl_NC_030851.1_mrna_XM_018115067.1_9062	302.844	lcl_NC_030853.1_mrna_XM_007031529.2_13567	260.288	lcl_NC_030850.1_mrna_XM_007051135.2_3848	242.158	lcl_NC_030855.1_ncrna_XR_001928438.1_21854	490.757
531 th	lcl_NC_030853.1_mrna_XM_007032473.2_14321	326.012	lcl_NC_030852.1_mrna_XM_007040650.2_13160	302.383	lcl_NC_030858.1_mrna_XM_018127515.1_29056	260.103	lcl_NC_030850.1_mrna_XM_018122083.1_3208	242.139	lcl_NC_030852.1_ncrna_XR_001927050.1_10650	490.498
532 th	lcl_NC_030854.1_mrna_XM_007030934.2_20642	325.387	lcl_NC_030858.1_mrna_XM_007013183.2_29630	302.08	lcl_NC_030858.1_mrna_XM_007013893.2_30134	259.788	lcl_NC_030857.1_mrna_XM_018125726.1_26040	241.83	lcl_NC_030851.1_ncrna_XR_001926506.1_7626	485.571
533 th	lcl_NC_030851.1_mrna_XM_018115386.1_6240	323.93	lcl_NC_030850.1_mrna_XM_007050912.2_3660	301.395	lcl_NC_030851.1_mrna_XM_018116187.1_9287	259.633	lcl_NC_030854.1_mrna_XM_007029350.2_19392	241.825	lcl_NC_030851.1_ncrna_XR_001926456.1_8557	485.058
534 th	lcl_NC_030852.1_mrna_XM_007036447.2_9756	323.718	lcl_NC_030853.1_mrna_XM_007032541.2_14374	300.934	lcl_NC_030851.1_mrna_XM_018114601.1_7101	259.27	lcl_NC_030857.1_mrna_XM_007018710.2_27134	240.619	lcl_NC_030858.1_ncrna_XR_001929399.1_30718	485.058
535 th	lcl_NC_030854.1_mrna_XM_007028327.2_18599	323.539	lcl_NC_030852.1_mrna_XM_007037753.2_10795	300.247	lcl_NC_030850.1_mrna_XM_018126319.1_3980	259.079	lcl_NC_030852.1_mrna_XM_007039700.2_12391	239.655	lcl_NC_030852.1_ncrna_XR_001926908.1_9862	485.033
536 th	lcl_NC_030851.1_mrna_XM_018115054.1_5391	322.743	lcl_NC_030858.1_mrna_XM_007012857.2_29400	300.1	lcl_NC_030858.1_mrna_XM_007013183.2_29630	258.89	lcl_NC_030851.1_mrna_XM_018116586.1_8096	239.19	lcl_NC_030851.1_ncrna_XR_001926385.1_8039	479.383
537 th	lcl_NC_030852.1_mrna_XM_018118210.1_11953	321.941	lcl_NC_030858.1_mrna_XM_007013892.2_30135	299.947	lcl_NC_030856.1_mrna_XM_007020757.2_24202	258.479	lcl_NC_030858.1_mrna_XM_007016680.2_32303	237.834	lcl_NC_030851.1_ncrna_XR_001926574.1_6631	473.731
538 th	lcl_NC_030854.1_mrna_XM_007026990.2_17554	321.759	lcl_NC_030850.1_mrna_XM_007049183.2_2261	299.734	lcl_NC_030851.1_mrna_XM_018114568.1_5151	258.167	lcl_NC_030853.1_mrna_XM_007033502.2_15113	237.542	lcl_NC_030851.1_ncrna_XR_001926454.1_8552	473.731
539 th	lcl_NC_030850.1_mrna_XM_007046677.2_285	321.489	lcl_NC_030853.1_mrna_XM_007034993.2_16281	298.995	lcl_NC_030859.1_mrna_XM_018128810.1_33654	257.695	lcl_NC_030854.1_mrna_XM_007027190.2_17706	236.79	lcl_NC_030851.1_ncrna_XR_001926453.1_8553	473.731
540 th	lcl_NC_030852.1_mrna_XM_007037505.2_10602	321.319	lcl_NC_030851.1_mrna_XM_018115498.1_8345	295.983	lcl_NC_030852.1_mrna_XM_007040840.2_13321	257.163	lcl_NC_030851.1_mrna_XM_018115410.1_5922	235.533	lcl_NC_030859.1_ncrna_XR_001929816.1_33757	473.731
541 th	lcl_NC_030851.1_mrna_XM_018114601.1_7101	320.781	lcl_NC_030850.1_mrna_XM_007050015.2_2948	294.437	lcl_NC_030853.1_mrna_XM_007031990.2_13965	256.851	lcl_NC_030854.1_mrna_XM_007028923.2_19059	235.509	lcl_NC_030851.1_ncrna_XR_001926458.1_8554	468.103
542 th	lcl_NC_030855.1_mrna_XM_007025927.2_23351	320.589	lcl_NC_030851.1_mrna_XM_007044339.2_7877	293.745	lcl_NC_030858.1_mrna_XM_007016432.2_32104	256.645	lcl_NC_030858.1_mrna_XM_007013379.2_29776	235.111	lcl_NC_030851.1_ncrna_XR_001926455.1_8555	468.103
543 th	lcl_NC_030850.1_mrna_XM_007051627.2_4260	319.21	lcl_NC_030854.1_mrna_XM_018120671.1_20636	293.487	lcl_NC_030858.1_mrna_XM_007015404.2_31303	256.445	lcl_NC_030852.1_mrna_XM_007039429.2_12160	234.873	lcl_NC_030851.1_ncrna_XR_001926457.1_8556	468.103
544 th	lcl_NC_030858.1_mrna_XM_007016905.2_32471	318.214	lcl_NC_030850.1_mrna_XM_018114219.1_4801	293.357	lcl_NC_030859.1_mrna_XM_007010081.2_33696	256.39	lcl_NC_030853.1_mrna_XM_007034321.2_15772	234.798	lcl_NC_030853.1_mrna_XM_018119217.1_14998	468.103
545 th	lcl_NC_030854.1_mrna_XM_007029643.2_19551	317.719	lcl_NC_030851.1_mrna_XM_007044605.2_8084	292.446	lcl_NC_030854.1_mrna_XM_018121134.1_18968	256.168	lcl_NC_030850.1_mrna_XM_018114316.1_476	233.89	lcl_NC_030850.1_ncrna_XR_001927767.1_2693	462.5
546 th	lcl_NC_030851.1_mrna_XM_007043214.2_6935	317.257	lcl_NC_030852.1_mrna_XM_007036057.2_9464	292.162	lcl_NC_030854.1_mrna_XM_007029007.2_19129	255.376	lcl_NC_030852.1_mrna_XM_018118024.1_9747	233.712	lcl_NC_030855.1_ncrna_XR_001928446.1_21610	462.5
547 th	lcl_NC_030850.1_mrna_XM_007050387.2_3233	316.763	lcl_NC_030858.1_mrna_XM_018127355.1_29155	290.205	lcl_NC_030854.1_mrna_XM_007029798.2_19757	253.544	lcl_NC_030851.1_mrna_XM_007042967.2_6732	233.016	lcl_NC_030851.1_ncrna_XR_001926637.1_5328	456.921
548 th	lcl_NC_030859.1_mrna_XM_007010712.2_34122	316.237	lcl_NC_030851.1_mrna_XM_007042148.2_6057	290.037	lcl_NC_030853.1_mrna_XM_018119415.1_16310	253.482	lcl_NC_030854.1_mrna_XM_018122322.1_18727	233.006	lcl_NW_017234748.1_ncrna_XR_001929986.1_34820	446.626
549 th	lcl_NC_030853.1_mrna_XM_007032388.2_14241	316.078	lcl_NC_030852.1_mrna_XM_007036729.2_9961	289.134	lcl_NC_030854.1_mrna_XM_018120868.1_17053	253.396	lcl_NC_030857.1_mrna_XM_007018121.2_26647	232.888	lcl_NW_017234748.1_ncrna_XR_001929985.1_34822	446.626
550 th	lcl_NC_030859.1_mrna_XM_007009300.2_33097	315.805	lcl_NC_030853.1_mrna_XM_007031868.2_13857	287.952	lcl_NC_030858.1_mrna_XM_018127865.1_29617	252.88	lcl_NC_030852.1_mrna_XM_018117652.1_12958	232.825	lcl_NC_030852.1_ncrna_XR_001927214.1_9778	445.839
551 th	lcl_NC_030853.1_mrna_XM_007034748.2_16109	315.465	lcl_NC_030857.1_mrna_XM_007018652.2_27084	287.716	lcl_NC_030859.1_mrna_XM_007009941.2_33580	251.976	lcl_NC_030858.1_mrna_XM_007011423.2_28274	232.573	lcl_NC_030858.1_ncrna_XR_001929392.1_30619	445.839
552 th	lcl_NC_030858.1_mrna_XM_007011451.2_28295	315.124	lcl_NC_030850.1_mrna_XM_007049636.2_2639	287.629	lcl_NC_030850.1_mrna_XM_018121307.1_3877	251.829	lcl_NC_030851.1_mrna_XM_007042705.2_6485	232.432	lcl_NC_030852.1_ncrna_XR_001927067.1_10578	440.336
553 th	lcl_NC_030857.1_mrna_XM_007017966.2_26530	314.546	lcl_NC_030853.1_mrna_XM_018119641.1_14014	287.012	lcl_NC_030859.1_mrna_XM_018129347.1_34399	251.785	lcl_NC_030859.1_mrna_XM_018128642.1_33784	231.833	lcl_NC_030858.1_ncrna_XR_001929277.1_30399	440.336
554 th	lcl_NC_030856.1_mrna_XM_007021625.2_24917	314.483	lcl_NC_030855.1_mrna_XM_007026135.2_23523	286.6	lcl_NC_030852.1_mrna_XM_007039629.2_12306	251.398	lcl_NC_030858.1_miscrna_XR_001929505.1_28947	231.707	lcl_NC_030855.1_ncrna_XR_001928449.1_21763	434.858
555 th	lcl_NC_030857.1_mrna_XM_018125709.1_27130	314.275	lcl_NC_030857.1_mrna_XM_018126065.1_27405	286.473	lcl_NC_030858.1_mrna_XM_007015685.2_31502	251.027	lcl_NC_030853.1_mrna_XM_007035698.2_16849	230.902	lcl_NC_030851.1_ncrna_XR_001926608.1_7047	429.406
556 th	lcl_NC_030858.1_mrna_XM_007012553.2_29175	313.581	lcl_NC_030850.1_mrna_XM_007051005.2_3739	286.362	lcl_NC_030858.1_ncrna_XR_001929329.1_30904	250.19	lcl_NC_030851.1_mrna_XM_007046057.2_9201	230.865	lcl_NC_030851.1_ncrna_XR_001926420.1_7163	429.406
557 th	lcl_NC_030851.1_mrna_XM_007041938.2_5889	312.738	lcl_NC_030850.1_mrna_XM_018124372.1_3468	286.209	lcl_NC_030858.1_mrna_XM_007012879.2_29418	249.558	lcl_NC_030857.1_mrna_XM_007019100.2_27445	230.611	lcl_NC_030855.1_ncrna_XR_001928439.1_21614	429.406
558 th	lcl_NC_030858.1_mrna_XM_007011892.2_28645	312.642	lcl_NC_030852.1_mrna_XM_007038543.2_11429	285.778	lcl_NC_030851.1_mrna_XM_007045714.2_8930	249.408	lcl_NC_030855.1_mrna_XM_007022882.2_20951	230.586	lcl_NC_030854.1_ncrna_XR_001927981.1_18077	423.981
559 th	lcl_NC_030850.1_mrna_XM_007047386.2_839	312.565	lcl_NC_030852.1_mrna_XM_018117500.1_11591	285.101	lcl_NC_030854.1_mrna_XM_007028580.2_18779	249.394	lcl_NC_030857.1_mrna_XM_018125805.1_27474	230.389	lcl_NC_030856.1_mrna_XM_018124294.1_25032	423.981
560 th	lcl_NC_030853.1_mrna_XM_007031593.2_13609	312.411	lcl_NC_030851.1_mrna_XM_007041541.2_5582	285.061	lcl_NC_030857.1_mrna_XM_007019023.2_27388	249.194	lcl_NC_030850.1_mrna_XM_018114366.1_1504	230.035	lcl_NW_017234964.1_ncrna_XR_001930049.1_35027	423.981
561 th	lcl_NC_030852.1_mrna_XM_007036617.2_9890	311.417	lcl_NC_030850.1_mrna_XM_007047949.2_1271	284.847	lcl_NC_030851.1_ncrna_XR_001926385.1_8039	248.972	lcl_NC_030851.1_mrna_XM_007044605.2_8084	230.029	lcl_NC_030851.1_ncrna_XR_001926561.1_7700	418.582
562 th	lcl_NC_030859.1_mrna_XM_018129348.1_34398	311.199	lcl_NC_030855.1_mrna_XM_018123282.1_23165	284.337	lcl_NC_030850.1_mrna_XM_018116814.1_949	248.611	lcl_NC_030857.1_mrna_XM_018126008.1_27695	229.851	lcl_NC_030851.1_ncrna_XR_001926434.1_7826	418.582
563 th	lcl_NC_030855.1_mrna_XM_007024437.2_22192	309.417	lcl_NC_030852.1_mrna_XM_018116809.1_10489	283.914	lcl_NC_030850.1_mrna_XM_018113976.1_4210	248.467	lcl_NC_030852.1_mrna_XM_018116744.1_9662	229.302	lcl_NC_030857.1_ncrna_XR_001929048.1_27217	418.582
564 th	lcl_NC_030853.1_mrna_XM_007035519.2_16707	308.317	lcl_NC_030850.1_mrna_XM_007049630.2_2635	283.884	lcl_NC_030859.1_mrna_XM_018128642.1_33784	248.133	lcl_NC_030850.1_mrna_XM_007049636.2_2639	229.214	lcl_NC_030857.1_ncrna_XR_001929028.1_28179	418.582
565 th	lcl_NC_030858.1_mrna_XM_007012498.2_29141	307.884	lcl_NC_030850.1_mrna_XM_007046677.2_285	283.776	lcl_NC_030850.1_mrna_XM_007047279.2_752	248.12	lcl_NC_030858.1_mrna_XM_007014561.2_30690	229.099	lcl_NC_030850.1_miscrna_XR_001926350.1_4739	413.21
566 th	lcl_NC_030859.1_mrna_XM_007010988.2_34328	307.64	lcl_NC_030853.1_mrna_XM_007035647.2_16805	283.136	lcl_NC_030855.1_mrna_XM_018123646.1_21944	247.39	lcl_NC_030851.1_mrna_XM_018114489.1_9382	228.774	lcl_NC_030851.1_ncrna_XR_001926517.1_7671	413.21
567 th	lcl_NC_030850.1_mrna_XM_007047625.2_1029	306.622	lcl_NC_030851.1_mrna_XM_007042509.2_6322	283.048	lcl_NC_030859.1_ncrna_XR_001929833.1_34635	246.482	lcl_NC_030859.1_mrna_XM_018129553.1_33139	228.453	lcl_NC_030853.1_ncrna_XR_001927541.1_14524	413.21
568 th	lcl_NC_030854.1_mrna_XM_007027037.2_17591	305.679	lcl_NC_030851.1_mrna_XM_018116536.1_8833	282.926	lcl_NC_030851.1_ncrna_XR_001926457.1_8556	246.448	lcl_NC_030853.1_mrna_XM_007035172.2_16429	227.768	lcl_NC_030859.1_ncrna_XR_001929681.1_33781	408.315
569 th	lcl_NC_030858.1_mrna_XM_018128141.1_31584	305.608	lcl_NC_030851.1_mrna_XM_018116358.1_5989	282.61	lcl_NC_030859.1_mrna_XM_007009677.2_33363	245.803	lcl_NC_030858.1_mrna_XM_007015758.2_31567	226.863	lcl_NC_030852.1_ncrna_XR_001927011.1_10447	407.865
570 th	lcl_NC_030852.1_mrna_XM_007038156.2_11111	304.402	lcl_NC_030859.1_mrna_XM_018129198.1_33102	281.652	lcl_NC_030858.1_mrna_XM_007011696.2_28482	244.681	lcl_NC_030854.1_mrna_XM_007029584.2_19600	226.657	lcl_NC_030853.1_ncrna_XR_001927461.1_14690	407.865
571 th	lcl_NC_030855.1_mrna_XM_018123318.1_22780	304.2	lcl_NC_030850.1_mrna_XM_018123761.1_2175	281.564	lcl_NC_030851.1_mrna_XM_007046044.2_9192	244.03	lcl_NC_030858.1_mrna_XM_007013892.2_30135	226.476	lcl_NC_030854.1_mrna_XM_018121052.1_19809	407.865
572 th	lcl_NC_030855.1_mrna_XM_018123067.1_23588	303.752	lcl_NC_030858.1_mrna_XM_007014561.2_30690	281.528	lcl_NC_030851.1_mrna_XM_007043904.2_7473	243.54	lcl_NC_030854.1_mrna_XM_007027854.2_18226	225.757	lcl_NC_030856.1_mrna_XM_018124293.1_25017	407.865
573 th	lcl_NC_030858.1_mrna_XM_007016442.2_32111	303.11	lcl_NC_030851.1_mrna_XM_007046159.2_9271	281.262	lcl_NC_030850.1_mrna_XM_007046961.2_531	242.804	lcl_NC_030855.1_mrna_XM_007025392.2_22925	225.689	lcl_NW_017234727.1_ncrna_XR_001929970.1_34774	407.865
574 th	lcl_NC_030851.1_mrna_XM_007041111.2_5253	302.734	lcl_NC_030850.1_mrna_XM_007052475.2_4974	280.132	lcl_NC_030854.1_mrna_XM_018121683.1_20776	242.455	lcl_NC_030854.1_mrna_XM_018120879.1_17453	225.52	lcl_NC_030850.1_ncrna_XR_001928872.1_2062	402.548
575 th	lcl_NC_030853.1_mrna_XM_007031434.2_13496	302.259	lcl_NC_030852.1_mrna_XM_007036464.2_9773	279.787	lcl_NC_030859.1_mrna_XM_007009026.2_32911	242.351	lcl_NC_030852.1_mrna_XM_018117790.1_12887	225.337	lcl_NC_030854.1_ncrna_XR_001927902.1_18136	402.548
576 th	lcl_NC_030851.1_mrna_XM_018116513.1_6231	302.113	lcl_NC_030854.1_mrna_XM_007026584.2_17206	279.731	lcl_NC_030850.1_mrna_XM_018128989.1_280	242.221	lcl_NC_030857.1_mrna_XM_007018691.2_27122	225.23	lcl_NC_030851.1_ncrna_XR_001926569.1_7721	398.59
577 th	lcl_NC_030854.1_mrna_XM_018120868.1_17053	301.906	lcl_NC_030859.1_mrna_XM_007010712.2_34122	279.018	lcl_NC_030853.1_mrna_XM_007035414.2_16622	241.829	lcl_NC_030857.1_mrna_XM_018126244.1_27379	225.181	lcl_NC_030851.1_ncrna_XR_001926518.1_7672	397.259
578 th	lcl_NC_030850.1_mrna_XM_018115486.1_3751	301.632	lcl_NC_030853.1_mrna_XM_007031387.2_13464	278.211	lcl_NC_030853.1_mrna_XM_007032533.2_14369	241.796	lcl_NC_030854.1_mrna_XM_007029614.2_19576	225.178	lcl_NC_030851.1_ncrna_XR_001926597.1_7865	397.259
579 th	lcl_NC_030858.1_mrna_XM_007015551.2_31402	301.565	lcl_NC_030850.1_mrna_XM_007047309.2_772	275.754	lcl_NC_030851.1_mrna_XM_007041880.2_5836	241.725	lcl_NC_030859.1_mrna_XM_007008813.2_32761	224.667	lcl_NC_030851.1_ncrna_XR_001926623.1_7344	391.998
580 th	lcl_NC_030852.1_mrna_XM_007039560.2_12261	301.549	lcl_NC_030858.1_mrna_XM_007014880.2_30909	275.425	lcl_NC_030850.1_mrna_XM_007046660.2_270	241.493	lcl_NC_030857.1_mrna_XM_007020128.2_28160	224.666	lcl_NC_030851.1_ncrna_XR_001926542.1_7789	391.998
581 th	lcl_NC_030856.1_mrna_XM_007021025.2_24420	301.452	lcl_NC_030857.1_mrna_XM_007017824.2_26411	275.397	lcl_NC_030858.1_mrna_XM_007015821.2_31624	241.479	lcl_NC_030851.1_ncrna_XR_001926812.1_9366	224	lcl_NC_030858.1_ncrna_XR_001929314.1_30654	391.998
582 th	lcl_NC_030850.1_mrna_XM_007049563.2_2581	299.531	lcl_NC_030850.1_mrna_XM_007049714.2_2722	274.989	lcl_NC_030850.1_mrna_XM_007047847.2_1204	241.205	lcl_NC_030854.1_mrna_XM_007028717.2_18892	223.814	lcl_NC_030858.1_ncrna_XR_001929415.1_30679	391.998
583 th	lcl_NC_030856.1_mrna_XM_007020966.2_24384	298.943	lcl_NC_030850.1_mrna_XM_007047796.2_1163	274.756	lcl_NC_030850.1_mrna_XM_007050461.2_3309	241.058	lcl_NC_030851.1_mrna_XM_007045870.2_9061	223.751	lcl_NC_030853.1_ncrna_XR_001927699.1_15214	386.765
584 th	lcl_NC_030850.1_mrna_XM_018128825.1_4334	298.923	lcl_NC_030854.1_mrna_XM_018122149.1_19942	274.748	lcl_NC_030856.1_mrna_XM_007022139.2_25351	241.01	lcl_NC_030858.1_mrna_XM_007012425.2_29082	223.665	lcl_NC_030850.1_ncrna_XR_001928124.1_744	381.561
585 th	lcl_NC_030855.1_mrna_XM_007024685.2_22389	298.227	lcl_NC_030854.1_mrna_XM_007027037.2_17591	274.661	lcl_NC_030858.1_mrna_XM_018128427.1_30259	240.922	lcl_NC_030851.1_mrna_XM_007042378.2_6211	223.562	lcl_NC_030854.1_ncrna_XR_001927859.1_18315	381.561
586 th	lcl_NC_030852.1_mrna_XM_018118548.1_12363	298.083	lcl_NC_030852.1_mrna_XM_007037894.2_10900	274.512	lcl_NC_030857.1_mrna_XM_007019303.2_27577	240.275	lcl_NC_030858.1_mrna_XM_007016905.2_32471	223.38	lcl_NC_030850.1_ncrna_XR_001928153.1_2906	376.387
587 th	lcl_NC_030851.1_mrna_XM_007041761.2_5749	297.497	lcl_NC_030858.1_mrna_XM_007014208.2_30310	274.43	lcl_NC_030850.1_mrna_XM_007048882.2_2012	240.218	lcl_NC_030858.1_mrna_XM_007016432.2_32104	223.173	lcl_NW_017234821.1_miscrna_XR_001930030.1_34943	376.387
588 th	lcl_NC_030854.1_mrna_XM_007029816.2_19776	297.343	lcl_NC_030853.1_mrna_XM_007035295.2_16530	274.194	lcl_NC_030853.1_mrna_XM_007034698.2_16066	239.981	lcl_NC_030850.1_mrna_XM_007046345.2_2	222.686	lcl_NC_030858.1_ncrna_XR_001929268.1_30335	375.687
589 th	lcl_NC_030854.1_mrna_XM_007029798.2_19757	296.54	lcl_NC_030853.1_mrna_XM_007031662.2_13688	274.148	lcl_NC_030850.1_mrna_XM_018114061.1_1572	239.435	lcl_NC_030852.1_mrna_XM_007038507.2_11394	222.137	lcl_NC_030859.1_ncrna_XR_001929793.1_33938	371.242
590 th	lcl_NC_030851.1_mrna_XM_007042604.2_6401	296.54	lcl_NC_030851.1_mrna_XM_007045734.2_8944	273.946	lcl_NC_030854.1_mrna_XM_018121133.1_18988	239.413	lcl_NC_030851.1_mrna_XM_007043403.2_7083	222.072	lcl_NC_030853.1_ncrna_XR_001927434.1_14069	366.126
591 th	lcl_NC_030852.1_mrna_XM_007038543.2_11429	296.014	lcl_NC_030852.1_mrna_XM_007038384.2_11296	273.198	lcl_NC_030857.1_mrna_XM_007018856.2_27259	239.354	lcl_NC_030857.1_mrna_XM_007017116.2_25889	221.924	lcl_NC_030852.1_ncrna_XR_001927074.1_10715	361.042
592 th	lcl_NC_030858.1_mrna_XM_007016002.2_31755	296.01	lcl_NC_030858.1_mrna_XM_007016620.2_32260	272.878	lcl_NC_030856.1_mrna_XM_007020451.2_23965	239.191	lcl_NC_030857.1_mrna_XM_007018399.2_26894	220.142	lcl_NC_030859.1_ncrna_XR_001929743.1_33927	361.042
593 th	lcl_NC_030854.1_mrna_XM_018122149.1_19942	295.984	lcl_NC_030853.1_mrna_XM_007033665.2_15242	272.704	lcl_NC_030853.1_mrna_XM_018120147.1_15795	239.188	lcl_NC_030854.1_mrna_XM_007029072.2_19170	220.061	lcl_NC_030855.1_ncrna_XR_001928411.1_21612	355.987
594 th	lcl_NC_030852.1_mrna_XM_018118284.1_9713	295.628	lcl_NC_030856.1_mrna_XM_007022608.2_25568	272.651	lcl_NC_030859.1_mrna_XM_007011281.2_34615	238.27	lcl_NC_030858.1_mrna_XM_007014600.2_30715	219.625	lcl_NC_030852.1_ncrna_XR_001926982.1_10377	350.964
595 th	lcl_NC_030855.1_mrna_XM_007023403.2_21372	295.372	lcl_NC_030854.1_mrna_XM_007030494.2_20288	272.507	lcl_NC_030852.1_mrna_XM_018117750.1_13280	238.157	lcl_NC_030852.1_mrna_XM_007037199.2_10300	219.145	lcl_NC_030856.1_ncrna_XR_001928669.1_24360	350.964
596 th	lcl_NC_030851.1_mrna_XM_007044046.2_7608	294.25	lcl_NC_030853.1_mrna_XM_018119191.1_16058	272.143	lcl_NC_030855.1_mrna_XM_007026169.2_23547	237.855	lcl_NC_030852.1_mrna_XM_018117355.1_12547	219.117	lcl_NC_030854.1_ncrna_XR_001928019.1_18064	345.972
597 th	lcl_NC_030858.1_mrna_XM_018128135.1_30817	294.211	lcl_NC_030857.1_mrna_XM_007018044.2_26590	272.043	lcl_NC_030854.1_mrna_XM_007030475.2_20274	237.696	lcl_NC_030855.1_mrna_XM_007025143.2_22752	219.109	lcl_NC_030857.1_ncrna_XR_001929019.1_27605	341.012
598 th	lcl_NC_030851.1_mrna_XM_007043994.2_7545	294.133	lcl_NC_030854.1_mrna_XM_007029316.2_19363	271.486	lcl_NC_030857.1_mrna_XM_018125739.1_26443	237.645	lcl_NC_030851.1_mrna_XM_007046161.2_9272	218.782	lcl_NC_030859.1_ncrna_XR_001929658.1_33556	341.012
599 th	lcl_NC_030855.1_mrna_XM_018122643.1_22595	294.105	lcl_NC_030850.1_mrna_XM_007047847.2_1204	271.43	lcl_NC_030851.1_mrna_XM_018115267.1_5908	237.101	lcl_NC_030858.1_mrna_XM_007014227.2_30400	218.551	lcl_NW_017234821.1_miscrna_XR_001930031.1_34938	341.012
600 th	lcl_NC_030851.1_mrna_XM_007043885.2_7460	293.865	lcl_NC_030853.1_mrna_XM_007035519.2_16707	271.182	lcl_NC_030850.1_mrna_XM_018129955.1_4295	236.928	lcl_NC_030854.1_mrna_XM_007027101.2_17648	218.539	lcl_NC_030855.1_ncrna_XR_001928312.1_21794	338.5
601 th	lcl_NC_030852.1_mrna_XM_007040650.2_13160	293.707	lcl_NC_030855.1_mrna_XM_007026177.2_23554	270.838	lcl_NC_030857.1_mrna_XM_018125966.1_26181	236.689	lcl_NC_030854.1_mrna_XM_007027007.2_17570	218.15	lcl_NC_030850.1_ncrna_XR_001928229.1_2838	336.085
602 th	lcl_NC_030850.1_mrna_XM_018114299.1_2478	293.15	lcl_NC_030853.1_mrna_XM_007035673.2_16827	270.285	lcl_NC_030850.1_mrna_XM_007049313.2_2357	236.663	lcl_NC_030853.1_mrna_XM_007035602.2_16764	218.052	lcl_NC_030851.1_ncrna_XR_001926605.1_8135	336.085
603 th	lcl_NC_030850.1_mrna_XM_007046590.2_221	293.081	lcl_NC_030858.1_mrna_XM_018128194.1_28386	269.217	lcl_NC_030850.1_mrna_XM_007049763.2_2760	236.465	lcl_NC_030852.1_mrna_XM_018118559.1_10007	217.853	lcl_NC_030858.1_ncrna_XR_001929354.1_30229	336.085
604 th	lcl_NC_030857.1_mrna_XM_018126275.1_27111	292.534	lcl_NC_030858.1_mrna_XM_007011606.2_28399	269.084	lcl_NC_030850.1_ncrna_XR_001928218.1_2815	235.759	lcl_NC_030858.1_mrna_XM_007016902.2_32470	217.69	lcl_NC_030859.1_ncrna_XR_001929813.1_33660	336.085
605 th	lcl_NC_030850.1_mrna_XM_018129934.1_4145	292.4	lcl_NC_030858.1_mrna_XM_007012740.2_29313	269.072	lcl_NC_030858.1_mrna_XM_007016409.2_32083	235.649	lcl_NC_030850.1_mrna_XM_007051312.2_4008	217.642	lcl_NC_030855.1_ncrna_XR_001928403.1_21678	331.19
606 th	lcl_NC_030858.1_mrna_XM_018128110.1_32242	292.005	lcl_NC_030858.1_mrna_XM_007016844.2_32428	269.008	lcl_NC_030852.1_mrna_XM_007039658.2_12341	235.615	lcl_NC_030852.1_mrna_XM_007039641.2_12322	217.537	lcl_NC_030852.1_ncrna_XR_001927040.1_10004	326.328
607 th	lcl_NC_030853.1_mrna_XM_018119191.1_16058	291.38	lcl_NC_030854.1_mrna_XM_007026425.2_17061	268.886	lcl_NC_030850.1_mrna_XM_007047846.2_1203	235.524	lcl_NC_030850.1_mrna_XM_007051865.2_4478	217.414	lcl_NC_030858.1_ncrna_XR_001929316.1_31043	326.328
608 th	lcl_NC_030858.1_mrna_XM_007013183.2_29630	291.104	lcl_NC_030850.1_mrna_XM_007048921.2_2035	268.274	lcl_NC_030852.1_mrna_XM_007039136.2_11936	235.519	lcl_NC_030858.1_mrna_XM_007014604.2_30726	216.627	lcl_NC_030851.1_ncrna_XR_001926531.1_7278	321.499
609 th	lcl_NC_030854.1_mrna_XM_007028469.2_18683	291.088	lcl_NC_030859.1_mrna_XM_007010773.2_34161	268.172	lcl_NC_030855.1_mrna_XM_018123819.1_22211	235.007	lcl_NC_030856.1_mrna_XM_018124881.1_25268	216.132	lcl_NC_030852.1_ncrna_XR_001926965.1_10146	321.499
610 th	lcl_NC_030850.1_mrna_XM_018125648.1_1137	290.747	lcl_NC_030851.1_ncrna_XR_001926413.1_9365	267.556	lcl_NC_030850.1_mrna_XM_007048951.2_2058	234.334	lcl_NC_030857.1_mrna_XM_007017916.2_26494	215.996	lcl_NC_030856.1_miscrna_XR_001928713.1_25475	321.499
611 th	lcl_NC_030858.1_mrna_XM_018128194.1_28386	290.681	lcl_NC_030851.1_mrna_XM_007042604.2_6401	266.705	lcl_NC_030850.1_mrna_XM_018114286.1_1796	234.134	lcl_NC_030857.1_mrna_XM_007018557.2_27005	215.771	lcl_NC_030857.1_ncrna_XR_001928946.1_27746	321.499
612 th	lcl_NW_017234783.1_mrna_XM_018129798.1_34874	290.598	lcl_NC_030851.1_mrna_XM_007043994.2_7545	266.187	lcl_NC_030851.1_mrna_XM_007045975.2_9132	233.97	lcl_NC_030851.1_mrna_XM_018116491.1_6284	215.088	lcl_NC_030858.1_ncrna_XR_001929360.1_30781	321.499
613 th	lcl_NC_030854.1_mrna_XM_007026713.2_17312	290.183	lcl_NC_030858.1_mrna_XM_018127849.1_30039	265.999	lcl_NC_030850.1_mrna_XM_018113818.1_868	233.684	lcl_NC_030850.1_mrna_XM_007048650.2_1845	214.994	lcl_NC_030858.1_ncrna_XR_001929379.1_30880	321.499
614 th	lcl_NC_030856.1_mrna_XM_007022139.2_25351	289.167	lcl_NC_030859.1_mrna_XM_007010386.2_33905	265.909	lcl_NC_030855.1_mrna_XM_018123637.1_23477	232.891	lcl_NC_030856.1_mrna_XM_018125043.1_24567	214.379	lcl_NC_030855.1_ncrna_XR_001928429.1_21487	316.704
615 th	lcl_NC_030852.1_mrna_XM_007037678.2_10733	288.591	lcl_NC_030855.1_mrna_XM_007024473.2_22219	265.839	lcl_NC_030851.1_mrna_XM_007044079.2_7629	231.98	lcl_NC_030854.1_mrna_XM_007026659.2_17264	213.749	lcl_NC_030852.1_ncrna_XR_001926973.1_13285	311.943
616 th	lcl_NC_030855.1_mrna_XM_007022865.2_20936	287.199	lcl_NC_030854.1_mrna_XM_007026929.2_17500	265.562	lcl_NC_030850.1_mrna_XM_007049563.2_2581	231.955	lcl_NC_030850.1_mrna_XM_007051045.2_3769	213.605	lcl_NC_030856.1_ncrna_XR_001928727.1_25721	311.943
617 th	lcl_NC_030852.1_mrna_XM_007040735.2_13231	286.874	lcl_NC_030857.1_mrna_XM_007017767.2_26376	265.516	lcl_NC_030851.1_mrna_XM_018116168.1_8840	231.796	lcl_NC_030855.1_mrna_XM_007024359.2_22132	213.267	lcl_NC_030859.1_ncrna_XR_001929733.1_33853	311.943
618 th	lcl_NC_030850.1_mrna_XM_007049714.2_2722	285.731	lcl_NC_030851.1_mrna_XM_018116062.1_6621	265.49	lcl_NC_030850.1_mrna_XM_018117091.1_1576	231.621	lcl_NC_030850.1_mrna_XM_007049584.2_2603	212.922	lcl_NC_030859.1_ncrna_XR_001929771.1_33891	311.943
619 th	lcl_NC_030852.1_mrna_XM_007040102.2_12731	284.926	lcl_NC_030853.1_mrna_XM_018119328.1_14938	264.991	lcl_NC_030851.1_mrna_XM_018116358.1_5989	231.212	lcl_NC_030851.1_mrna_XM_007043282.2_6989	212.65	lcl_NC_030852.1_ncrna_XR_001927041.1_10137	307.472
620 th	lcl_NC_030850.1_mrna_XM_018118730.1_4269	284.843	lcl_NC_030850.1_mrna_XM_007050158.2_3055	264.98	lcl_NC_030855.1_mrna_XM_007024050.2_21886	231.165	lcl_NC_030850.1_mrna_XM_018122741.1_4173	211.994	lcl_NC_030852.1_ncrna_XR_001927046.1_10393	307.217
621 th	lcl_NC_030858.1_mrna_XM_018128214.1_29921	284.369	lcl_NC_030851.1_mrna_XM_007044579.2_8058	264.841	lcl_NC_030851.1_mrna_XM_007041938.2_5889	231.048	lcl_NC_030854.1_mrna_XM_018120585.1_19691	211.313	lcl_NC_030858.1_ncrna_XR_001929401.1_30812	307.217
622 th	lcl_NC_030852.1_mrna_XM_007036871.2_10068	283.619	lcl_NC_030855.1_mrna_XM_007025110.2_22724	264.633	lcl_NC_030852.1_mrna_XM_018117692.1_12400	230.884	lcl_NC_030855.1_mrna_XM_018123338.1_22542	211.222	lcl_NC_030850.1_ncrna_XR_001927858.1_3561	302.527
623 th	lcl_NC_030858.1_mrna_XM_018126482.1_32604	283.045	lcl_NC_030858.1_mrna_XM_007014600.2_30715	264.56	lcl_NC_030852.1_ncrna_XR_001927017.1_10787	230.792	lcl_NC_030851.1_mrna_XM_007045569.2_8813	211.09	lcl_NC_030851.1_ncrna_XR_001926404.1_7912	302.527
624 th	lcl_NC_030858.1_mrna_XM_007013989.2_30676	282.45	lcl_NC_030853.1_mrna_XM_007033512.2_15120	264.207	lcl_NC_030854.1_mrna_XM_007029578.2_19603	230.362	lcl_NC_030858.1_mrna_XM_018126537.1_28960	210.868	lcl_NC_030853.1_ncrna_XR_001927372.1_14630	302.527
625 th	lcl_NC_030852.1_mrna_XM_018116721.1_10930	282.29	lcl_NC_030853.1_mrna_XM_018120039.1_14802	264.02	lcl_NC_030852.1_ncrna_XR_001927056.1_10123	230.225	lcl_NC_030856.1_ncrna_XR_001928706.1_25056	210.162	lcl_NC_030856.1_mrna_XM_018124252.1_24833	302.527
626 th	lcl_NC_030851.1_mrna_XM_007043708.2_7323	281.351	lcl_NC_030850.1_mrna_XM_018114340.1_4377	263.434	lcl_NC_030854.1_mrna_XM_007028966.2_19099	230.185	lcl_NC_030851.1_mrna_XM_018116187.1_9287	210.137	lcl_NC_030851.1_ncrna_XR_001926555.1_7606	297.871
627 th	lcl_NC_030858.1_mrna_XM_007016844.2_32428	281.31	lcl_NC_030850.1_mrna_XM_007050977.2_3701	262.823	lcl_NC_030858.1_mrna_XM_007012720.2_29300	229.929	lcl_NC_030850.1_mrna_XM_018128607.1_1461	210.096	lcl_NC_030856.1_ncrna_XR_001928695.1_25758	297.871
628 th	lcl_NW_017234906.1_mrna_XM_018129889.1_35006	281.048	lcl_NC_030853.1_mrna_XM_007031971.2_13949	262.313	lcl_NC_030858.1_mrna_XM_007015145.2_31109	229.62	lcl_NC_030850.1_mrna_XM_007051524.2_4184	210.012	lcl_NC_030858.1_ncrna_XR_001929416.1_30625	293.252
629 th	lcl_NC_030850.1_mrna_XM_007052051.2_4635	280.802	lcl_NC_030852.1_mrna_XM_018116700.1_10823	261.98	lcl_NC_030859.1_mrna_XM_007009051.2_32929	229.554	lcl_NC_030858.1_mrna_XM_018128275.1_29632	209.687	lcl_NC_030854.1_ncrna_XR_001927987.1_18742	288.669
630 th	lcl_NC_030854.1_mrna_XM_018121475.1_17826	280.674	lcl_NC_030854.1_mrna_XM_018122162.1_17593	261.925	lcl_NC_030852.1_mrna_XM_018117842.1_13241	229.473	lcl_NC_030858.1_mrna_XM_007013381.2_29777	209.666	lcl_NC_030855.1_ncrna_XR_001928451.1_21550	288.669
631 th	lcl_NC_030858.1_mrna_XM_007014875.2_30906	280.592	lcl_NC_030858.1_mrna_XM_007015732.2_31549	261.837	lcl_NC_030856.1_mrna_XM_007022173.2_25382	229.458	lcl_NC_030853.1_mrna_XM_007035731.2_16876	209.212	lcl_NC_030855.1_ncrna_XR_001928408.1_21770	288.669
632 th	lcl_NC_030852.1_mrna_XM_007037895.2_10901	280.53	lcl_NC_030857.1_mrna_XM_018125681.1_26286	261.79	lcl_NC_030851.1_mrna_XM_018116323.1_6232	229.064	lcl_NC_030850.1_mrna_XM_018128322.1_757	209.156	lcl_NC_030854.1_ncrna_XR_001927955.1_18203	284.123
633 th	lcl_NC_030859.1_mrna_XM_007009027.2_32912	279.773	lcl_NC_030852.1_mrna_XM_018118517.1_10961	261.001	lcl_NC_030858.1_mrna_XM_007014043.2_30220	228.472	lcl_NC_030851.1_mrna_XM_007042843.2_6620	208.944	lcl_NC_030855.1_ncrna_XR_001928444.1_21672	284.123
634 th	lcl_NC_030858.1_mrna_XM_007016608.2_32251	278.829	lcl_NC_030851.1_mrna_XM_007041868.2_5828	260.936	lcl_NC_030858.1_mrna_XM_018127605.1_28387	228.424	lcl_NC_030855.1_mrna_XM_007024619.2_22324	208.888	lcl_NC_030859.1_ncrna_XR_001929763.1_34322	284.123
635 th	lcl_NC_030858.1_mrna_XM_007012518.2_29151	278.292	lcl_NC_030855.1_mrna_XM_007026295.2_23666	260.743	lcl_NC_030855.1_mrna_XM_018123226.1_23133	228.194	lcl_NW_017234718.1_mrna_XM_007010449.2_34735	208.865	lcl_NC_030850.1_miscrna_XR_001927808.1_4167	279.615
636 th	lcl_NC_030855.1_mrna_XM_007022882.2_20951	277.491	lcl_NC_030851.1_mrna_XM_007046073.2_9218	260.457	lcl_NC_030850.1_mrna_XM_007050900.2_3652	227.979	lcl_NC_030858.1_mrna_XM_007011881.2_28636	208.688	lcl_NC_030851.1_ncrna_XR_001926486.1_7719	279.615
637 th	lcl_NC_030858.1_mrna_XM_007015987.2_31731	277.45	lcl_NC_030855.1_mrna_XM_007024885.2_22564	260.324	lcl_NC_030851.1_mrna_XM_007042655.2_6438	227.947	lcl_NC_030851.1_mrna_XM_018116137.1_8206	208.029	lcl_NC_030851.1_ncrna_XR_001926497.1_7781	279.615
638 th	lcl_NC_030858.1_mrna_XM_007012425.2_29082	277.448	lcl_NC_030855.1_mrna_XM_007022848.2_20926	259.916	lcl_NC_030852.1_mrna_XM_007038162.2_11116	227.936	lcl_NC_030859.1_mrna_XM_007010218.2_33786	207.932	lcl_NC_030851.1_ncrna_XR_001926627.1_7798	279.615
639 th	lcl_NC_030850.1_mrna_XM_007051005.2_3739	276.892	lcl_NC_030852.1_mrna_XM_018117569.1_11618	259.664	lcl_NC_030853.1_mrna_XM_007035362.2_16579	227.694	lcl_NC_030854.1_mrna_XM_007029249.2_19313	207.816	lcl_NC_030857.1_ncrna_XR_001929106.1_27212	279.615
640 th	lcl_NC_030858.1_mrna_XM_007015754.2_31564	276.79	lcl_NC_030851.1_mrna_XM_007041316.2_5394	258.782	lcl_NC_030858.1_ncrna_XR_001929407.1_30495	227.509	lcl_NC_030856.1_mrna_XM_007020772.2_24213	207.714	lcl_NC_030854.1_ncrna_XR_001928217.1_18495	275.144
641 th	lcl_NC_030850.1_mrna_XM_007049582.2_2602	276.401	lcl_NC_030857.1_mrna_XM_007017235.2_25967	258.615	lcl_NC_030850.1_mrna_XM_007049816.2_2792	227.183	lcl_NC_030853.1_mrna_XM_007035263.2_16511	207.347	lcl_NC_030855.1_ncrna_XR_001928436.1_21635	275.144
642 th	lcl_NC_030853.1_mrna_XM_007034869.2_16187	275.855	lcl_NC_030853.1_mrna_XM_007034748.2_16109	258.195	lcl_NC_030858.1_mrna_XM_018128537.1_29937	227.061	lcl_NC_030854.1_mrna_XM_007029690.2_19669	206.454	lcl_NC_030856.1_ncrna_XR_001928731.1_25520	270.711
643 th	lcl_NC_030854.1_mrna_XM_007031173.2_20828	275.648	lcl_NC_030857.1_mrna_XM_007017592.2_26249	258.111	lcl_NW_017234748.1_ncrna_XR_001929985.1_34822	227.017	lcl_NC_030855.1_mrna_XM_018122624.1_21142	206.083	lcl_NW_017234767.1_ncrna_XR_001929998.1_34853	270.711
644 th	lcl_NC_030853.1_mrna_XM_018119550.1_16139	275.377	lcl_NC_030850.1_mrna_XM_018114305.1_2069	257.877	lcl_NC_030852.1_mrna_XM_007037898.2_10903	226.763	lcl_NC_030858.1_mrna_XM_007013311.2_29731	205.912	lcl_NC_030850.1_ncrna_XR_001928058.1_2316	266.317
645 th	lcl_NC_030850.1_mrna_XM_018114024.1_2400	274.916	lcl_NC_030850.1_mrna_XM_018123299.1_4799	257.6	lcl_NC_030852.1_mrna_XM_007037334.2_10479	226.571	lcl_NC_030854.1_mrna_XM_007030262.2_20106	205.635	lcl_NC_030856.1_ncrna_XR_001928761.1_25740	266.317
646 th	lcl_NC_030857.1_mrna_XM_007018463.2_26929	273.161	lcl_NC_030850.1_mrna_XM_007050807.2_3584	256.961	lcl_NC_030853.1_mrna_XM_007032443.2_14298	225.829	lcl_NC_030855.1_mrna_XM_007023354.2_21336	205.269	lcl_NC_030851.1_ncrna_XR_001926481.1_7896	261.962
647 th	lcl_NC_030856.1_mrna_XM_018124522.1_24792	272.363	lcl_NC_030850.1_mrna_XM_007048153.2_1430	256.754	lcl_NC_030850.1_mrna_XM_007050955.2_3685	225.743	lcl_NC_030851.1_mrna_XM_007045034.2_8434	205.098	lcl_NC_030853.1_mrna_XM_007033008.2_14727	261.962
648 th	lcl_NC_030851.1_mrna_XM_007045870.2_9061	272.014	lcl_NC_030851.1_mrna_XM_007041438.2_5492	256.418	lcl_NC_030853.1_mrna_XM_007032503.2_14339	225.604	lcl_NC_030853.1_mrna_XM_007035117.2_16369	205.057	lcl_NC_030857.1_ncrna_XR_001928934.1_28011	261.962
649 th	lcl_NC_030854.1_mrna_XM_007026493.2_17125	269.328	lcl_NC_030852.1_mrna_XM_007039556.2_12257	256.146	lcl_NC_030854.1_mrna_XM_007030091.2_19960	224.846	lcl_NC_030858.1_mrna_XM_018126543.1_30434	205.054	lcl_NC_030854.1_ncrna_XR_001927989.1_18492	257.646
650 th	lcl_NC_030852.1_mrna_XM_018118537.1_9767	269.137	lcl_NC_030852.1_mrna_XM_007039335.2_12085	254.407	lcl_NC_030852.1_mrna_XM_018117281.1_12152	224.169	lcl_NC_030853.1_mrna_XM_007035295.2_16530	204.834	lcl_NC_030853.1_ncrna_XR_001927451.1_14943	253.371
651 th	lcl_NC_030850.1_mrna_XM_007051022.2_3750	268.431	lcl_NC_030857.1_mrna_XM_007018932.2_27318	254.334	lcl_NC_030853.1_mrna_XM_007032059.2_14021	224.071	lcl_NC_030857.1_mrna_XM_018126332.1_27396	204.578	lcl_NC_030858.1_ncrna_XR_001929269.1_30333	249.136
652 th	lcl_NC_030851.1_mrna_XM_007044982.2_8398	268.4	lcl_NC_030850.1_mrna_XM_018126014.1_274	253.916	lcl_NC_030852.1_mrna_XM_007038030.2_11012	224.04	lcl_NC_030854.1_mrna_XM_007028469.2_18683	204.367	lcl_NW_017234805.1_ncrna_XR_001930015.1_34906	247.38
653 th	lcl_NC_030851.1_mrna_XM_007044613.2_8092	268.111	lcl_NC_030854.1_mrna_XM_007027007.2_17570	253.494	lcl_NC_030856.1_mrna_XM_018124490.1_24385	223.546	lcl_NC_030854.1_ncrna_XR_001927754.1_19629	204.315	lcl_NC_030850.1_ncrna_XR_001928137.1_2868	244.942
654 th	lcl_NC_030853.1_mrna_XM_007031807.2_13795	267.83	lcl_NC_030856.1_mrna_XM_007022607.2_25571	253.317	lcl_NC_030853.1_mrna_XM_018119894.1_14395	223.493	lcl_NC_030854.1_mrna_XM_018122437.1_20357	204.167	lcl_NC_030855.1_ncrna_XR_001928370.1_21588	244.942
655 th	lcl_NC_030850.1_mrna_XM_007048921.2_2035	267.536	lcl_NC_030858.1_mrna_XM_007015551.2_31402	253.101	lcl_NC_030851.1_mrna_XM_007046139.2_9254	222.723	lcl_NC_030850.1_mrna_XM_018129070.1_2496	204.162	lcl_NC_030857.1_ncrna_XR_001929042.1_28130	244.942
656 th	lcl_NC_030857.1_mrna_XM_007019518.2_28012	267.224	lcl_NC_030858.1_mrna_XM_007016409.2_32083	252.671	lcl_NC_030858.1_mrna_XM_018127694.1_28583	222.61	lcl_NC_030850.1_mrna_XM_007047037.2_581	204.138	lcl_NC_030850.1_ncrna_XR_001928075.1_2889	236.678
657 th	lcl_NC_030859.1_mrna_XM_007008778.2_32730	267.199	lcl_NC_030853.1_mrna_XM_007035142.2_16387	251.914	lcl_NC_030855.1_ncrna_XR_001928416.1_22183	222.504	lcl_NC_030854.1_mrna_XM_007029073.2_19171	203.66	lcl_NC_030855.1_ncrna_XR_001928415.1_21855	236.678
658 th	lcl_NC_030856.1_mrna_XM_007022518.2_25651	267.129	lcl_NC_030855.1_mrna_XM_007023853.2_21720	251.226	lcl_NC_030850.1_mrna_XM_007046636.2_250	222.41	lcl_NC_030853.1_mrna_XM_007035179.2_16434	203.616	lcl_NC_030858.1_ncrna_XR_001929561.1_30248	232.609
659 th	lcl_NC_030857.1_mrna_XM_007018461.2_26928	266.201	lcl_NC_030854.1_mrna_XM_007031131.2_20797	250.988	lcl_NC_030859.1_mrna_XM_007009689.2_33372	222.321	lcl_NC_030854.1_mrna_XM_007027510.2_17965	203.438	lcl_NC_030852.1_ncrna_XR_001926991.1_10011	228.583
660 th	lcl_NC_030857.1_mrna_XM_007017133.2_25900	266.028	lcl_NC_030851.1_mrna_XM_007043887.2_7459	250.971	lcl_NC_030853.1_mrna_XM_007031387.2_13464	222.083	lcl_NC_030850.1_mrna_XM_007047842.2_1200	203.334	lcl_NC_030852.1_ncrna_XR_001927161.1_12049	224.6
661 th	lcl_NC_030857.1_mrna_XM_007019023.2_27388	265.462	lcl_NC_030854.1_mrna_XM_007029958.2_19858	250.909	lcl_NC_030853.1_mrna_XM_007031593.2_13609	221.378	lcl_NC_030855.1_mrna_XM_018123675.1_22720	203.014	lcl_NC_030855.1_mrna_XM_018122743.1_21108	224.6
662 th	lcl_NC_030854.1_mrna_XM_007027125.2_17665	265.443	lcl_NC_030856.1_mrna_XM_007020901.2_24308	250.469	lcl_NC_030853.1_mrna_XM_007035519.2_16707	221.223	lcl_NC_030852.1_mrna_XM_018116809.1_10489	202.802	lcl_NC_030858.1_ncrna_XR_001929366.1_30465	224.6
663 th	lcl_NC_030855.1_mrna_XM_007024257.2_22066	264.398	lcl_NC_030858.1_mrna_XM_007011762.2_28536	250.379	lcl_NC_030854.1_mrna_XM_018122259.1_20664	220.856	lcl_NC_030858.1_mrna_XM_007013893.2_30134	201.841	lcl_NW_017234728.1_miscrna_XR_001929974.1_34782	224.6
664 th	lcl_NC_030851.1_mrna_XM_007041880.2_5836	264.383	lcl_NC_030855.1_mrna_XM_007015677.2_22051	250.352	lcl_NC_030850.1_mrna_XM_007047309.2_772	220.79	lcl_NC_030858.1_mrna_XM_007014234.2_30402	201.129	lcl_NC_030850.1_ncrna_XR_001927874.1_2985	220.66
665 th	lcl_NC_030850.1_mrna_XM_007049716.2_2723	264.323	lcl_NC_030853.1_mrna_XM_018119550.1_16139	250.207	lcl_NC_030858.1_mrna_XM_007011451.2_28295	220.654	lcl_NC_030851.1_mrna_XM_007042689.2_6466	200.923	lcl_NC_030853.1_ncrna_XR_001927587.1_14245	220.66
666 th	lcl_NC_030858.1_mrna_XM_007015879.2_31664	263.091	lcl_NC_030850.1_mrna_XM_018113976.1_4210	248.943	lcl_NC_030852.1_ncrna_XR_001927070.1_10124	219.851	lcl_NC_030857.1_mrna_XM_018125356.1_26034	200.782	lcl_NC_030854.1_ncrna_XR_001927887.1_18469	220.66
667 th	lcl_NW_017234845.1_mrna_XM_018129861.1_34970	262.956	lcl_NC_030855.1_mrna_XM_007024837.2_22520	248.902	lcl_NC_030855.1_mrna_XM_007015677.2_22051	219.643	lcl_NC_030851.1_mrna_XM_007046138.2_9255	200.669	lcl_NC_030855.1_ncrna_XR_001928368.1_21587	220.66
668 th	lcl_NC_030851.1_mrna_XM_018115611.1_6345	262.37	lcl_NC_030851.1_mrna_XM_018115611.1_6345	248.862	lcl_NC_030858.1_mrna_XM_007011912.2_28661	219.629	lcl_NC_030852.1_mrna_XM_007037521.2_10613	200.558	lcl_NC_030856.1_ncrna_XR_001928776.1_25407	220.66
669 th	lcl_NC_030857.1_mrna_XM_018125948.1_27963	261.783	lcl_NC_030850.1_mrna_XM_007047031.2_575	248.431	lcl_NC_030855.1_mrna_XM_018123795.1_23528	219.488	lcl_NC_030854.1_mrna_XM_018122282.1_18353	200.384	lcl_NC_030856.1_ncrna_XR_001928601.1_25412	220.66
670 th	lcl_NC_030854.1_mrna_XM_007027581.2_18027	261.392	lcl_NC_030859.1_mrna_XM_018129553.1_33139	248.252	lcl_NC_030856.1_mrna_XM_007020734.2_24175	219.175	lcl_NC_030850.1_mrna_XM_018126022.1_1062	200.366	lcl_NC_030854.1_ncrna_XR_001928012.1_18762	216.765
671 th	lcl_NC_030852.1_mrna_XM_018117538.1_11506	261.292	lcl_NC_030858.1_mrna_XM_007012879.2_29418	247.611	lcl_NC_030852.1_mrna_XM_007039875.2_12549	218.727	lcl_NC_030850.1_mrna_XM_018113832.1_865	199.747	lcl_NC_030855.1_ncrna_XR_001928369.1_21586	216.765
672 th	lcl_NC_030858.1_mrna_XM_007016228.2_31932	261.144	lcl_NC_030857.1_mrna_XM_007018856.2_27259	247.438	lcl_NC_030853.1_mrna_XM_018118640.1_15033	218.719	lcl_NC_030854.1_ncrna_XR_001928040.1_17192	199.411	lcl_NC_030856.1_ncrna_XR_001928720.1_25640	216.765
673 th	lcl_NC_030856.1_mrna_XM_007020451.2_23965	260.941	lcl_NC_030850.1_mrna_XM_007047487.2_925	247.083	lcl_NC_030851.1_ncrna_XR_001926611.1_7904	218.202	lcl_NC_030858.1_mrna_XM_018127242.1_29961	199.361	lcl_NC_030858.1_ncrna_XR_001929365.1_30678	216.765
674 th	lcl_NC_030851.1_mrna_XM_018116000.1_5822	260.472	lcl_NC_030852.1_mrna_XM_007040372.2_12944	247.027	lcl_NC_030850.1_mrna_XM_018113832.1_865	218.119	lcl_NC_030850.1_mrna_XM_007051154.2_3859	199.326	lcl_NC_030856.1_ncrna_XR_001928772.1_25003	212.914
675 th	lcl_NC_030855.1_mrna_XM_007024473.2_22219	260.194	lcl_NC_030853.1_mrna_XM_018119665.1_13928	246.808	lcl_NC_030857.1_mrna_XM_007018481.2_26945	217.541	lcl_NC_030851.1_ncrna_XR_001926420.1_7163	199.29	lcl_NC_030851.1_ncrna_XR_001926601.1_8179	209.107
676 th	lcl_NC_030859.1_mrna_XM_007009677.2_33363	260.164	lcl_NC_030850.1_mrna_XM_007049816.2_2792	246.588	lcl_NC_030858.1_mrna_XM_007014672.2_30789	217.089	lcl_NC_030854.1_mrna_XM_007027409.2_17891	199.048	lcl_NC_030854.1_ncrna_XR_001927941.1_18179	209.107
677 th	lcl_NC_030858.1_mrna_XM_007015400.2_31297	259.738	lcl_NC_030859.1_mrna_XM_007010157.2_33756	246.231	lcl_NC_030855.1_mrna_XM_007025486.2_23005	216.758	lcl_NC_030850.1_mrna_XM_018114123.1_2347	198.878	lcl_NC_030854.1_ncrna_XR_001927990.1_20883	209.107
678 th	lcl_NC_030857.1_mrna_XM_018126065.1_27405	259.678	lcl_NC_030852.1_mrna_XM_018117879.1_10257	246.221	lcl_NC_030857.1_mrna_XM_007018172.2_26723	216.103	lcl_NC_030854.1_mrna_XM_018121494.1_20353	198.48	lcl_NC_030854.1_ncrna_XR_001928007.1_18384	205.346
679 th	lcl_NC_030853.1_mrna_XM_007033659.2_15239	259.297	lcl_NC_030858.1_mrna_XM_018128007.1_29073	246.158	lcl_NC_030854.1_mrna_XM_007027221.2_17726	216.014	lcl_NC_030855.1_mrna_XM_007024664.2_22368	198.07	lcl_NC_030859.1_ncrna_XR_001929791.1_33981	201.63
680 th	lcl_NC_030854.1_mrna_XM_007027383.2_17870	258.415	lcl_NC_030850.1_mrna_XM_007052343.2_4867	246.057	lcl_NC_030854.1_ncrna_XR_001927992.1_18388	215.835	lcl_NC_030859.1_mrna_XM_007010386.2_33905	198.033	lcl_NC_030850.1_ncrna_XR_001928201.1_2337	197.96
681 th	lcl_NC_030858.1_mrna_XM_007013885.2_30142	257.789	lcl_NC_030859.1_mrna_XM_007011278.2_34614	245.748	lcl_NC_030851.1_ncrna_XR_001926473.1_7754	215.454	lcl_NC_030851.1_mrna_XM_007041960.2_5905	198.013	lcl_NC_030852.1_ncrna_XR_001927001.1_10089	197.96
682 th	lcl_NC_030853.1_mrna_XM_007031387.2_13464	257.519	lcl_NC_030854.1_mrna_XM_007027581.2_18027	245.707	lcl_NC_030850.1_ncrna_XR_001927746.1_2921	215.025	lcl_NC_030856.1_mrna_XM_007022029.2_25260	197.695	lcl_NC_030850.1_mrna_XM_018117906.1_2925	190.759
683 th	lcl_NC_030853.1_mrna_XM_007035647.2_16805	257.407	lcl_NC_030854.1_mrna_XM_007027070.2_17624	245.248	lcl_NC_030852.1_ncrna_XR_001927043.1_10348	214.652	lcl_NC_030854.1_mrna_XM_007026528.2_17158	197.69	lcl_NC_030854.1_ncrna_XR_001927936.1_18369	190.759
684 th	lcl_NC_030853.1_mrna_XM_007035172.2_16429	255.847	lcl_NC_030854.1_mrna_XM_007031167.2_20823	244.883	lcl_NC_030852.1_mrna_XM_018116809.1_10489	214.34	lcl_NC_030859.1_mrna_XM_007009698.2_33375	197.57	lcl_NC_030858.1_ncrna_XR_001929538.1_30160	190.759
685 th	lcl_NC_030851.1_mrna_XM_007046159.2_9271	255.659	lcl_NC_030858.1_mrna_XM_018127447.1_31401	244.687	lcl_NC_030855.1_mrna_XM_018123476.1_22866	214.151	lcl_NC_030857.1_mrna_XM_007018044.2_26590	196.584	lcl_NC_030858.1_ncrna_XR_001929373.1_30783	190.759
686 th	lcl_NC_030850.1_mrna_XM_018123058.1_532	255.215	lcl_NC_030858.1_mrna_XM_007012423.2_29081	244.033	lcl_NC_030854.1_mrna_XM_007030978.2_20681	213.943	lcl_NC_030850.1_mrna_XM_018129944.1_4045	195.466	lcl_NC_030852.1_ncrna_XR_001927085.1_10126	187.229
687 th	lcl_NC_030854.1_mrna_XM_007027487.2_17948	255.066	lcl_NC_030855.1_mrna_XM_018123637.1_23477	243.819	lcl_NC_030852.1_mrna_XM_007039106.2_11901	213.919	lcl_NC_030857.1_mrna_XM_007017814.2_26405	194.598	lcl_NC_030856.1_mrna_XM_018124618.1_24097	187.229
688 th	lcl_NC_030854.1_mrna_XM_018121133.1_18988	255.005	lcl_NC_030850.1_mrna_XM_007050855.2_3628	243.263	lcl_NC_030850.1_mrna_XM_018114311.1_4053	213.545	lcl_NC_030852.1_mrna_XM_007036266.2_9610	194.218	lcl_NC_030858.1_mrna_XM_018127852.1_30121	187.229
689 th	lcl_NC_030859.1_mrna_XM_007008914.2_32840	254.993	lcl_NC_030859.1_ncrna_XR_001929833.1_34635	242.879	lcl_NC_030857.1_mrna_XM_018126143.1_27991	213.5	lcl_NC_030852.1_mrna_XM_007040249.2_12850	194.152	lcl_NC_030851.1_ncrna_XR_001926533.1_8193	183.747
690 th	lcl_NC_030858.1_mrna_XM_007016625.2_32263	254.841	lcl_NW_017234845.1_mrna_XM_018129861.1_34970	242.661	lcl_NC_030851.1_mrna_XM_007042900.2_6660	213.045	lcl_NC_030854.1_mrna_XM_007029548.2_19535	194.062	lcl_NC_030859.1_ncrna_XR_001929812.1_33867	183.747
691 th	lcl_NC_030851.1_mrna_XM_007041961.2_5907	254.296	lcl_NC_030852.1_mrna_XM_018118514.1_12128	242.58	lcl_NC_030850.1_mrna_XM_007048609.2_1804	212.413	lcl_NC_030854.1_mrna_XM_018121475.1_17826	193.977	lcl_NC_030850.1_mrna_XM_018114364.1_697	180.312
692 th	lcl_NC_030853.1_mrna_XM_018120320.1_16752	253.941	lcl_NW_017234906.1_mrna_XM_018129889.1_35006	242.422	lcl_NC_030850.1_mrna_XM_007049568.2_2587	211.997	lcl_NC_030856.1_mrna_XM_007022045.2_25278	193.493	lcl_NC_030851.1_ncrna_XR_001926553.1_7623	180.312
693 th	lcl_NC_030858.1_mrna_XM_007016620.2_32260	253.937	lcl_NC_030852.1_mrna_XM_018117750.1_13280	242.146	lcl_NC_030854.1_mrna_XM_007027624.2_18055	211.953	lcl_NC_030853.1_mrna_XM_007033131.2_14840	193.372	lcl_NC_030854.1_ncrna_XR_001927993.1_18218	180.312
694 th	lcl_NC_030850.1_mrna_XM_007052499.2_4995	253.907	lcl_NC_030857.1_mrna_XM_007019073.2_27426	241.41	lcl_NC_030855.1_mrna_XM_007024758.2_22448	211.732	lcl_NC_030853.1_mrna_XM_007032075.2_14025	193.356	lcl_NC_030858.1_ncrna_XR_001929412.1_30898	180.312
695 th	lcl_NC_030854.1_mrna_XM_007029264.2_19321	253.603	lcl_NC_030858.1_mrna_XM_018127635.1_30882	240.273	lcl_NC_030850.1_mrna_XM_007047636.2_1035	211.564	lcl_NC_030854.1_mrna_XM_018121742.1_17441	192.755	lcl_NC_030850.1_ncrna_XR_001928604.1_3902	176.924
696 th	lcl_NC_030850.1_mrna_XM_018120052.1_3400	252.712	lcl_NC_030858.1_mrna_XM_018128402.1_28436	239.965	lcl_NC_030853.1_mrna_XM_007034813.2_16146	211.482	lcl_NC_030857.1_mrna_XM_007017527.2_26186	192.736	lcl_NC_030852.1_ncrna_XR_001927048.1_9902	176.924
697 th	lcl_NC_030850.1_mrna_XM_007049584.2_2603	251.89	lcl_NC_030850.1_mrna_XM_007046907.2_477	239.817	lcl_NC_030851.1_mrna_XM_018115479.1_9169	211.256	lcl_NC_030857.1_mrna_XM_007020000.2_28087	192.621	lcl_NC_030858.1_ncrna_XR_001929386.1_30241	176.924
698 th	lcl_NC_030852.1_mrna_XM_007038526.2_11410	249.79	lcl_NC_030851.1_mrna_XM_018115796.1_6965	239.686	lcl_NC_030855.1_mrna_XM_007024885.2_22564	211.112	lcl_NC_030854.1_mrna_XM_007026425.2_17061	192.275	lcl_NC_030858.1_ncrna_XR_001929468.1_31279	176.924
699 th	lcl_NC_030858.1_mrna_XM_018126940.1_31995	249.228	lcl_NC_030857.1_mrna_XM_007017239.2_25970	239.228	lcl_NC_030851.1_mrna_XM_007041541.2_5582	210.934	lcl_NC_030850.1_mrna_XM_007052493.2_4993	192.011	lcl_NC_030852.1_ncrna_XR_001926990.1_10012	173.585
700 th	lcl_NC_030855.1_mrna_XM_007025533.2_23051	248.698	lcl_NC_030850.1_mrna_XM_007049808.2_2786	239.079	lcl_NC_030851.1_mrna_XM_007040922.2_5070	210.85	lcl_NC_030850.1_mrna_XM_018114311.1_4053	191.706	lcl_NC_030853.1_ncrna_XR_001927499.1_14355	173.585
701 th	lcl_NC_030857.1_mrna_XM_018125966.1_26181	248.521	lcl_NC_030850.1_mrna_XM_007052267.2_4798	237.705	lcl_NC_030856.1_ncrna_XR_001928741.1_25598	210.711	lcl_NC_030852.1_mrna_XM_007036457.2_9765	191.647	lcl_NC_030853.1_ncrna_XR_001927512.1_14722	173.585
702 th	lcl_NC_030850.1_mrna_XM_007048546.2_1766	248.475	lcl_NC_030859.1_mrna_XM_007009491.2_33241	237.418	lcl_NC_030851.1_mrna_XM_007046073.2_9218	210.359	lcl_NC_030852.1_mrna_XM_018117776.1_11904	191.484	lcl_NW_017234819.1_ncrna_XR_001930028.1_34935	173.585
703 th	lcl_NC_030859.1_mrna_XM_007011247.2_34583	248.08	lcl_NC_030853.1_mrna_XM_007031646.2_13677	237.41	lcl_NC_030853.1_ncrna_XR_001927558.1_13943	210.111	lcl_NC_030852.1_mrna_XM_007038053.2_11030	191.268	lcl_NC_030852.1_ncrna_XR_001927087.1_10661	170.294
704 th	lcl_NC_030856.1_mrna_XM_018124529.1_24858	247.77	lcl_NC_030851.1_mrna_XM_018116579.1_6712	237.116	lcl_NC_030851.1_mrna_XM_018116385.1_8182	210.094	lcl_NC_030856.1_mrna_XM_007021659.2_24937	191.191	lcl_NC_030852.1_ncrna_XR_001927017.1_10787	170.294
705 th	lcl_NC_030850.1_mrna_XM_007047028.2_573	247.681	lcl_NC_030852.1_mrna_XM_018118284.1_9713	237.066	lcl_NC_030852.1_mrna_XM_007037990.2_10981	210.022	lcl_NC_030855.1_mrna_XM_007024806.2_22495	191.03	lcl_NC_030858.1_ncrna_XR_001929371.1_30782	170.294
706 th	lcl_NC_030852.1_mrna_XM_007036464.2_9773	247.526	lcl_NC_030850.1_mrna_XM_007047776.2_1145	237.038	lcl_NC_030854.1_mrna_XM_018120510.1_17562	209.86	lcl_NC_030853.1_mrna_XM_007034848.2_16173	190.543	lcl_NC_030851.1_ncrna_XR_001926635.1_7807	167.052
707 th	lcl_NC_030850.1_mrna_XM_007048951.2_2058	247.359	lcl_NC_030852.1_mrna_XM_007038628.2_11520	236.869	lcl_NC_030855.1_mrna_XM_007024685.2_22389	209.431	lcl_NC_030850.1_mrna_XM_007050846.2_3619	190.188	lcl_NC_030851.1_ncrna_XR_001926463.1_7851	167.052
708 th	lcl_NC_030859.1_ncrna_XR_001929705.1_33973	247.142	lcl_NC_030854.1_mrna_XM_007027221.2_17726	236.812	lcl_NC_030858.1_mrna_XM_018126631.1_32302	209.223	lcl_NC_030853.1_mrna_XM_018119481.1_16194	190.098	lcl_NC_030853.1_ncrna_XR_001927471.1_14315	163.859
709 th	lcl_NC_030852.1_mrna_XM_007040039.2_12672	247.092	lcl_NC_030858.1_mrna_XM_007012498.2_29141	235.886	lcl_NC_030858.1_mrna_XM_007011845.2_28611	209.209	lcl_NC_030857.1_mrna_XM_007019774.2_27843	190.018	lcl_NC_030854.1_ncrna_XR_001928011.1_17223	163.859
710 th	lcl_NC_030851.1_mrna_XM_007043904.2_7473	246.005	lcl_NC_030857.1_mrna_XM_007018653.2_27085	235.867	lcl_NC_030858.1_ncrna_XR_001929380.1_30425	209.086	lcl_NC_030858.1_mrna_XM_018128243.1_28490	189.247	lcl_NC_030852.1_ncrna_XR_001927039.1_10003	157.62
711 th	lcl_NC_030853.1_mrna_XM_007034118.2_15607	245.809	lcl_NC_030851.1_mrna_XM_007041142.2_5278	235.784	lcl_NC_030858.1_mrna_XM_018127849.1_30039	208.509	lcl_NC_030850.1_mrna_XM_018114364.1_697	189.175	lcl_NC_030853.1_ncrna_XR_001927446.1_14299	157.62
712 th	lcl_NC_030855.1_mrna_XM_007025851.2_23291	245.371	lcl_NW_017234873.1_mrna_XM_018129875.1_34989	235.776	lcl_NC_030850.1_ncrna_XR_001927819.1_2857	208.48	lcl_NC_030852.1_mrna_XM_007040711.2_13211	189.031	lcl_NC_030853.1_ncrna_XR_001927472.1_14313	157.62
713 th	lcl_NC_030855.1_mrna_XM_007022848.2_20926	244.956	lcl_NC_030858.1_mrna_XM_007012553.2_29175	235.697	lcl_NC_030854.1_mrna_XM_007028469.2_18683	208.343	lcl_NC_030858.1_mrna_XM_018128119.1_31831	188.902	lcl_NC_030856.1_ncrna_XR_001928823.1_25301	157.62
714 th	lcl_NC_030857.1_mrna_XM_018125334.1_26362	244.937	lcl_NC_030854.1_mrna_XM_018121683.1_20776	235.213	lcl_NC_030854.1_mrna_XM_007027036.2_17590	208.321	lcl_NC_030854.1_mrna_XM_018121878.1_19905	188.799	lcl_NC_030857.1_ncrna_XR_001929011.1_28102	157.62
715 th	lcl_NC_030852.1_mrna_XM_007039106.2_11901	244.631	lcl_NC_030851.1_mrna_XM_007042618.2_6411	234.957	lcl_NC_030850.1_mrna_XM_007052499.2_4995	208.212	lcl_NC_030854.1_mrna_XM_007028148.2_18477	188.689	lcl_NC_030858.1_ncrna_XR_001929280.1_30397	157.62
716 th	lcl_NC_030854.1_mrna_XM_007027677.2_18092	244.477	lcl_NC_030857.1_mrna_XM_007020128.2_28160	234.133	lcl_NC_030859.1_mrna_XM_007010712.2_34122	208.05	lcl_NC_030857.1_mrna_XM_007017345.2_26035	188.542	lcl_NC_030851.1_ncrna_XR_001926444.1_7444	154.575
717 th	lcl_NC_030850.1_mrna_XM_018129925.1_5001	244.414	lcl_NC_030851.1_mrna_XM_007043081.2_6823	234.083	lcl_NC_030858.1_mrna_XM_007015301.2_31226	207.737	lcl_NC_030859.1_mrna_XM_007009512.2_33257	188.432	lcl_NC_030852.1_ncrna_XR_001927045.1_10196	154.575
718 th	lcl_NC_030851.1_mrna_XM_007043704.2_7319	243.932	lcl_NC_030851.1_mrna_XM_007044869.2_8293	233.66	lcl_NC_030857.1_mrna_XM_007018065.2_26614	207.658	lcl_NC_030858.1_mrna_XM_007016760.2_32375	188.326	lcl_NC_030854.1_ncrna_XR_001927948.1_18515	154.575
719 th	lcl_NC_030850.1_mrna_XM_007049730.2_2737	243.576	lcl_NC_030853.1_mrna_XM_007032803.2_14570	233.602	lcl_NC_030858.1_mrna_XM_007015968.2_31717	207.426	lcl_NC_030850.1_mrna_XM_007052354.2_4877	188.28	lcl_NW_017234728.1_miscrna_XR_001929972.1_34785	154.575
720 th	lcl_NC_030858.1_mrna_XM_007016680.2_32303	243.554	lcl_NC_030851.1_mrna_XM_007044294.2_7845	233.593	lcl_NC_030853.1_mrna_XM_007031774.2_13772	207.268	lcl_NC_030850.1_mrna_XM_007049251.2_2320	188.221	lcl_NC_030850.1_ncrna_XR_001927814.1_2670	148.632
721 th	lcl_NC_030854.1_mrna_XM_018121742.1_17441	243.541	lcl_NC_030857.1_mrna_XM_007018283.2_26807	233.457	lcl_NC_030854.1_mrna_XM_007027269.2_17768	206.781	lcl_NC_030852.1_mrna_XM_007036900.2_10084	187.376	lcl_NC_030851.1_ncrna_XR_001926532.1_7279	148.632
722 th	lcl_NC_030859.1_mrna_XM_007011278.2_34614	243.393	lcl_NC_030851.1_mrna_XM_018115860.1_9336	233.273	lcl_NC_030854.1_mrna_XM_007029173.2_19246	206.206	lcl_NC_030855.1_mrna_XM_007023792.2_21619	187.371	lcl_NC_030851.1_ncrna_XR_001926577.1_7979	148.632
723 th	lcl_NC_030858.1_mrna_XM_007016421.2_32096	243.185	lcl_NC_030854.1_mrna_XM_007028179.2_18500	233.17	lcl_NC_030850.1_mrna_XM_007050831.2_3606	206.161	lcl_NC_030850.1_mrna_XM_007047279.2_752	187.359	lcl_NC_030851.1_ncrna_XR_001926578.1_7980	148.632
724 th	lcl_NC_030857.1_mrna_XM_007017972.2_26535	243.056	lcl_NC_030852.1_mrna_XM_007037565.2_10644	232.714	lcl_NC_030858.1_mrna_XM_007012375.2_29047	206.105	lcl_NC_030854.1_mrna_XM_018121406.1_20881	187.186	lcl_NC_030854.1_ncrna_XR_001928016.1_18455	148.632
725 th	lcl_NC_030858.1_mrna_XM_007015460.2_31346	242.974	lcl_NC_030850.1_mrna_XM_007051793.2_4408	232.305	lcl_NC_030852.1_mrna_XM_007039429.2_12160	205.736	lcl_NC_030852.1_mrna_XM_007039864.2_12537	187.146	lcl_NC_030856.1_ncrna_XR_001928760.1_25739	148.632
726 th	lcl_NC_030858.1_mrna_XM_007012532.2_29157	242.551	lcl_NC_030858.1_mrna_XM_007013989.2_30676	231.922	lcl_NC_030851.1_mrna_XM_007046159.2_9271	205.627	lcl_NC_030853.1_mrna_XM_007035326.2_16556	186.991	lcl_NC_030851.1_ncrna_XR_001926335.1_7656	145.736
727 th	lcl_NC_030852.1_mrna_XM_007039253.2_12029	242.407	lcl_NC_030853.1_mrna_XM_007034813.2_16146	231.035	lcl_NC_030851.1_mrna_XM_007043708.2_7323	205.616	lcl_NC_030857.1_mrna_XM_007019417.2_27722	186.934	lcl_NC_030855.1_ncrna_XR_001928417.1_21985	145.736
728 th	lcl_NC_030855.1_mrna_XM_018123699.1_23565	242.25	lcl_NC_030852.1_mrna_XM_007037521.2_10613	230.806	lcl_NC_030854.1_mrna_XM_007031173.2_20828	205.613	lcl_NC_030858.1_mrna_XM_007017027.2_32565	186.722	lcl_NC_030858.1_mrna_XM_018126805.1_30117	145.736
729 th	lcl_NC_030850.1_mrna_XM_007052171.2_4715	242.243	lcl_NC_030850.1_mrna_XM_007051022.2_3750	230.415	lcl_NC_030858.1_mrna_XM_007015335.2_31255	205.362	lcl_NC_030856.1_mrna_XM_007022173.2_25382	186.042	lcl_NC_030858.1_ncrna_XR_001929364.1_30938	145.736
730 th	lcl_NC_030852.1_mrna_XM_018117065.1_10427	241.661	lcl_NC_030854.1_mrna_XM_007029961.2_19860	230.244	lcl_NC_030850.1_mrna_XM_007050334.2_3189	204.639	lcl_NC_030858.1_mrna_XM_007015822.2_31625	185.699	lcl_NC_030853.1_ncrna_XR_001927492.1_14135	142.889
731 th	lcl_NC_030853.1_mrna_XM_007032367.2_14225	241.41	lcl_NC_030852.1_mrna_XM_018117534.1_11595	230.192	lcl_NC_030858.1_ncrna_XR_001929369.1_30440	204.162	lcl_NC_030851.1_mrna_XM_007043214.2_6935	185.587	lcl_NC_030854.1_ncrna_XR_001927840.1_18652	142.889
732 th	lcl_NC_030854.1_mrna_XM_018122141.1_18242	241.32	lcl_NC_030853.1_mrna_XM_018119639.1_13912	229.812	lcl_NC_030858.1_mrna_XM_007016434.2_32106	203.894	lcl_NC_030855.1_mrna_XM_007025666.2_23153	185.557	lcl_NC_030854.1_ncrna_XR_001928050.1_19429	142.889
733 th	lcl_NC_030854.1_mrna_XM_007027220.2_17725	241.201	lcl_NC_030853.1_mrna_XM_007031807.2_13795	229.567	lcl_NC_030850.1_mrna_XM_007047512.2_947	203.829	lcl_NC_030850.1_mrna_XM_007046907.2_477	185.404	lcl_NC_030855.1_ncrna_XR_001928362.1_21810	142.889
734 th	lcl_NC_030854.1_mrna_XM_007029944.2_19842	240.886	lcl_NC_030854.1_mrna_XM_007027676.2_18091	229.307	lcl_NC_030858.1_mrna_XM_007012425.2_29082	203.735	lcl_NC_030859.1_mrna_XM_007009216.2_33050	185.325	lcl_NC_030857.1_ncrna_XR_001929032.1_28010	142.889
735 th	lcl_NC_030859.1_mrna_XM_007009216.2_33050	240.844	lcl_NC_030854.1_mrna_XM_007027008.2_17571	228.796	lcl_NC_030854.1_mrna_XM_007029245.2_19311	203.46	lcl_NC_030854.1_mrna_XM_007026663.2_17265	185.294	lcl_NC_030858.1_ncrna_XR_001929342.1_30645	142.889
736 th	lcl_NC_030854.1_mrna_XM_018122384.1_19451	240.73	lcl_NC_030852.1_mrna_XM_007040735.2_13231	228.58	lcl_NC_030858.1_mrna_XM_007015342.2_31257	203.326	lcl_NC_030852.1_mrna_XM_007036871.2_10068	185.127	lcl_NC_030851.1_ncrna_XR_001926522.1_7780	140.092
737 th	lcl_NC_030859.1_mrna_XM_007009765.2_33434	240.02	lcl_NC_030857.1_mrna_XM_007019417.2_27722	228.56	lcl_NC_030858.1_mrna_XM_018128214.1_29921	203.263	lcl_NC_030850.1_mrna_XM_007048953.2_2059	185.064	lcl_NC_030851.1_ncrna_XR_001926509.1_8877	140.092
738 th	lcl_NC_030850.1_mrna_XM_018130000.1_4197	239.72	lcl_NC_030850.1_ncrna_XR_001928058.1_2316	228.508	lcl_NC_030852.1_mrna_XM_007040464.2_13008	203.083	lcl_NC_030854.1_mrna_XM_007027987.2_18347	184.601	lcl_NC_030853.1_miscrna_XR_001927625.1_14642	140.092
739 th	lcl_NC_030853.1_mrna_XM_007034806.2_16142	239.515	lcl_NC_030856.1_mrna_XM_007022458.2_25779	227.628	lcl_NC_030850.1_mrna_XM_007052475.2_4974	202.836	lcl_NC_030850.1_mrna_XM_007046683.2_293	184.347	lcl_NC_030856.1_ncrna_XR_001928742.1_25504	140.092
740 th	lcl_NC_030852.1_mrna_XM_007040142.2_12764	239.375	lcl_NC_030852.1_mrna_XM_007040433.2_12988	227.288	lcl_NC_030854.1_mrna_XM_018122060.1_18956	202.787	lcl_NC_030852.1_mrna_XM_018118537.1_9767	184.256	lcl_NC_030854.1_ncrna_XR_001927994.1_19058	137.448
741 th	lcl_NC_030854.1_mrna_XM_018120672.1_17903	239.311	lcl_NC_030854.1_mrna_XM_007026667.2_17267	226.988	lcl_NC_030854.1_mrna_XM_018121131.1_19023	202.75	lcl_NW_017234724.1_mrna_XM_018129749.1_34763	183.774	lcl_NC_030851.1_ncrna_XR_001926488.1_7309	137.344
742 th	lcl_NC_030858.1_mrna_XM_007016434.2_32106	239.287	lcl_NC_030854.1_mrna_XM_007026748.2_17347	226.727	lcl_NC_030859.1_mrna_XM_018128585.1_32722	201.707	lcl_NC_030854.1_mrna_XM_018121805.1_19742	183.772	lcl_NC_030854.1_ncrna_XR_001928021.1_18071	137.344
743 th	lcl_NC_030853.1_mrna_XM_018119639.1_13912	238.829	lcl_NC_030852.1_mrna_XM_007040202.2_12818	226.054	lcl_NC_030850.1_mrna_XM_007047082.2_615	201.591	lcl_NC_030852.1_mrna_XM_007039332.2_12082	183.483	lcl_NC_030853.1_ncrna_XR_001927688.1_14104	131.999
744 th	lcl_NC_030850.1_mrna_XM_007052475.2_4974	238.786	lcl_NC_030854.1_mrna_XM_007029511.2_19505	225.918	lcl_NC_030850.1_mrna_XM_007050977.2_3701	201.242	lcl_NC_030852.1_mrna_XM_007037749.2_10793	183.474	lcl_NC_030855.1_ncrna_XR_001928427.1_21445	131.999
745 th	lcl_NC_030850.1_mrna_XM_007051984.2_4582	238.746	lcl_NC_030852.1_mrna_XM_018118210.1_11953	225.73	lcl_NC_030855.1_mrna_XM_007025927.2_23351	201.139	lcl_NC_030851.1_mrna_XM_007041119.2_5261	183.336	lcl_NC_030858.1_ncrna_XR_001929298.1_30482	129.4
746 th	lcl_NC_030855.1_mrna_XM_018123143.1_23652	238.162	lcl_NC_030851.1_mrna_XM_007041111.2_5253	225.459	lcl_NC_030852.1_mrna_XM_007036888.2_10080	200.663	lcl_NC_030851.1_mrna_XM_007043573.2_7227	182.353	lcl_NC_030859.1_ncrna_XR_001929748.1_33948	129.4
747 th	lcl_NC_030852.1_mrna_XM_018117756.1_12898	237.659	lcl_NC_030850.1_mrna_XM_018113904.1_1097	225.378	lcl_NC_030856.1_mrna_XM_007021728.2_24998	200.63	lcl_NC_030851.1_mrna_XM_007041136.2_5270	182.297	lcl_NC_030851.1_ncrna_XR_001926505.1_7502	126.851
748 th	lcl_NC_030851.1_mrna_XM_018115963.1_6602	237.605	lcl_NC_030850.1_mrna_XM_007051326.2_4017	224.5	lcl_NC_030850.1_mrna_XM_018114044.1_4648	200.543	lcl_NC_030851.1_mrna_XM_007042126.2_6034	182.18	lcl_NC_030851.1_ncrna_XR_001926626.1_7812	126.851
749 th	lcl_NC_030853.1_mrna_XM_007035142.2_16387	237.475	lcl_NC_030856.1_mrna_XM_007021093.2_24480	224.225	lcl_NC_030850.1_mrna_XM_007046716.2_324	200.534	lcl_NC_030853.1_mrna_XM_007031470.2_13516	181.834	lcl_NC_030854.1_ncrna_XR_001927920.1_18876	126.851
750 th	lcl_NC_030858.1_mrna_XM_018127707.1_31769	237.394	lcl_NC_030855.1_mrna_XM_007023876.2_21732	222.956	lcl_NC_030854.1_mrna_XM_007027005.2_17569	200.44	lcl_NC_030853.1_mrna_XM_007033852.2_15392	181.473	lcl_NC_030850.1_ncrna_XR_001928071.1_2980	124.352
751 th	lcl_NC_030854.1_mrna_XM_007027008.2_17571	237.081	lcl_NC_030851.1_mrna_XM_018115903.1_6691	222.945	lcl_NC_030856.1_mrna_XM_007020407.2_23923	199.283	lcl_NC_030856.1_mrna_XM_007020451.2_23965	181.211	lcl_NC_030852.1_ncrna_XR_001927068.1_10367	121.901
752 th	lcl_NC_030852.1_mrna_XM_007037297.2_10443	236.788	lcl_NC_030852.1_mrna_XM_007037307.2_10453	222.78	lcl_NC_030859.1_mrna_XM_007011333.2_34657	199.046	lcl_NC_030851.1_mrna_XM_007045077.2_8469	180.722	lcl_NC_030850.1_ncrna_XR_001928081.1_2958	119.5
753 th	lcl_NC_030855.1_mrna_XM_007024731.2_22417	236.543	lcl_NC_030858.1_mrna_XM_007011451.2_28295	222.325	lcl_NC_030852.1_mrna_XM_018117279.1_12153	198.728	lcl_NC_030853.1_mrna_XM_007035767.2_16900	180.663	lcl_NC_030858.1_ncrna_XR_001929325.1_30643	119.5
754 th	lcl_NC_030859.1_mrna_XM_007010386.2_33905	235.997	lcl_NC_030855.1_mrna_XM_018123288.1_23029	222.199	lcl_NC_030858.1_mrna_XM_018126415.1_28650	198.52	lcl_NC_030856.1_mrna_XM_007022137.2_25348	180.448	lcl_NC_030858.1_ncrna_XR_001929352.1_30667	119.5
755 th	lcl_NC_030858.1_mrna_XM_007011739.2_28517	234.328	lcl_NC_030856.1_mrna_XM_007022517.2_25650	222.113	lcl_NC_030858.1_mrna_XM_007015280.2_31213	198.466	lcl_NC_030852.1_mrna_XM_007039960.2_12615	180.429	lcl_NC_030850.1_ncrna_XR_001928025.1_3092	117.147
756 th	lcl_NC_030854.1_mrna_XM_007030166.2_20024	233.911	lcl_NC_030855.1_mrna_XM_007024619.2_22324	222.002	lcl_NC_030854.1_ncrna_XR_001927754.1_19629	197.326	lcl_NC_030853.1_mrna_XM_018119575.1_16952	180.246	lcl_NC_030851.1_ncrna_XR_001926516.1_7649	117.147
757 th	lcl_NC_030858.1_mrna_XM_018127561.1_28499	232.824	lcl_NC_030852.1_mrna_XM_018117420.1_11345	221.761	lcl_NC_030856.1_mrna_XM_007021073.2_24462	197.1	lcl_NC_030850.1_mrna_XM_007050900.2_3652	180.206	lcl_NC_030856.1_ncrna_XR_001928725.1_25723	114.842
758 th	lcl_NC_030850.1_mrna_XM_007051406.2_4087	232.738	lcl_NC_030856.1_mrna_XM_007021728.2_24998	221.319	lcl_NC_030854.1_mrna_XM_007027037.2_17591	197.082	lcl_NC_030859.1_mrna_XM_018128693.1_33974	180.205	lcl_NC_030857.1_ncrna_XR_001929031.1_27797	114.842
759 th	lcl_NC_030859.1_mrna_XM_018129553.1_33139	232.332	lcl_NC_030850.1_mrna_XM_007049006.2_2093	221.219	lcl_NC_030855.1_mrna_XM_007023232.2_21240	196.901	lcl_NC_030858.1_mrna_XM_007014672.2_30789	179.721	lcl_NC_030858.1_ncrna_XR_001929340.1_30693	114.842
760 th	lcl_NC_030859.1_mrna_XM_007009671.2_33358	232.12	lcl_NC_030853.1_mrna_XM_007034401.2_15852	220.961	lcl_NC_030854.1_mrna_XM_018122162.1_17593	196.709	lcl_NC_030852.1_mrna_XM_007038743.2_11624	179.714	lcl_NC_030857.1_ncrna_XR_001928984.1_27551	113.92
761 th	lcl_NC_030852.1_mrna_XM_007039190.2_11979	231.936	lcl_NC_030852.1_mrna_XM_007039960.2_12615	220.446	lcl_NC_030855.1_mrna_XM_007024732.2_22418	196.602	lcl_NC_030859.1_mrna_XM_007008778.2_32730	179.494	lcl_NC_030850.1_ncrna_XR_001927819.1_2857	112.586
762 th	lcl_NC_030859.1_mrna_XM_007010515.2_33995	231.57	lcl_NC_030858.1_mrna_XM_007011530.2_28335	220.12	lcl_NC_030855.1_mrna_XM_018123449.1_22401	196.262	lcl_NC_030859.1_mrna_XM_007009579.2_33305	179.471	lcl_NC_030851.1_ncrna_XR_001926465.1_7787	112.586
763 th	lcl_NC_030850.1_mrna_XM_007047745.2_1124	231.366	lcl_NC_030851.1_mrna_XM_018115500.1_7679	219.973	lcl_NC_030853.1_mrna_XM_007035569.2_16740	196.204	lcl_NC_030852.1_mrna_XM_018117538.1_11506	179.292	lcl_NC_030851.1_ncrna_XR_001926591.1_7821	112.586
764 th	lcl_NW_017234828.1_mrna_XM_007032411.2_34955	231.325	lcl_NC_030857.1_mrna_XM_007017972.2_26535	219.711	lcl_NC_030851.1_mrna_XM_007045182.2_8539	196.167	lcl_NC_030852.1_mrna_XM_007037788.2_10814	178.996	lcl_NC_030852.1_ncrna_XR_001927035.1_10431	112.586
765 th	lcl_NC_030851.1_mrna_XM_007046161.2_9272	231.168	lcl_NC_030854.1_mrna_XM_018121895.1_20752	219.585	lcl_NC_030853.1_mrna_XM_007035562.2_16735	195.907	lcl_NC_030854.1_mrna_XM_007029704.2_19682	178.837	lcl_NC_030855.1_ncrna_XR_001928452.1_21796	110.377
766 th	lcl_NC_030854.1_mrna_XM_007027070.2_17624	230.919	lcl_NC_030853.1_mrna_XM_007035172.2_16429	219.078	lcl_NC_030858.1_mrna_XM_007012338.2_29012	195.724	lcl_NC_030856.1_mrna_XM_007020265.2_23793	178.736	lcl_NC_030856.1_ncrna_XR_001928769.1_25493	110.377
767 th	lcl_NC_030854.1_mrna_XM_018122476.1_18205	230.86	lcl_NC_030852.1_mrna_XM_007039650.2_12328	218.855	lcl_NC_030851.1_mrna_XM_007043063.2_6813	195.605	lcl_NC_030853.1_mrna_XM_018120364.1_14920	178.665	lcl_NC_030859.1_ncrna_XR_001929700.1_33830	110.377
768 th	lcl_NC_030854.1_mrna_XM_007029513.2_19507	230.25	lcl_NC_030850.1_mrna_XM_018128401.1_1998	218.713	lcl_NC_030854.1_mrna_XM_007028923.2_19059	195.485	lcl_NC_030856.1_mrna_XM_007020967.2_24386	178.23	lcl_NC_030851.1_ncrna_XR_001926512.1_7430	108.239
769 th	lcl_NC_030852.1_mrna_XM_007040372.2_12944	230.201	lcl_NC_030855.1_mrna_XM_007025243.2_22814	218.524	lcl_NC_030851.1_mrna_XM_007043887.2_7459	195.405	lcl_NC_030854.1_mrna_XM_007027452.2_17923	177.977	lcl_NC_030852.1_ncrna_XR_001927013.1_10001	108.216
770 th	lcl_NC_030853.1_mrna_XM_007034813.2_16146	229.929	lcl_NC_030851.1_mrna_XM_007041861.2_5824	218.415	lcl_NC_030854.1_mrna_XM_007027151.2_17680	195.264	lcl_NC_030850.1_mrna_XM_007047951.2_1272	177.92	lcl_NC_030852.1_ncrna_XR_001927049.1_10014	108.216
771 th	lcl_NC_030855.1_mrna_XM_007023876.2_21732	229.914	lcl_NC_030854.1_mrna_XM_018121791.1_17816	218.368	lcl_NC_030858.1_mrna_XM_018127438.1_31298	195.086	lcl_NC_030854.1_mrna_XM_018121143.1_18650	177.916	lcl_NC_030854.1_mrna_XM_018121182.1_17753	108.216
772 th	lcl_NC_030859.1_mrna_XM_018129666.1_33076	229.408	lcl_NC_030850.1_mrna_XM_007047750.2_1126	218.257	lcl_NC_030852.1_mrna_XM_018117355.1_12547	194.89	lcl_NC_030857.1_mrna_XM_007019537.2_28028	177.466	lcl_NC_030851.1_ncrna_XR_001926495.1_7775	106.102
773 th	lcl_NC_030852.1_mrna_XM_007038337.2_11254	229.335	lcl_NC_030859.1_mrna_XM_007009284.2_33087	218.158	lcl_NC_030852.1_mrna_XM_007038711.2_11594	194.606	lcl_NC_030852.1_mrna_XM_018117691.1_12398	177.245	lcl_NC_030853.1_ncrna_XR_001927523.1_14243	106.102
774 th	lcl_NC_030850.1_mrna_XM_018113807.1_2700	229.23	lcl_NC_030855.1_mrna_XM_007023902.2_21774	216.723	lcl_NC_030855.1_mrna_XM_007025178.2_22773	194.603	lcl_NC_030854.1_mrna_XM_007027008.2_17571	177.116	lcl_NC_030854.1_ncrna_XR_001927896.1_18837	106.102
775 th	lcl_NC_030857.1_mrna_XM_007017569.2_26230	229.202	lcl_NC_030854.1_mrna_XM_007026637.2_17244	216.217	lcl_NC_030855.1_mrna_XM_018123450.1_22172	194.568	lcl_NC_030851.1_mrna_XM_007041510.2_5558	177.106	lcl_NC_030851.1_ncrna_XR_001926528.1_7138	104.035
776 th	lcl_NC_030850.1_mrna_XM_007050855.2_3628	228.359	lcl_NC_030852.1_mrna_XM_018117145.1_12869	215.927	lcl_NC_030858.1_mrna_XM_007012626.2_29238	194.295	lcl_NC_030859.1_mrna_XM_007009491.2_33241	177.066	lcl_NC_030851.1_ncrna_XR_001926521.1_7333	104.035
777 th	lcl_NC_030850.1_mrna_XM_007051156.2_3862	228.305	lcl_NC_030850.1_mrna_XM_007052493.2_4993	215.503	lcl_NC_030854.1_mrna_XM_007027383.2_17870	194.073	lcl_NC_030853.1_mrna_XM_007033203.2_14888	176.915	lcl_NC_030851.1_ncrna_XR_001926539.1_7578	104.035
778 th	lcl_NC_030854.1_mrna_XM_018122162.1_17593	228.049	lcl_NC_030850.1_mrna_XM_007047928.2_1255	215.407	lcl_NC_030851.1_mrna_XM_007045776.2_8983	194.05	lcl_NC_030850.1_mrna_XM_007047529.2_959	176.754	lcl_NC_030855.1_ncrna_XR_001928397.1_21683	104.035
779 th	lcl_NC_030851.1_mrna_XM_007045182.2_8539	227.911	lcl_NC_030858.1_mrna_XM_007015545.2_31400	215.196	lcl_NC_030853.1_mrna_XM_007033665.2_15242	193.905	lcl_NC_030855.1_mrna_XM_018123921.1_22365	176.664	lcl_NC_030856.1_ncrna_XR_001928726.1_25722	104.035
780 th	lcl_NC_030855.1_mrna_XM_007024451.2_22200	227.307	lcl_NC_030855.1_mrna_XM_007024806.2_22495	215.027	lcl_NC_030858.1_mrna_XM_007013752.2_30040	193.654	lcl_NC_030855.1_mrna_XM_007023084.2_21121	176.631	lcl_NC_030858.1_ncrna_XR_001929327.1_30530	104.035
781 th	lcl_NC_030856.1_mrna_XM_007021605.2_24897	227.174	lcl_NC_030850.1_mrna_XM_007046895.2_470	215.026	lcl_NC_030859.1_ncrna_XR_001929731.1_33475	193.397	lcl_NC_030852.1_mrna_XM_007038601.2_11488	176.459	lcl_NC_030858.1_ncrna_XR_001929348.1_30590	104.035
782 th	lcl_NC_030853.1_mrna_XM_007034518.2_15945	226.918	lcl_NC_030852.1_mrna_XM_007038788.2_11657	214.894	lcl_NC_030850.1_mrna_XM_007052343.2_4867	193.344	lcl_NC_030850.1_mrna_XM_007048364.2_1593	176.21	lcl_NC_030859.1_ncrna_XR_001929811.1_33706	104.035
783 th	lcl_NC_030854.1_mrna_XM_007028179.2_18500	226.79	lcl_NC_030853.1_mrna_XM_007034363.2_15812	214.249	lcl_NC_030858.1_mrna_XM_007016040.2_31794	193.334	lcl_NC_030852.1_mrna_XM_018118249.1_12494	175.511	lcl_NC_030859.1_ncrna_XR_001929732.1_33854	104.035
784 th	lcl_NC_030850.1_mrna_XM_007047487.2_925	226.78	lcl_NC_030853.1_mrna_XM_018120479.1_16623	213.945	lcl_NC_030852.1_mrna_XM_007037046.2_10327	193.052	lcl_NC_030852.1_mrna_XM_007038317.2_11234	174.992	lcl_NC_030859.1_ncrna_XR_001929753.1_33661	102.013
785 th	lcl_NC_030850.1_mrna_XM_007050998.2_3733	226.537	lcl_NC_030852.1_mrna_XM_007039106.2_11901	213.899	lcl_NC_030852.1_mrna_XM_018117598.1_11619	192.784	lcl_NC_030856.1_mrna_XM_007020548.2_24050	174.713	lcl_NC_030851.1_ncrna_XR_001926523.1_7541	100.038
786 th	lcl_NC_030858.1_mrna_XM_018128481.1_31124	226.049	lcl_NC_030854.1_mrna_XM_018122476.1_18205	213.852	lcl_NC_030858.1_mrna_XM_007015754.2_31564	192.741	lcl_NC_030853.1_mrna_XM_007034984.2_16273	174.418	lcl_NC_030852.1_ncrna_XR_001926969.1_10371	100.038
787 th	lcl_NC_030853.1_mrna_XM_007034363.2_15812	225.534	lcl_NC_030854.1_mrna_XM_007029250.2_19315	213.523	lcl_NC_030852.1_mrna_XM_007040420.2_12974	192.721	lcl_NC_030858.1_mrna_XM_007016223.2_31926	174.381	lcl_NC_030852.1_ncrna_XR_001926970.1_10373	100.038
788 th	lcl_NC_030851.1_mrna_XM_007044479.2_7984	225.17	lcl_NC_030850.1_mrna_XM_018114375.1_1844	213.404	lcl_NC_030858.1_mrna_XM_007014125.2_30275	192.674	lcl_NC_030853.1_mrna_XM_007035034.2_16311	174.322	lcl_NC_030855.1_ncrna_XR_001928416.1_22183	100.038
789 th	lcl_NC_030850.1_mrna_XM_007051829.2_4435	224.881	lcl_NC_030858.1_mrna_XM_007012905.2_29438	212.814	lcl_NC_030858.1_mrna_XM_007016344.2_32038	192.616	lcl_NC_030857.1_ncrna_XR_001928906.1_26609	174.322	lcl_NC_030856.1_ncrna_XR_001928739.1_25705	98.1073
790 th	lcl_NC_030853.1_mrna_XM_007031868.2_13857	224.437	lcl_NC_030858.1_mrna_XM_007016212.2_31916	212.538	lcl_NC_030855.1_mrna_XM_018123675.1_22720	192.185	lcl_NC_030857.1_mrna_XM_007019959.2_28058	174.31	lcl_NC_030857.1_ncrna_XR_001929030.1_27638	98.1073
791 th	lcl_NC_030851.1_mrna_XM_007040922.2_5070	224.173	lcl_NC_030854.1_mrna_XM_007029264.2_19321	212.406	lcl_NC_030855.1_mrna_XM_007024357.2_22129	191.966	lcl_NC_030858.1_mrna_XM_007012879.2_29418	174.302	lcl_NC_030859.1_ncrna_XR_001929780.1_33858	98.1073
792 th	lcl_NC_030856.1_mrna_XM_007020361.2_23882	223.84	lcl_NC_030859.1_mrna_XM_007008962.2_32873	212.063	lcl_NC_030852.1_mrna_XM_007039254.2_12030	191.87	lcl_NC_030850.1_mrna_XM_018118973.1_2557	174.231	lcl_NC_030853.1_ncrna_XR_001927559.1_13942	96.2216
793 th	lcl_NC_030858.1_mrna_XM_018126605.1_31535	223.831	lcl_NC_030850.1_mrna_XM_007049482.2_2513	212.02	lcl_NC_030858.1_ncrna_XR_001929402.1_30677	191.76	lcl_NC_030855.1_mrna_XM_007023235.2_21241	174.04	lcl_NC_030855.1_ncrna_XR_001928430.1_21680	96.2216
794 th	lcl_NC_030854.1_mrna_XM_018122456.1_18129	223.81	lcl_NC_030852.1_mrna_XM_007038790.2_11659	211.77	lcl_NC_030858.1_mrna_XM_007013269.2_29693	191.635	lcl_NC_030853.1_mrna_XM_007033987.2_15510	173.786	lcl_NC_030858.1_ncrna_XR_001929400.1_30951	96.2216
795 th	lcl_NC_030854.1_ncrna_XR_001927754.1_19629	223.756	lcl_NC_030850.1_mrna_XM_007046961.2_531	211.762	lcl_NC_030855.1_mrna_XM_018123466.1_22971	191.631	lcl_NC_030855.1_mrna_XM_007024876.2_22551	172.658	lcl_NW_017234808.1_ncrna_XR_001930020.1_34918	96.2216
796 th	lcl_NC_030851.1_mrna_XM_018116579.1_6712	223.319	lcl_NC_030859.1_mrna_XM_007009018.2_32904	211.431	lcl_NC_030854.1_ncrna_XR_001927979.1_20882	190.859	lcl_NC_030852.1_mrna_XM_007037707.2_10760	172.228	lcl_NC_030850.1_ncrna_XR_001927807.1_2870	94.38
797 th	lcl_NC_030858.1_mrna_XM_007012115.2_28849	222.813	lcl_NC_030859.1_mrna_XM_018129254.1_33019	211.376	lcl_NC_030855.1_mrna_XM_007025043.2_22666	190.801	lcl_NC_030850.1_mrna_XM_018128825.1_4334	172.105	lcl_NC_030852.1_ncrna_XR_001927003.1_10019	94.38
798 th	lcl_NC_030856.1_mrna_XM_007020466.2_23979	222.125	lcl_NC_030856.1_mrna_XM_007020634.2_24104	211.259	lcl_NC_030851.1_mrna_XM_007043166.2_6885	190.675	lcl_NC_030853.1_mrna_XM_007034918.2_16231	172.089	lcl_NC_030859.1_ncrna_XR_001929682.1_33782	94.38
799 th	lcl_NC_030852.1_mrna_XM_007039660.2_12343	221.65	lcl_NC_030859.1_mrna_XM_007009765.2_33434	211.14	lcl_NC_030858.1_mrna_XM_018126488.1_29187	190.492	lcl_NC_030854.1_mrna_XM_007030505.2_20294	172.079	lcl_NW_017234894.1_ncrna_XR_001930047.1_35001	92.582
800 th	lcl_NC_030855.1_mrna_XM_007026295.2_23666	221.384	lcl_NC_030857.1_mrna_XM_007019843.2_27916	210.664	lcl_NC_030850.1_mrna_XM_018118730.1_4269	190.451	lcl_NC_030850.1_mrna_XM_007047812.2_1177	171.69	lcl_NC_030852.1_ncrna_XR_001927020.1_9909	90.8269
801 th	lcl_NC_030850.1_mrna_XM_007052343.2_4867	220.373	lcl_NC_030853.1_mrna_XM_007031593.2_13609	210.189	lcl_NC_030854.1_mrna_XM_007028200.2_18512	190.4	lcl_NC_030855.1_mrna_XM_007025354.2_22905	171.598	lcl_NC_030857.1_ncrna_XR_001928985.1_27863	90.8269
802 th	lcl_NC_030859.1_mrna_XM_018128603.1_33787	220.049	lcl_NC_030854.1_mrna_XM_018121182.1_17753	210.071	lcl_NC_030851.1_mrna_XM_018116540.1_8260	190.362	lcl_NC_030857.1_mrna_XM_007020070.2_28119	170.656	lcl_NC_030859.1_ncrna_XR_001929795.1_33852	90.8269
803 th	lcl_NC_030850.1_mrna_XM_007052347.2_4869	219.615	lcl_NC_030858.1_mrna_XM_007016518.2_32178	209.237	lcl_NC_030854.1_mrna_XM_007027545.2_18000	190.348	lcl_NC_030851.1_mrna_XM_007043520.2_7172	170.46	lcl_NC_030851.1_mrna_XM_018114839.1_5859	89.1142
804 th	lcl_NC_030850.1_mrna_XM_007051012.2_3744	219.527	lcl_NC_030856.1_mrna_XM_007020439.2_23957	209.15	lcl_NC_030857.1_mrna_XM_007017972.2_26535	190.254	lcl_NC_030850.1_mrna_XM_018118919.1_2610	170.436	lcl_NC_030854.1_ncrna_XR_001927921.1_17743	89.1142
805 th	lcl_NC_030855.1_mrna_XM_018123675.1_22720	219.366	lcl_NC_030852.1_mrna_XM_007039153.2_11951	209.007	lcl_NC_030852.1_mrna_XM_018118537.1_9767	190.198	lcl_NC_030859.1_mrna_XM_007009990.2_33628	170.113	lcl_NC_030854.1_ncrna_XR_001928005.1_18438	89.1142
806 th	lcl_NC_030856.1_mrna_XM_007021083.2_24472	219.066	lcl_NC_030851.1_mrna_XM_007041319.2_5397	208.886	lcl_NC_030854.1_mrna_XM_018121886.1_17220	190.064	lcl_NC_030854.1_mrna_XM_018122451.1_18141	169.87	lcl_NC_030857.1_ncrna_XR_001929022.1_27867	89.1142
807 th	lcl_NC_030850.1_mrna_XM_018127954.1_1236	219.031	lcl_NC_030859.1_mrna_XM_018129666.1_33076	208.789	lcl_NC_030854.1_mrna_XM_018122099.1_19620	189.968	lcl_NC_030856.1_mrna_XM_018124931.1_25458	169.656	lcl_NC_030858.1_mrna_XM_018126503.1_32095	89.1142
808 th	lcl_NC_030853.1_mrna_XM_007031994.2_13970	218.577	lcl_NC_030850.1_mrna_XM_018114303.1_3573	208.734	lcl_NC_030852.1_mrna_XM_007040249.2_12850	189.429	lcl_NC_030852.1_mrna_XM_007040261.2_12857	169.565	lcl_NC_030851.1_ncrna_XR_001926576.1_7788	87.4433
809 th	lcl_NC_030852.1_mrna_XM_007037862.2_10870	218.512	lcl_NC_030854.1_mrna_XM_007027293.2_17791	208.388	lcl_NC_030851.1_mrna_XM_007041751.2_5743	187.958	lcl_NC_030850.1_mrna_XM_007049563.2_2581	169.501	lcl_NC_030854.1_ncrna_XR_001927927.1_18516	87.4433
810 th	lcl_NC_030859.1_mrna_XM_018129671.1_33913	218.448	lcl_NC_030851.1_mrna_XM_007046139.2_9254	208.353	lcl_NC_030858.1_mrna_XM_007014154.2_30306	187.958	lcl_NC_030852.1_mrna_XM_007038543.2_11429	169.329	lcl_NC_030856.1_ncrna_XR_001928845.1_24663	87.4433
811 th	lcl_NC_030858.1_mrna_XM_007012600.2_29212	218.341	lcl_NC_030851.1_mrna_XM_007043324.2_7013	208.031	lcl_NC_030852.1_ncrna_XR_001927091.1_10239	187.699	lcl_NC_030858.1_mrna_XM_007012338.2_29012	169.258	lcl_NC_030852.1_ncrna_XR_001927072.1_10323	85.8133
812 th	lcl_NC_030852.1_mrna_XM_007038375.2_11289	218.302	lcl_NC_030850.1_mrna_XM_007051372.2_4052	207.811	lcl_NC_030852.1_mrna_XM_018117218.1_13087	187.404	lcl_NC_030850.1_mrna_XM_007049730.2_2737	169.16	lcl_NC_030857.1_ncrna_XR_001929035.1_27353	85.8133
813 th	lcl_NC_030856.1_mrna_XM_007021214.2_24601	218.278	lcl_NC_030853.1_mrna_XM_007035316.2_16542	207.757	lcl_NC_030850.1_mrna_XM_018114366.1_1504	187.235	lcl_NC_030854.1_mrna_XM_007030886.2_20601	168.923	lcl_NC_030857.1_ncrna_XR_001929039.1_27803	85.8133
814 th	lcl_NC_030851.1_mrna_XM_007042470.2_6279	218.147	lcl_NC_030851.1_mrna_XM_018116540.1_8260	207.597	lcl_NC_030852.1_mrna_XM_018118515.1_9934	187.22	lcl_NC_030856.1_mrna_XM_007021266.2_24640	168.715	lcl_NC_030851.1_ncrna_XR_001926346.1_7095	84.2238
815 th	lcl_NC_030857.1_mrna_XM_007019536.2_28027	217.939	lcl_NC_030851.1_mrna_XM_018114668.1_5192	207.5	lcl_NC_030858.1_mrna_XM_018128243.1_28490	186.74	lcl_NC_030859.1_mrna_XM_007010445.2_33970	168.711	lcl_NC_030851.1_ncrna_XR_001926529.1_7410	84.2238
816 th	lcl_NC_030858.1_mrna_XM_007016353.2_32044	217.83	lcl_NC_030850.1_mrna_XM_007050494.2_3332	207.39	lcl_NC_030851.1_ncrna_XR_001926567.1_7730	186.602	lcl_NC_030852.1_mrna_XM_018116729.1_12046	168.598	lcl_NC_030851.1_ncrna_XR_001926476.1_7572	84.2238
817 th	lcl_NC_030851.1_mrna_XM_007041956.2_5900	217.745	lcl_NC_030852.1_mrna_XM_007037020.2_10350	207.345	lcl_NC_030858.1_mrna_XM_007014655.2_30775	186.533	lcl_NC_030855.1_mrna_XM_007023902.2_21774	168.486	lcl_NC_030857.1_mrna_XM_018125673.1_27765	84.2238
818 th	lcl_NC_030857.1_mrna_XM_007017824.2_26411	217.567	lcl_NC_030856.1_mrna_XM_007020706.2_24157	207.276	lcl_NC_030855.1_mrna_XM_007023354.2_21336	186.028	lcl_NC_030851.1_mrna_XM_018115666.1_6293	168.228	lcl_NC_030853.1_ncrna_XR_001927435.1_14068	82.6739
819 th	lcl_NC_030854.1_mrna_XM_007029793.2_19754	217.295	lcl_NC_030852.1_mrna_XM_007039895.2_12563	207.263	lcl_NC_030854.1_mrna_XM_018122066.1_20304	185.629	lcl_NC_030854.1_mrna_XM_007027484.2_17946	168.025	lcl_NC_030850.1_ncrna_XR_001929657.1_1439	81.1631
820 th	lcl_NC_030855.1_mrna_XM_007024885.2_22564	216.987	lcl_NC_030853.1_mrna_XM_007032503.2_14339	207.071	lcl_NC_030850.1_mrna_XM_018114219.1_4801	185.569	lcl_NC_030855.1_mrna_XM_007022924.2_20981	167.883	lcl_NC_030851.1_ncrna_XR_001926525.1_5238	81.1631
821 th	lcl_NC_030854.1_mrna_XM_007030576.2_20360	216.602	lcl_NC_030858.1_mrna_XM_018128096.1_31034	206.654	lcl_NC_030853.1_mrna_XM_018120076.1_13372	185.523	lcl_NC_030850.1_mrna_XM_007052499.2_4995	167.72	lcl_NC_030851.1_ncrna_XR_001926535.1_7561	81.1631
822 th	lcl_NC_030850.1_mrna_XM_007047279.2_752	216.298	lcl_NC_030850.1_mrna_XM_007050112.2_3015	206.603	lcl_NC_030853.1_mrna_XM_007033638.2_15220	185.448	lcl_NC_030853.1_ncrna_XR_001927404.1_14984	167.601	lcl_NC_030852.1_ncrna_XR_001927064.1_10149	81.1631
823 th	lcl_NC_030858.1_mrna_XM_007013400.2_29793	215.77	lcl_NC_030855.1_mrna_XM_007022917.2_20976	206.544	lcl_NC_030851.1_ncrna_XR_001926604.1_7714	185.39	lcl_NC_030854.1_mrna_XM_018121438.1_17676	167.592	lcl_NC_030853.1_ncrna_XR_001927458.1_14317	81.1631
824 th	lcl_NC_030850.1_mrna_XM_018114375.1_1844	215.556	lcl_NC_030852.1_mrna_XM_018117842.1_13241	206.319	lcl_NC_030855.1_ncrna_XR_001928312.1_21794	185.283	lcl_NC_030858.1_mrna_XM_007015730.2_31547	167.538	lcl_NC_030851.1_ncrna_XR_001926570.1_7696	79.6905
825 th	lcl_NC_030853.1_mrna_XM_007034455.2_15888	215.085	lcl_NC_030857.1_mrna_XM_007018732.2_27158	206.047	lcl_NC_030850.1_mrna_XM_007049636.2_2639	185.246	lcl_NC_030851.1_mrna_XM_007045820.2_9023	167.364	lcl_NC_030853.1_ncrna_XR_001927508.1_14261	79.6905
826 th	lcl_NC_030851.1_mrna_XM_018116429.1_6764	215.055	lcl_NC_030858.1_mrna_XM_018127707.1_31769	205.794	lcl_NC_030859.1_mrna_XM_007010259.2_33816	185.014	lcl_NC_030858.1_mrna_XM_007016409.2_32083	167.35	lcl_NC_030854.1_mrna_XM_018120879.1_17453	79.6905
827 th	lcl_NC_030852.1_mrna_XM_018117879.1_10257	214.896	lcl_NC_030852.1_mrna_XM_007040142.2_12764	205.71	lcl_NC_030857.1_mrna_XM_007019070.2_27423	184.828	lcl_NC_030858.1_mrna_XM_007013183.2_29630	167.32	lcl_NC_030858.1_ncrna_XR_001929390.1_30226	79.6905
828 th	lcl_NC_030850.1_mrna_XM_007048087.2_1385	214.78	lcl_NC_030850.1_mrna_XM_018125140.1_4679	205.592	lcl_NC_030850.1_mrna_XM_007047487.2_925	184.751	lcl_NC_030853.1_mrna_XM_007035053.2_16331	167.221	lcl_NC_030850.1_ncrna_XR_001927572.1_2021	78.2554
829 th	lcl_NC_030853.1_mrna_XM_018120390.1_16762	214.478	lcl_NC_030859.1_mrna_XM_007010635.2_34077	205.536	lcl_NC_030854.1_mrna_XM_007027610.2_18043	184.448	lcl_NC_030857.1_mrna_XM_007018893.2_27287	166.693	lcl_NC_030852.1_ncrna_XR_001927010.1_10445	78.2554
830 th	lcl_NC_030854.1_mrna_XM_007030658.2_20423	214.206	lcl_NC_030850.1_mrna_XM_007052347.2_4869	205.518	lcl_NC_030854.1_mrna_XM_007029961.2_19860	184.037	lcl_NC_030851.1_mrna_XM_007044736.2_8192	166.599	lcl_NC_030853.1_ncrna_XR_001927560.1_14055	78.2554
831 th	lcl_NC_030853.1_mrna_XM_018119383.1_15285	214.092	lcl_NC_030852.1_mrna_XM_018118451.1_12667	205.227	lcl_NC_030852.1_mrna_XM_007036634.2_9899	184.014	lcl_NC_030858.1_mrna_XM_007015853.2_31643	166.304	lcl_NC_030858.1_ncrna_XR_001929186.1_29457	78.2554
832 th	lcl_NC_030859.1_mrna_XM_007009092.2_32965	213.993	lcl_NC_030852.1_mrna_XM_018117355.1_12547	205.104	lcl_NC_030857.1_mrna_XM_007019504.2_28003	183.476	lcl_NC_030855.1_mrna_XM_018122540.1_23677	166.274	lcl_NC_030858.1_ncrna_XR_001929150.1_30871	78.2554
833 th	lcl_NC_030855.1_mrna_XM_007025190.2_22781	213.965	lcl_NC_030853.1_mrna_XM_007032388.2_14241	204.973	lcl_NC_030853.1_mrna_XM_007035429.2_16633	183.354	lcl_NC_030854.1_mrna_XM_018121626.1_18270	165.886	lcl_NC_030852.1_ncrna_XR_001927073.1_10227	75.495
834 th	lcl_NC_030854.1_mrna_XM_007029511.2_19505	213.785	lcl_NC_030859.1_mrna_XM_007009323.2_33121	204.602	lcl_NC_014676.2_rrna_35066	183.041	lcl_NC_030854.1_mrna_XM_007030980.2_20683	165.734	lcl_NC_030853.1_mrna_XM_007032900.2_14635	75.495
835 th	lcl_NC_030853.1_mrna_XM_018120086.1_16919	213.522	lcl_NC_030854.1_mrna_XM_007029173.2_19246	204.384	lcl_NC_030858.1_mrna_XM_007014913.2_30929	182.815	lcl_NC_030851.1_mrna_XM_007045138.2_8508	165.655	lcl_NC_030855.1_ncrna_XR_001928423.1_21580	75.495
836 th	lcl_NC_030857.1_mrna_XM_018125771.1_27454	213.516	lcl_NC_030850.1_mrna_XM_007048175.2_1443	204.115	lcl_NC_030853.1_mrna_XM_007034773.2_16125	182.789	lcl_NC_030850.1_mrna_XM_007052483.2_4984	165.591	lcl_NC_030855.1_ncrna_XR_001928366.1_21689	75.495
837 th	lcl_NC_030856.1_mrna_XM_007021073.2_24462	213.458	lcl_NC_030855.1_mrna_XM_007024050.2_21886	204.097	lcl_NC_030851.1_mrna_XM_007045398.2_8696	182.375	lcl_NC_030858.1_mrna_XM_007016997.2_32537	165.313	lcl_NC_030859.1_ncrna_XR_001929760.1_34307	75.495
838 th	lcl_NC_030858.1_mrna_XM_007013641.2_29955	213.118	lcl_NC_030855.1_mrna_XM_007023123.2_21153	204.097	lcl_NC_030851.1_mrna_XM_007043565.2_7224	182.003	lcl_NC_030851.1_mrna_XM_007043705.2_7321	165.242	lcl_NC_030859.1_ncrna_XR_001929759.1_34308	75.495
839 th	lcl_NC_030858.1_mrna_XM_007012423.2_29081	212.972	lcl_NC_030852.1_mrna_XM_007039856.2_12532	203.871	lcl_NC_030852.1_mrna_XM_018117822.1_12533	181.961	lcl_NC_030854.1_mrna_XM_018121133.1_18988	165.168	lcl_NC_030850.1_ncrna_XR_001928200.1_3210	74.1681
840 th	lcl_NC_030850.1_mrna_XM_007046576.2_209	212.934	lcl_NC_030858.1_mrna_XM_007016780.2_32394	203.868	lcl_NC_030850.1_mrna_XM_018128825.1_4334	181.699	lcl_NC_030854.1_mrna_XM_018122438.1_19667	165.076	lcl_NC_030852.1_ncrna_XR_001927052.1_10235	74.1681
841 th	lcl_NC_030859.1_mrna_XM_018129517.1_33290	212.027	lcl_NC_030850.1_mrna_XM_018114430.1_4522	203.832	lcl_NC_030851.1_mrna_XM_018116248.1_6465	181.66	lcl_NC_030852.1_mrna_XM_007036174.2_9550	165.046	lcl_NC_030852.1_ncrna_XR_001926968.1_10372	74.1681
842 th	lcl_NC_030852.1_mrna_XM_007039556.2_12257	211.947	lcl_NC_030853.1_mrna_XM_007032367.2_14225	203.507	lcl_NC_030850.1_mrna_XM_007051829.2_4435	181.622	lcl_NC_030852.1_mrna_XM_018118015.1_12945	164.924	lcl_NC_030858.1_ncrna_XR_001929329.1_30904	74.1681
843 th	lcl_NC_030858.1_mrna_XM_007011881.2_28636	211.843	lcl_NC_030850.1_mrna_XM_018114440.1_433	203.365	lcl_NC_030851.1_mrna_XM_018115796.1_6965	181.527	lcl_NC_030858.1_mrna_XM_018127605.1_28387	164.893	lcl_NC_030850.1_ncrna_XR_001928051.1_3164	72.8757
844 th	lcl_NC_030854.1_mrna_XM_007026584.2_17206	211.637	lcl_NC_030854.1_mrna_XM_007027677.2_18092	203.141	lcl_NC_030852.1_mrna_XM_018117756.1_12898	181.421	lcl_NC_030853.1_mrna_XM_007035717.2_16862	164.815	lcl_NC_030851.1_ncrna_XR_001926419.1_7164	72.8757
845 th	lcl_NC_030859.1_mrna_XM_018129198.1_33102	211.416	lcl_NC_014676.2_rrna_35063	202.817	lcl_NC_030851.1_mrna_XM_007044982.2_8398	181.264	lcl_NC_030850.1_mrna_XM_007051611.2_4245	164.803	lcl_NC_030852.1_mrna_XM_018117596.1_11431	71.6171
846 th	lcl_NC_030858.1_mrna_XM_007012740.2_29313	211.255	lcl_NC_030855.1_mrna_XM_007024357.2_22129	202.511	lcl_NC_030859.1_mrna_XM_007011158.2_34506	180.891	lcl_NC_030851.1_mrna_XM_007043963.2_7519	164.741	lcl_NC_030854.1_ncrna_XR_001927922.1_18351	71.6171
847 th	lcl_NC_030853.1_mrna_XM_007034815.2_16147	211.168	lcl_NC_030852.1_mrna_XM_007038356.2_11268	202.449	lcl_NC_030855.1_mrna_XM_007025854.2_23294	180.525	lcl_NC_030850.1_mrna_XM_007047810.2_1176	164.625	lcl_NC_030855.1_ncrna_XR_001928433.1_21566	71.6171
848 th	lcl_NC_030850.1_mrna_XM_007052354.2_4877	210.261	lcl_NC_030850.1_mrna_XM_007051899.2_4506	202.335	lcl_NC_030852.1_mrna_XM_007037233.2_10395	180.41	lcl_NC_030858.1_mrna_XM_007012375.2_29047	164.39	lcl_NC_030855.1_ncrna_XR_001928396.1_21684	71.6171
849 th	lcl_NC_030853.1_mrna_XM_007035428.2_16634	210.119	lcl_NC_030851.1_mrna_XM_007046183.2_9284	202.272	lcl_NC_030859.1_mrna_XM_007009988.2_33627	180.297	lcl_NC_030851.1_mrna_XM_007040957.2_5114	164.298	lcl_NC_030858.1_ncrna_XR_001929312.1_30799	71.6171
850 th	lcl_NC_030851.1_mrna_XM_007041809.2_5776	210.032	lcl_NC_030853.1_mrna_XM_007034784.2_16129	202.243	lcl_NC_030857.1_mrna_XM_007017116.2_25889	180.165	lcl_NC_030851.1_mrna_XM_007042612.2_6407	164.175	lcl_NC_030859.1_ncrna_XR_001929749.1_33753	71.6171
851 th	lcl_NC_030853.1_mrna_XM_007034202.2_15675	209.953	lcl_NC_030852.1_mrna_XM_007039566.2_12265	202.195	lcl_NC_030859.1_mrna_XM_007009471.2_33222	179.969	lcl_NC_030855.1_miscrna_XR_001928515.1_23459	164.002	lcl_NC_030858.1_ncrna_XR_001929542.1_30165	70.3915
852 th	lcl_NC_030855.1_mrna_XM_007025110.2_22724	209.665	lcl_NC_030853.1_mrna_XM_018118924.1_13737	201.903	lcl_NC_030858.1_mrna_XM_007016196.2_31904	179.712	lcl_NC_030855.1_mrna_XM_007024126.2_21965	163.753	lcl_NC_030858.1_ncrna_XR_001929278.1_30291	70.3915
853 th	lcl_NC_030856.1_mrna_XM_007021266.2_24640	209.635	lcl_NC_030854.1_mrna_XM_018120887.1_17766	201.858	lcl_NC_030852.1_mrna_XM_018117928.1_10378	179.504	lcl_NC_030855.1_mrna_XM_018123072.1_21441	163.686	lcl_NC_030859.1_ncrna_XR_001929776.1_34217	70.3915
854 th	lcl_NC_030855.1_mrna_XM_007023123.2_21153	209.437	lcl_NC_030851.1_mrna_XM_007042655.2_6438	201.753	lcl_NC_030851.1_mrna_XM_007041119.2_5261	179.457	lcl_NC_030851.1_mrna_XM_007041455.2_5504	163.639	lcl_NC_030851.1_ncrna_XR_001926558.1_7657	69.1981
855 th	lcl_NC_030850.1_mrna_XM_007046528.2_171	209.183	lcl_NC_030856.1_mrna_XM_007021625.2_24917	201.639	lcl_NC_030852.1_mrna_XM_007037505.2_10602	179.283	lcl_NC_030855.1_mrna_XM_018122891.1_23322	163.332	lcl_NC_030852.1_ncrna_XR_001927069.1_10366	69.1981
856 th	lcl_NC_030851.1_mrna_XM_007043063.2_6813	208.982	lcl_NW_017234806.1_mrna_XM_007029644.2_34914	200.985	lcl_NC_030852.1_mrna_XM_007036035.2_9447	179.271	lcl_NC_030854.1_mrna_XM_007028195.2_18509	163.221	lcl_NC_030855.1_mrna_XM_018123060.1_21987	69.1981
857 th	lcl_NC_030858.1_mrna_XM_007012168.2_28883	208.65	lcl_NC_030859.1_mrna_XM_018129362.1_32735	200.208	lcl_NC_030851.1_mrna_XM_007045184.2_8541	179.17	lcl_NC_030858.1_mrna_XM_007013276.2_29702	163.215	lcl_NC_030851.1_ncrna_XR_001926582.1_7078	68.0361
858 th	lcl_NC_030850.1_mrna_XM_007052353.2_4876	208.627	lcl_NC_030855.1_mrna_XM_007023888.2_21764	200.011	lcl_NC_030851.1_mrna_XM_007042335.2_6180	179.129	lcl_NC_030854.1_mrna_XM_007027126.2_17664	163.194	lcl_NC_030853.1_mrna_XM_007032899.2_14634	68.0361
859 th	lcl_NC_030850.1_mrna_XM_018125296.1_1144	208.596	lcl_NC_030851.1_mrna_XM_007045089.2_8481	199.605	lcl_NC_030852.1_mrna_XM_007037521.2_10613	178.939	lcl_NC_030852.1_mrna_XM_007036717.2_9955	162.921	lcl_NC_030859.1_ncrna_XR_001929714.1_34543	68.0361
860 th	lcl_NC_030850.1_mrna_XM_007047303.2_770	208.571	lcl_NC_030852.1_mrna_XM_007038162.2_11116	199.366	lcl_NC_030858.1_mrna_XM_018128210.1_31963	178.797	lcl_NW_017234874.1_mrna_XM_018129876.1_34991	162.85	lcl_NC_030851.1_ncrna_XR_001926352.1_5634	66.9049
861 th	lcl_NC_030854.1_mrna_XM_007029616.2_19575	208.473	lcl_NC_030854.1_mrna_XM_007029944.2_19842	199.124	lcl_NC_030850.1_mrna_XM_007051984.2_4582	178.776	lcl_NC_030858.1_mrna_XM_018126522.1_29371	162.496	lcl_NC_030852.1_ncrna_XR_001927022.1_10660	66.9049
862 th	lcl_NC_030855.1_mrna_XM_007025709.2_23180	208.469	lcl_NC_030855.1_mrna_XM_007026248.2_23625	198.984	lcl_NC_030858.1_mrna_XM_007015551.2_31402	178.75	lcl_NC_030851.1_mrna_XM_018116573.1_5460	162.316	lcl_NC_030855.1_ncrna_XR_001928393.1_21633	66.9049
863 th	lcl_NC_030853.1_mrna_XM_007031711.2_13728	207.571	lcl_NC_030856.1_mrna_XM_007020407.2_23923	198.969	lcl_NC_030851.1_mrna_XM_007042055.2_5991	178.701	lcl_NC_030854.1_mrna_XM_007027350.2_17839	162.304	lcl_NC_030858.1_ncrna_XR_001929270.1_30332	66.9049
864 th	lcl_NC_030858.1_mrna_XM_018126685.1_29641	207.505	lcl_NC_030855.1_mrna_XM_007026041.2_23449	198.736	lcl_NC_030853.1_mrna_XM_018119462.1_16339	178.514	lcl_NC_030855.1_mrna_XM_007024460.2_22210	162.24	lcl_NC_030854.1_ncrna_XR_001927917.1_18452	66.8877
865 th	lcl_NC_030858.1_mrna_XM_007011607.2_28400	207.424	lcl_NC_030854.1_mrna_XM_007027624.2_18055	198.684	lcl_NC_030850.1_mrna_XM_007052335.2_4860	178.182	lcl_NC_030857.1_mrna_XM_007019563.2_27754	162.212	lcl_NC_030851.1_ncrna_XR_001926435.1_7825	65.8035
866 th	lcl_NC_030852.1_mrna_XM_018117980.1_12161	207.334	lcl_NC_030851.1_mrna_XM_007045184.2_8541	197.589	lcl_NC_030859.1_mrna_XM_007010675.2_34099	178.072	lcl_NC_030851.1_mrna_XM_007043194.2_6915	162.196	lcl_NC_030851.1_ncrna_XR_001926405.1_7911	65.8035
867 th	lcl_NC_030856.1_mrna_XM_007022045.2_25278	207.328	lcl_NC_030853.1_mrna_XM_018120199.1_14320	197.419	lcl_NC_030850.1_mrna_XM_007052501.2_4998	178.029	lcl_NC_030850.1_mrna_XM_018114320.1_2474	161.955	lcl_NC_030854.1_ncrna_XR_001927906.1_18363	65.8035
868 th	lcl_NC_030858.1_mrna_XM_007014436.2_30554	207.257	lcl_NC_030850.1_mrna_XM_007048888.2_2015	197.321	lcl_NC_030853.1_mrna_XM_007031662.2_13688	178.02	lcl_NC_030852.1_mrna_XM_018118228.1_13175	161.955	lcl_NC_030855.1_ncrna_XR_001928435.1_21814	65.8035
869 th	lcl_NC_030855.1_mrna_XM_007025243.2_22814	207.028	lcl_NC_030852.1_mrna_XM_007040509.2_13053	197.149	lcl_NC_030853.1_mrna_XM_007034325.2_15777	177.594	lcl_NC_030850.1_mrna_XM_007049023.2_2104	161.895	lcl_NC_030856.1_ncrna_XR_001928768.1_25704	65.8035
870 th	lcl_NC_030853.1_mrna_XM_007035263.2_16511	206.514	lcl_NC_030852.1_mrna_XM_007038944.2_11767	197.093	lcl_NC_030852.1_mrna_XM_007037565.2_10644	177.549	lcl_NC_030854.1_mrna_XM_007027036.2_17590	161.83	lcl_NC_030858.1_ncrna_XR_001929288.1_30221	65.8035
871 th	lcl_NC_030851.1_mrna_XM_007043991.2_7543	206.472	lcl_NC_030854.1_mrna_XM_007030934.2_20642	196.684	lcl_NC_030858.1_mrna_XM_018128257.1_30981	177.108	lcl_NC_030858.1_mrna_XM_007017008.2_32546	161.617	lcl_NC_030855.1_mrna_XM_007024667.2_22373	64.7313
872 th	lcl_NC_030855.1_mrna_XM_018123460.1_21140	206.287	lcl_NC_030851.1_mrna_XM_007043955.2_7516	196.624	lcl_NC_030855.1_mrna_XM_007024676.2_22378	176.979	lcl_NC_030858.1_mrna_XM_007012423.2_29081	161.499	lcl_NC_030858.1_ncrna_XR_001929431.1_28723	64.7313
873 th	lcl_NC_030850.1_mrna_XM_007049183.2_2261	206.195	lcl_NC_030855.1_mrna_XM_007026169.2_23547	196.501	lcl_NC_030852.1_mrna_XM_018117465.1_11290	176.932	lcl_NC_030858.1_mrna_XM_007011771.2_28542	161.337	lcl_NW_017234724.1_ncrna_XR_001929959.1_34760	64.7313
874 th	lcl_NC_030856.1_mrna_XM_007022390.2_25518	205.247	lcl_NC_030851.1_mrna_XM_007044982.2_8398	196.456	lcl_NC_030855.1_mrna_XM_007025158.2_22763	176.882	lcl_NC_030850.1_mrna_XM_018113904.1_1097	161.28	lcl_NC_030851.1_ncrna_XR_001926498.1_7838	63.6875
875 th	lcl_NC_030858.1_mrna_XM_018127995.1_32099	205.169	lcl_NC_030850.1_mrna_XM_018129934.1_4145	196.29	lcl_NC_030851.1_ncrna_XR_001926812.1_9366	176.526	lcl_NC_030857.1_mrna_XM_007019023.2_27388	161.219	lcl_NC_030858.1_ncrna_XR_001929276.1_30398	63.6875
876 th	lcl_NC_030852.1_mrna_XM_018118517.1_10961	205.046	lcl_NC_030854.1_mrna_XM_007027299.2_17796	196.157	lcl_NC_030855.1_mrna_XM_007024177.2_22008	176.141	lcl_NC_030851.1_mrna_XM_007041761.2_5749	161.187	lcl_NW_017234821.1_ncrna_XR_001930035.1_34937	63.6875
877 th	lcl_NC_030853.1_mrna_XM_007031684.2_13713	204.874	lcl_NC_030850.1_mrna_XM_007052353.2_4876	196.105	lcl_NC_030852.1_mrna_XM_007040534.2_13070	176.028	lcl_NC_030852.1_mrna_XM_007040262.2_12858	161.183	lcl_NC_030853.1_ncrna_XR_001927562.1_14036	62.6713
878 th	lcl_NC_030856.1_mrna_XM_018124237.1_24712	204.463	lcl_NC_030853.1_mrna_XM_007034547.2_15971	195.976	lcl_NC_030851.1_ncrna_XR_001926627.1_7798	175.569	lcl_NC_030854.1_mrna_XM_007027035.2_17587	160.927	lcl_NC_030853.1_ncrna_XR_001927473.1_14887	62.6713
879 th	lcl_NC_030851.1_mrna_XM_018114582.1_8407	204.428	lcl_NC_030855.1_mrna_XM_007025165.2_22767	195.971	lcl_NC_030854.1_mrna_XM_007027007.2_17570	175.391	lcl_NC_030854.1_mrna_XM_007030582.2_20364	160.615	lcl_NC_030854.1_ncrna_XR_001927949.1_18514	62.6713
880 th	lcl_NC_030857.1_mrna_XM_018126253.1_26360	204.311	lcl_NC_030855.1_mrna_XM_007024124.2_21963	195.689	lcl_NC_030859.1_mrna_XM_018129671.1_33913	175.379	lcl_NC_030853.1_mrna_XM_007033252.2_14927	160.207	lcl_NC_030851.1_mrna_XM_007041908.2_5857	61.682
881 th	lcl_NC_030852.1_mrna_XM_018116809.1_10489	203.767	lcl_NC_030858.1_mrna_XM_007014913.2_30929	195.164	lcl_NC_030852.1_ncrna_XR_001926944.1_12315	174.972	lcl_NC_030851.1_mrna_XM_007045979.2_9137	160.071	lcl_NC_030853.1_ncrna_XR_001927456.1_14205	61.682
882 th	lcl_NC_030856.1_mrna_XM_018125071.1_25569	203.711	lcl_NC_030855.1_mrna_XM_018123795.1_23528	195.161	lcl_NC_030858.1_mrna_XM_007011978.2_28726	174.943	lcl_NC_030858.1_mrna_XM_007013093.2_29569	159.897	lcl_NC_030854.1_ncrna_XR_001928008.1_18350	61.682
883 th	lcl_NC_030858.1_mrna_XM_007011606.2_28399	203.147	lcl_NC_030858.1_mrna_XM_007014604.2_30726	194.837	lcl_NC_030859.1_mrna_XM_018129401.1_33115	174.845	lcl_NC_030853.1_mrna_XM_007035162.2_16419	159.748	lcl_NC_030856.1_ncrna_XR_001928729.1_25500	61.682
884 th	lcl_NC_030854.1_mrna_XM_007029131.2_19218	203.139	lcl_NC_030858.1_mrna_XM_007016406.2_32082	194.773	lcl_NC_030852.1_mrna_XM_007039892.2_12562	174.632	lcl_NC_030857.1_mrna_XM_007019307.2_27579	159.68	lcl_NC_030858.1_ncrna_XR_001929271.1_30331	61.682
885 th	lcl_NC_030851.1_mrna_XM_007043407.2_7085	202.084	lcl_NC_030856.1_mrna_XM_007020769.2_24210	194.753	lcl_NC_030851.1_mrna_XM_007042941.2_6701	174.59	lcl_NC_030858.1_mrna_XM_007014216.2_30295	159.582	lcl_NW_017234727.1_ncrna_XR_001929969.1_34775	61.682
886 th	lcl_NC_030853.1_mrna_XM_018118640.1_15033	201.882	lcl_NC_030854.1_mrna_XM_018121878.1_19905	194.648	lcl_NC_030854.1_mrna_XM_007027751.2_18142	174.426	lcl_NC_030858.1_mrna_XM_007011550.2_28352	159.44	lcl_NC_030850.1_ncrna_XR_001928144.1_2473	60.7189
887 th	lcl_NC_030850.1_mrna_XM_007048282.2_1526	201.66	lcl_NC_030853.1_mrna_XM_007034164.2_15642	194.629	lcl_NC_030858.1_mrna_XM_007016844.2_32428	174.223	lcl_NC_030858.1_mrna_XM_007017031.2_32571	159.432	lcl_NC_030851.1_ncrna_XR_001926540.1_7658	60.7189
888 th	lcl_NC_030856.1_mrna_XM_007022137.2_25348	201.576	lcl_NC_030853.1_mrna_XM_007034397.2_15849	194.313	lcl_NC_030856.1_mrna_XM_018125090.1_24713	173.948	lcl_NC_030858.1_mrna_XM_007014154.2_30306	159.07	lcl_NC_030856.1_ncrna_XR_001928762.1_25613	60.7189
889 th	lcl_NC_030850.1_mrna_XM_007051649.2_4282	201.23	lcl_NC_030854.1_mrna_XM_007030166.2_20024	194.088	lcl_NC_030854.1_mrna_XM_018121805.1_19742	173.135	lcl_NC_030855.1_mrna_XM_007025508.2_23028	158.963	lcl_NC_030858.1_ncrna_XR_001929335.1_29197	60.7189
890 th	lcl_NC_030850.1_mrna_XM_007048153.2_1430	201.159	lcl_NC_030856.1_mrna_XM_007020361.2_23882	193.723	lcl_NC_030854.1_mrna_XM_007028370.2_18626	173.035	lcl_NC_030852.1_mrna_XM_007039153.2_11951	158.721	lcl_NC_030853.1_ncrna_XR_001927425.1_14373	59.7811
891 th	lcl_NC_030853.1_mrna_XM_018119951.1_14693	201.041	lcl_NC_030851.1_mrna_XM_007042154.2_6063	193.621	lcl_NC_030853.1_mrna_XM_007035316.2_16542	172.6	lcl_NC_030851.1_mrna_XM_007041737.2_5738	158.641	lcl_NC_030854.1_ncrna_XR_001927965.1_18517	59.7811
892 th	lcl_NC_030853.1_mrna_XM_007031821.2_13811	200.732	lcl_NC_030850.1_mrna_XM_007047414.2_863	193.343	lcl_NC_030853.1_mrna_XM_007031646.2_13677	172.426	lcl_NC_030852.1_mrna_XM_018117665.1_11032	158.594	lcl_NC_030851.1_mrna_XM_018114825.1_5476	58.8681
893 th	lcl_NC_030856.1_mrna_XM_007021637.2_24927	200.466	lcl_NC_030852.1_mrna_XM_007038337.2_11254	193.191	lcl_NC_030857.1_mrna_XM_007019843.2_27916	172.37	lcl_NC_030852.1_mrna_XM_007038108.2_11070	158.467	lcl_NC_030851.1_ncrna_XR_001926504.1_7540	58.8681
894 th	lcl_NC_030858.1_mrna_XM_018127851.1_30083	200.393	lcl_NC_030859.1_mrna_XM_007009988.2_33627	192.825	lcl_NC_030853.1_mrna_XM_007033987.2_15510	172.331	lcl_NC_030855.1_mrna_XM_007024665.2_22370	158.27	lcl_NC_030851.1_ncrna_XR_001926611.1_7904	58.8681
895 th	lcl_NC_030856.1_mrna_XM_007022402.2_25505	200.147	lcl_NC_030858.1_mrna_XM_018128214.1_29921	192.82	lcl_NC_030855.1_mrna_XM_018123609.1_22838	172.165	lcl_NC_030850.1_mrna_XM_018114219.1_4801	157.973	lcl_NC_030851.1_mrna_XM_007046184.2_9285	58.8681
896 th	lcl_NC_030854.1_mrna_XM_018121537.1_19461	199.989	lcl_NC_030853.1_mrna_XM_007035366.2_16584	192.549	lcl_NC_030851.1_ncrna_XR_001926454.1_8552	172.033	lcl_NC_030854.1_mrna_XM_007029045.2_19151	157.968	lcl_NC_030854.1_ncrna_XR_001927978.1_18379	58.8681
897 th	lcl_NC_030851.1_mrna_XM_007042148.2_6057	199.965	lcl_NC_030850.1_mrna_XM_007050589.2_3401	192.364	lcl_NC_030855.1_mrna_XM_007025482.2_23002	171.693	lcl_NC_030856.1_mrna_XM_018125047.1_24532	157.567	lcl_NC_030853.1_mrna_XM_007035368.2_16585	57.9791
898 th	lcl_NC_030857.1_mrna_XM_007018893.2_27287	199.901	lcl_NC_030853.1_mrna_XM_018120086.1_16919	192.355	lcl_NC_030850.1_mrna_XM_007051649.2_4282	171.313	lcl_NC_030850.1_mrna_XM_007047618.2_1025	157.528	lcl_NC_030855.1_ncrna_XR_001928391.1_21396	57.1134
899 th	lcl_NC_030852.1_mrna_XM_007040534.2_13070	199.881	lcl_NC_030852.1_mrna_XM_018118458.1_10949	192.025	lcl_NC_030858.1_mrna_XM_007012916.2_29446	170.788	lcl_NC_030858.1_mrna_XM_007014655.2_30775	157.48	lcl_NC_030855.1_ncrna_XR_001928437.1_21853	57.1134
900 th	lcl_NC_030856.1_mrna_XM_007020590.2_24078	199.857	lcl_NC_014676.2_rrna_35066	191.718	lcl_NC_030854.1_mrna_XM_018120598.1_20303	170.686	lcl_NC_030856.1_mrna_XM_007021025.2_24420	157.442	lcl_NC_030850.1_ncrna_XR_001928053.1_2730	56.2702
901 th	lcl_NC_030850.1_mrna_XM_007050112.2_3015	199.365	lcl_NC_030851.1_mrna_XM_018115460.1_6091	191.682	lcl_NC_030855.1_mrna_XM_007024291.2_22088	170.453	lcl_NC_030851.1_mrna_XM_007045571.2_8814	157.347	lcl_NC_030852.1_ncrna_XR_001927081.1_10198	56.2702
902 th	lcl_NC_030852.1_mrna_XM_018117169.1_12820	199.233	lcl_NC_030852.1_mrna_XM_007037150.2_10268	191.644	lcl_NC_030858.1_mrna_XM_018128194.1_28386	170.223	lcl_NC_030858.1_mrna_XM_018127234.1_28564	157.291	lcl_NC_030852.1_ncrna_XR_001926992.1_11220	56.2702
903 th	lcl_NC_030859.1_mrna_XM_018129296.1_33119	199.116	lcl_NC_030859.1_mrna_XM_018129222.1_32992	191.489	lcl_NC_030850.1_mrna_XM_018128808.1_1777	170.169	lcl_NC_030851.1_mrna_XM_007042646.2_6436	157.187	lcl_NC_030854.1_ncrna_XR_001927897.1_19802	56.2702
904 th	lcl_NC_030852.1_mrna_XM_018117691.1_12398	198.444	lcl_NC_030851.1_mrna_XM_007044524.2_8013	191.32	lcl_NC_030858.1_mrna_XM_007016212.2_31916	170.006	lcl_NC_030852.1_mrna_XM_018117733.1_13014	156.89	lcl_NC_030855.1_ncrna_XR_001928390.1_21395	56.2702
905 th	lcl_NC_030853.1_mrna_XM_007035036.2_16313	198.421	lcl_NC_030850.1_mrna_XM_007049027.2_2107	191.233	lcl_NC_030850.1_mrna_XM_007052350.2_4873	169.848	lcl_NC_030858.1_mrna_XM_007015524.2_31392	156.847	lcl_NC_030855.1_ncrna_XR_001928432.1_21856	56.2702
906 th	lcl_NC_030851.1_mrna_XM_007046242.2_9330	198.106	lcl_NC_030858.1_mrna_XM_007012168.2_28883	190.91	lcl_NC_030851.1_mrna_XM_018115611.1_6345	169.826	lcl_NC_030850.1_mrna_XM_018123602.1_4028	156.461	lcl_NC_030856.1_mrna_XM_018124140.1_23878	56.2702
907 th	lcl_NC_030852.1_mrna_XM_007040202.2_12818	197.632	lcl_NC_030851.1_mrna_XM_007044850.2_8285	190.855	lcl_NC_030850.1_ncrna_XR_001928066.1_2816	169.556	lcl_NC_030850.1_mrna_XM_007047999.2_1320	156.19	lcl_NC_030859.1_ncrna_XR_001929744.1_33758	56.2702
908 th	lcl_NC_030856.1_mrna_XM_007022198.2_25398	197.486	lcl_NC_030850.1_mrna_XM_007052431.2_4929	190.838	lcl_NC_030851.1_mrna_XM_007044342.2_7879	169.388	lcl_NC_030850.1_mrna_XM_007049994.2_2936	155.769	lcl_NC_030851.1_ncrna_XR_001926480.1_7505	55.4491
909 th	lcl_NC_030852.1_mrna_XM_007039960.2_12615	197.46	lcl_NC_030852.1_mrna_XM_007040219.2_12825	190.737	lcl_NC_030857.1_mrna_XM_018125726.1_26040	169.387	lcl_NC_030853.1_mrna_XM_007031804.2_13792	155.761	lcl_NC_030851.1_ncrna_XR_001926566.1_7834	55.4491
910 th	lcl_NC_030857.1_mrna_XM_007018391.2_26886	197.092	lcl_NC_030858.1_mrna_XM_018127857.1_28874	190.698	lcl_NC_030853.1_mrna_XM_007032250.2_14157	169.322	lcl_NC_030857.1_mrna_XM_007017530.2_26191	155.514	lcl_NC_030852.1_ncrna_XR_001927043.1_10348	55.4491
911 th	lcl_NC_030851.1_mrna_XM_007046073.2_9218	196.261	lcl_NC_030850.1_mrna_XM_007048405.2_1639	190.696	lcl_NC_030850.1_mrna_XM_007052354.2_4877	169.291	lcl_NC_030852.1_mrna_XM_007037054.2_10324	155.495	lcl_NC_030852.1_ncrna_XR_001927084.1_10349	55.4491
912 th	lcl_NC_030854.1_mrna_XM_007029534.2_19524	196.038	lcl_NC_030852.1_mrna_XM_018117065.1_10427	190.593	lcl_NC_030853.1_ncrna_XR_001927420.1_14142	169.039	lcl_NC_030859.1_mrna_XM_007010763.2_34150	155.448	lcl_NC_030857.1_mrna_XM_018125535.1_28081	55.4491
913 th	lcl_NC_030857.1_mrna_XM_007018307.2_26822	195.979	lcl_NC_030851.1_mrna_XM_007041880.2_5836	190.33	lcl_NC_030852.1_ncrna_XR_001927082.1_9936	168.542	lcl_NC_030858.1_mrna_XM_007013834.2_30107	155.267	lcl_NW_017234808.1_ncrna_XR_001930021.1_34917	55.4491
914 th	lcl_NC_030853.1_mrna_XM_018118634.1_14518	195.959	lcl_NC_030854.1_mrna_XM_018120526.1_18598	190.133	lcl_NC_030850.1_mrna_XM_007046949.2_525	168.259	lcl_NC_030852.1_mrna_XM_007039144.2_11943	155.204	lcl_NC_030850.1_ncrna_XR_001928054.1_2729	54.6492
915 th	lcl_NC_030854.1_mrna_XM_018121791.1_17816	195.677	lcl_NC_030850.1_mrna_XM_007051649.2_4282	189.98	lcl_NC_030855.1_mrna_XM_007025134.2_22749	168.017	lcl_NC_030859.1_mrna_XM_007010409.2_33936	154.997	lcl_NC_030858.1_ncrna_XR_001929318.1_30594	54.6492
916 th	lcl_NC_030856.1_mrna_XM_007022704.2_25820	195.58	lcl_NC_030851.1_mrna_XM_007042133.2_6041	189.896	lcl_NC_030854.1_mrna_XM_007028148.2_18477	167.831	lcl_NC_030850.1_mrna_XM_018117091.1_1576	154.852	lcl_NC_030854.1_ncrna_XR_001928024.1_18430	53.87
917 th	lcl_NC_030851.1_mrna_XM_007044541.2_8024	195.451	lcl_NC_030858.1_ncrna_XR_001929187.1_31173	189.667	lcl_NC_030855.1_mrna_XM_007025845.2_23287	167.554	lcl_NW_017234881.1_mrna_XM_018129879.1_34995	154.756	lcl_NC_030855.1_ncrna_XR_001928594.1_21558	53.87
918 th	lcl_NC_030858.1_mrna_XM_007014600.2_30715	195.195	lcl_NC_030850.1_mrna_XM_018119638.1_2022	189.604	lcl_NC_030850.1_mrna_XM_007047595.2_1008	167.523	lcl_NC_030854.1_mrna_XM_018121760.1_20520	154.659	lcl_NC_030857.1_ncrna_XR_001929014.1_27865	53.87
919 th	lcl_NC_030850.1_mrna_XM_018128401.1_1998	195.045	lcl_NC_030854.1_mrna_XM_007031027.2_20719	189.318	lcl_NC_030856.1_mrna_XM_007021265.2_24639	167.377	lcl_NC_030856.1_mrna_XM_007020361.2_23882	154.598	lcl_NC_030858.1_ncrna_XR_001929403.1_30277	53.1107
920 th	lcl_NC_030858.1_mrna_XM_007013289.2_29714	194.913	lcl_NC_030859.1_mrna_XM_007010988.2_34328	189.232	lcl_NC_030855.1_ncrna_XR_001928417.1_21985	167.257	lcl_NC_030850.1_mrna_XM_018127903.1_862	154.37	lcl_NC_030852.1_ncrna_XR_001926876.1_12689	52.3709
921 th	lcl_NC_030856.1_mrna_XM_007020441.2_23960	194.681	lcl_NC_030858.1_mrna_XM_007016664.2_32293	189.197	lcl_NC_030853.1_mrna_XM_007033758.2_15304	167.24	lcl_NC_030858.1_mrna_XM_007015813.2_31615	154.21	lcl_NC_030854.1_ncrna_XR_001927964.1_18370	52.3709
922 th	lcl_NC_030855.1_mrna_XM_007024763.2_22452	194.572	lcl_NC_030857.1_mrna_XM_007018489.2_26955	189.035	lcl_NC_030853.1_mrna_XM_007034815.2_16147	166.972	lcl_NC_030854.1_mrna_XM_007027151.2_17680	153.904	lcl_NC_030855.1_ncrna_XR_001928392.1_21399	52.3709
923 th	lcl_NC_030858.1_mrna_XM_007015545.2_31400	194.523	lcl_NC_030855.1_mrna_XM_018123699.1_23565	188.766	lcl_NC_030854.1_mrna_XM_007027676.2_18091	166.919	lcl_NC_030854.1_mrna_XM_018120815.1_19609	153.762	lcl_NC_030856.1_ncrna_XR_001928770.1_25513	52.3709
924 th	lcl_NC_030851.1_mrna_XM_018114523.1_8516	194.453	lcl_NC_030854.1_mrna_XM_007027382.2_17869	188.755	lcl_NC_030855.1_mrna_XM_007023989.2_21843	166.806	lcl_NC_030851.1_mrna_XM_007043626.2_7259	153.743	lcl_NC_030857.1_ncrna_XR_001928945.1_27728	52.3709
925 th	lcl_NC_030853.1_mrna_XM_007033262.2_14937	194.137	lcl_NC_030857.1_mrna_XM_007019303.2_27577	188.659	lcl_NC_030850.1_mrna_XM_007046589.2_219	166.758	lcl_NC_030853.1_mrna_XM_007035562.2_16735	153.673	lcl_NC_030858.1_ncrna_XR_001929345.1_30538	52.3709
926 th	lcl_NC_030858.1_mrna_XM_007016518.2_32178	194.109	lcl_NC_030856.1_mrna_XM_007021266.2_24640	188.509	lcl_NC_030857.1_mrna_XM_007017235.2_25967	166.563	lcl_NC_030854.1_mrna_XM_007028370.2_18626	153.641	lcl_NC_030854.1_ncrna_XR_001927952.1_18398	51.7716
927 th	lcl_NC_030850.1_mrna_XM_007046385.2_51	194.001	lcl_NC_030850.1_mrna_XM_018118730.1_4269	188.218	lcl_NC_030858.1_mrna_XM_007012993.2_29490	166.424	lcl_NC_030850.1_mrna_XM_018128716.1_2452	153.443	lcl_NC_030850.1_ncrna_XR_001927468.1_2267	51.6499
928 th	lcl_NW_017234783.1_mrna_XM_007009008.2_34877	193.906	lcl_NC_030854.1_mrna_XM_007028194.2_18508	188.182	lcl_NC_030852.1_mrna_XM_007038543.2_11429	166.246	lcl_NC_030857.1_mrna_XM_007017824.2_26411	153.314	lcl_NC_030851.1_mrna_XM_018114838.1_5854	51.6499
929 th	lcl_NC_030851.1_mrna_XM_007044176.2_7720	193.783	lcl_NC_030850.1_mrna_XM_018120087.1_1935	188.155	lcl_NC_030850.1_mrna_XM_007049716.2_2723	166.196	lcl_NC_030850.1_mrna_XM_018127997.1_3670	153.186	lcl_NC_030855.1_ncrna_XR_001928419.1_21538	51.6499
930 th	lcl_NC_030851.1_mrna_XM_018116168.1_8840	193.771	lcl_NC_030856.1_mrna_XM_007022198.2_25398	188.108	lcl_NC_030850.1_mrna_XM_007052011.2_4607	165.966	lcl_NC_030852.1_mrna_XM_018118128.1_9494	152.969	lcl_NC_030858.1_ncrna_XR_001929313.1_30790	51.6499
931 th	lcl_NC_030854.1_mrna_XM_007031027.2_20719	193.696	lcl_NC_030854.1_mrna_XM_018120598.1_20303	188.008	lcl_NC_030857.1_ncrna_XR_001929029.1_27568	165.817	lcl_NC_030858.1_mrna_XM_007016042.2_31796	152.96	lcl_NW_017234877.1_mrna_XM_018129877.1_34992	51.6499
932 th	lcl_NC_030858.1_mrna_XM_007012261.2_28961	193.643	lcl_NC_030853.1_mrna_XM_007032637.2_14459	187.984	lcl_NC_030852.1_mrna_XM_007039731.2_12423	165.68	lcl_NC_030854.1_ncrna_XR_001928177.1_19967	152.917	lcl_NC_030858.1_ncrna_XR_001929414.1_30591	50.9471
933 th	lcl_NC_030858.1_mrna_XM_018128178.1_28489	193.361	lcl_NC_030850.1_mrna_XM_007050366.2_3218	187.759	lcl_NC_030853.1_mrna_XM_007031807.2_13795	165.532	lcl_NC_030852.1_mrna_XM_018117842.1_13241	152.829	lcl_NC_030853.1_ncrna_XR_001927510.1_14343	50.2619
934 th	lcl_NC_030857.1_mrna_XM_007017747.2_26354	193.36	lcl_NC_030853.1_mrna_XM_007033400.2_15035	187.632	lcl_NC_030857.1_mrna_XM_007017827.2_26416	165.377	lcl_NC_030851.1_mrna_XM_007040917.2_5064	152.715	lcl_NC_030858.1_ncrna_XR_001929341.1_30267	50.2619
935 th	lcl_NC_030852.1_mrna_XM_007037003.2_10379	192.863	lcl_NC_030856.1_mrna_XM_018124106.1_24162	187.555	lcl_NC_030857.1_mrna_XM_018125576.1_27725	165.307	lcl_NC_030850.1_mrna_XM_007048058.2_1366	152.516	lcl_NC_030856.1_mrna_XM_018124199.1_24388	49.5938
936 th	lcl_NC_030854.1_mrna_XM_007029250.2_19315	192.831	lcl_NC_030851.1_mrna_XM_007045398.2_8696	187.251	lcl_NC_030853.1_mrna_XM_007034984.2_16273	165.238	lcl_NC_030852.1_mrna_XM_007036376.2_9718	151.69	lcl_NC_030854.1_ncrna_XR_001927931.1_19494	48.9423
937 th	lcl_NW_017234873.1_mrna_XM_018129875.1_34989	192.796	lcl_NC_030859.1_mrna_XM_007008778.2_32730	187.229	lcl_NC_030852.1_mrna_XM_007038110.2_11072	164.964	lcl_NC_030850.1_mrna_XM_007050171.2_3065	151.681	lcl_NC_030858.1_ncrna_XR_001929357.1_29953	48.3068
938 th	lcl_NC_030850.1_mrna_XM_007050366.2_3218	192.782	lcl_NC_030853.1_mrna_XM_007034455.2_15888	187.043	lcl_NC_030852.1_mrna_XM_018118605.1_11208	164.915	lcl_NC_030854.1_mrna_XM_007027585.2_18033	151.503	lcl_NC_030858.1_ncrna_XR_001929396.1_30560	48.3068
939 th	lcl_NC_030859.1_mrna_XM_007008962.2_32873	192.691	lcl_NC_030850.1_mrna_XM_007051984.2_4582	186.874	lcl_NC_030858.1_mrna_XM_007015822.2_31625	163.654	lcl_NC_030851.1_mrna_XM_007041961.2_5907	151.069	lcl_NC_030852.1_ncrna_XR_001927009.1_10648	47.6868
940 th	lcl_NC_030852.1_mrna_XM_018118006.1_12828	192.31	lcl_NC_030855.1_mrna_XM_007024177.2_22008	186.769	lcl_NC_030855.1_ncrna_XR_001928369.1_21586	163.466	lcl_NC_030850.1_mrna_XM_007049065.2_2141	151.061	lcl_NW_017234808.1_ncrna_XR_001930022.1_34919	47.6868
941 th	lcl_NC_030855.1_mrna_XM_018123282.1_23165	192.238	lcl_NC_030857.1_mrna_XM_018125884.1_26476	186.32	lcl_NC_030850.1_mrna_XM_018126014.1_274	163.208	lcl_NC_030853.1_mrna_XM_007035316.2_16542	150.985	lcl_NC_030853.1_ncrna_XR_001927490.1_14354	46.4915
942 th	lcl_NC_030857.1_mrna_XM_007018786.2_27201	192.19	lcl_NC_030853.1_mrna_XM_007033650.2_15228	186.316	lcl_NC_030850.1_mrna_XM_007047932.2_1259	163.122	lcl_NC_030854.1_mrna_XM_018121724.1_19778	150.952	lcl_NC_030850.1_mrna_XM_018117574.1_2778	45.9152
943 th	lcl_NC_030852.1_mrna_XM_007039895.2_12563	192.013	lcl_NC_030850.1_mrna_XM_018114108.1_1922	185.714	lcl_NC_030855.1_mrna_XM_007024473.2_22219	162.943	lcl_NC_030854.1_mrna_XM_007030091.2_19960	150.941	lcl_NC_030851.1_ncrna_XR_001926511.1_7848	45.9152
944 th	lcl_NC_030854.1_mrna_XM_007026761.2_17363	191.941	lcl_NC_030853.1_mrna_XM_007031529.2_13567	185.115	lcl_NC_030858.1_mrna_XM_007012845.2_29392	162.851	lcl_NC_030855.1_mrna_XM_018123671.1_23730	150.878	lcl_NC_030856.1_ncrna_XR_001928860.1_24673	45.9152
945 th	lcl_NC_030852.1_mrna_XM_018118559.1_10007	191.899	lcl_NC_030851.1_mrna_XM_007043800.2_7390	184.754	lcl_NC_030858.1_mrna_XM_007016436.2_32107	162.776	lcl_NC_030859.1_mrna_XM_007009483.2_33232	150.76	lcl_NC_030858.1_mrna_XM_018126782.1_29481	45.9152
946 th	lcl_NC_030855.1_mrna_XM_007022917.2_20976	191.552	lcl_NC_030857.1_mrna_XM_018125966.1_26181	184.697	lcl_NC_030858.1_mrna_XM_007011606.2_28399	162.512	lcl_NC_030851.1_mrna_XM_018116359.1_5990	150.565	lcl_NC_030859.1_ncrna_XR_001929712.1_34544	45.9152
947 th	lcl_NC_030852.1_mrna_XM_018116729.1_12046	191.306	lcl_NC_030858.1_mrna_XM_007015194.2_31154	184.691	lcl_NC_030850.1_ncrna_XR_001927813.1_2672	161.677	lcl_NC_030850.1_mrna_XM_018113996.1_4677	150.542	lcl_NW_017234718.1_mrna_XM_007010449.2_34735	45.9152
948 th	lcl_NC_030850.1_mrna_XM_007051899.2_4506	190.598	lcl_NC_030858.1_mrna_XM_018127571.1_30592	184.558	lcl_NC_030852.1_mrna_XM_007037678.2_10733	161.437	lcl_NC_030854.1_mrna_XM_018121316.1_20834	150.066	lcl_NC_030852.1_ncrna_XR_001927063.1_10507	45.3525
949 th	lcl_NC_030854.1_mrna_XM_007030505.2_20294	190.17	lcl_NC_030850.1_mrna_XM_018122442.1_1681	184.483	lcl_NC_030853.1_mrna_XM_007034344.2_15789	160.956	lcl_NC_030857.1_mrna_XM_007019215.2_27506	149.955	lcl_NC_030854.1_ncrna_XR_001927992.1_18388	45.3525
950 th	lcl_NC_030859.1_mrna_XM_007010009.2_33644	189.27	lcl_NC_030856.1_mrna_XM_018125144.1_25552	184.443	lcl_NC_030854.1_ncrna_XR_001927859.1_18315	160.368	lcl_NC_030853.1_mrna_XM_007031536.2_13573	149.955	lcl_NC_030856.1_ncrna_XR_001928755.1_25490	45.3525
951 th	lcl_NC_030854.1_mrna_XM_018120520.1_18481	189.094	lcl_NC_030856.1_mrna_XM_007021198.2_24591	184.151	lcl_NC_030853.1_mrna_XM_007033135.2_14842	160.36	lcl_NC_030858.1_mrna_XM_018127985.1_28738	149.874	lcl_NC_030856.1_ncrna_XR_001928697.1_25760	45.3525
952 th	lcl_NC_030855.1_mrna_XM_007024758.2_22448	189.043	lcl_NC_030857.1_mrna_XM_018125855.1_26131	183.879	lcl_NC_030852.1_mrna_XM_018118086.1_10073	159.986	lcl_NC_030858.1_mrna_XM_007012528.2_29156	149.473	lcl_NC_030856.1_ncrna_XR_001928719.1_25639	44.8031
953 th	lcl_NC_030856.1_mrna_XM_007020769.2_24210	188.71	lcl_NC_030858.1_mrna_XM_007015444.2_31340	183.642	lcl_NC_030858.1_mrna_XM_007016836.2_32426	159.945	lcl_NC_030851.1_mrna_XM_007043255.2_6969	149.401	lcl_NC_030859.1_mrna_XM_018128867.1_34126	44.8031
954 th	lcl_NC_030859.1_mrna_XM_007010773.2_34161	188.462	lcl_NC_030859.1_mrna_XM_007008673.2_32643	183.545	lcl_NC_030858.1_mrna_XM_018126482.1_32604	159.805	lcl_NC_030857.1_mrna_XM_007019843.2_27916	149.199	lcl_NC_030852.1_ncrna_XR_001927198.1_10254	44.2664
955 th	lcl_NC_030859.1_mrna_XM_018128549.1_34207	188.39	lcl_NC_030859.1_mrna_XM_007010851.2_34210	183.269	lcl_NC_030855.1_mrna_XM_007025985.2_23407	159.793	lcl_NC_030852.1_mrna_XM_007038374.2_11288	149.198	lcl_NC_030852.1_mrna_XM_007038156.2_11111	44.2664
956 th	lcl_NC_030855.1_mrna_XM_007025749.2_23213	188.328	lcl_NC_030850.1_mrna_XM_018129955.1_4295	183.181	lcl_NC_030858.1_mrna_XM_007013359.2_29759	159.716	lcl_NC_030850.1_mrna_XM_018124342.1_1000	149.147	lcl_NC_030853.1_ncrna_XR_001927505.1_14561	44.2664
957 th	lcl_NC_030850.1_mrna_XM_018122723.1_167	188.239	lcl_NC_030858.1_mrna_XM_018126557.1_30555	182.745	lcl_NC_030855.1_mrna_XM_007026177.2_23554	159.71	lcl_NC_030851.1_mrna_XM_007042404.2_6233	148.669	lcl_NC_030854.1_mrna_XM_007029014.2_19130	44.2664
958 th	lcl_NC_030850.1_mrna_XM_018128607.1_1461	188.199	lcl_NC_030854.1_mrna_XM_007027035.2_17587	182.569	lcl_NC_030853.1_mrna_XM_018120001.1_14789	159.567	lcl_NC_030857.1_mrna_XM_007018168.2_26719	148.519	lcl_NC_030855.1_mrna_XM_007025991.2_23411	44.2664
959 th	lcl_NC_030857.1_mrna_XM_007017235.2_25967	188.034	lcl_NC_030852.1_mrna_XM_018117924.1_12401	182.55	lcl_NC_030855.1_ncrna_XR_001928458.1_21993	159.462	lcl_NC_030850.1_mrna_XM_007048219.2_1482	148.51	lcl_NC_030858.1_mrna_XM_018126769.1_28876	44.2664
960 th	lcl_NC_030850.1_mrna_XM_007048564.2_1774	187.915	lcl_NC_030853.1_mrna_XM_007034518.2_15945	182.334	lcl_NW_017234845.1_mrna_XM_018129861.1_34970	159.335	lcl_NC_030858.1_mrna_XM_007016483.2_32151	148.436	lcl_NC_030858.1_mrna_XM_018126799.1_29954	44.2664
961 th	lcl_NC_030857.1_mrna_XM_007017527.2_26186	187.663	lcl_NC_030858.1_mrna_XM_007011607.2_28400	182.315	lcl_NC_030854.1_mrna_XM_007030512.2_20302	159.329	lcl_NC_030851.1_mrna_XM_018115356.1_6787	148.434	lcl_NC_030858.1_mrna_XM_018126810.1_30164	44.2664
962 th	lcl_NC_030851.1_mrna_XM_007040929.2_5077	187.276	lcl_NC_030854.1_mrna_XM_007026528.2_17158	182.174	lcl_NC_030851.1_mrna_XM_007041802.2_5772	159.281	lcl_NC_030851.1_mrna_XM_007043808.2_7396	148.43	lcl_NC_030851.1_ncrna_XR_001926389.1_7732	43.7422
963 th	lcl_NC_030851.1_mrna_XM_007043081.2_6823	187.162	lcl_NC_030853.1_mrna_XM_007035578.2_16748	181.474	lcl_NC_030857.1_mrna_XM_007019001.2_27368	159.276	lcl_NC_030858.1_mrna_XM_018128537.1_29937	148.298	lcl_NC_030855.1_ncrna_XR_001928377.1_22555	43.7422
964 th	lcl_NC_030855.1_mrna_XM_007026318.2_23694	186.621	lcl_NW_017234718.1_mrna_XM_007010462.2_34732	181.241	lcl_NC_030857.1_mrna_XM_007018926.2_27311	159.214	lcl_NC_030853.1_mrna_XM_018119696.1_16946	148.054	lcl_NC_030859.1_ncrna_XR_001929735.1_33789	43.7422
965 th	lcl_NC_030851.1_mrna_XM_007043255.2_6969	186.307	lcl_NC_030850.1_mrna_XM_007048546.2_1766	181.067	lcl_NC_030858.1_mrna_XM_018127016.1_31946	159.117	lcl_NC_030854.1_miscrna_XR_001928202.1_20662	148.018	lcl_NC_030850.1_ncrna_XR_001928082.1_3558	43.2299
966 th	lcl_NC_030858.1_mrna_XM_007016212.2_31916	186.279	lcl_NC_030855.1_mrna_XM_007024437.2_22192	180.973	lcl_NC_030850.1_mrna_XM_007050122.2_3027	158.779	lcl_NC_030859.1_mrna_XM_007009511.2_33256	147.935	lcl_NC_030850.1_ncrna_XR_001927846.1_5029	43.2299
967 th	lcl_NC_030852.1_mrna_XM_007039816.2_12493	186.105	lcl_NC_030859.1_mrna_XM_007009744.2_33414	180.912	lcl_NC_030852.1_mrna_XM_007039960.2_12615	158.774	lcl_NC_030850.1_mrna_XM_007049001.2_2087	147.873	lcl_NC_030852.1_ncrna_XR_001927070.1_10124	43.2299
968 th	lcl_NC_030858.1_mrna_XM_007016760.2_32375	186.059	lcl_NC_030859.1_mrna_XM_007009286.2_33088	180.906	lcl_NC_030853.1_mrna_XM_007031971.2_13949	158.536	lcl_NC_030852.1_mrna_XM_018118110.1_9558	147.744	lcl_NC_030850.1_mrna_XM_018117163.1_1840	42.7292
969 th	lcl_NC_030853.1_mrna_XM_007032724.2_14520	185.947	lcl_NC_030853.1_mrna_XM_007034156.2_15636	180.864	lcl_NC_030850.1_mrna_XM_007047190.2_698	158.418	lcl_NC_030855.1_mrna_XM_007022865.2_20936	147.609	lcl_NC_030850.1_mrna_XM_018117619.1_2820	42.7292
970 th	lcl_NC_030859.1_mrna_XM_007010071.2_33689	185.78	lcl_NC_030852.1_mrna_XM_007039579.2_12277	180.779	lcl_NC_030858.1_mrna_XM_007011911.2_28660	158.349	lcl_NC_030855.1_mrna_XM_007015677.2_22051	147.529	lcl_NC_030851.1_mrna_XM_018114846.1_6105	42.7292
971 th	lcl_NC_030857.1_mrna_XM_007018224.2_26757	185.367	lcl_NC_030855.1_mrna_XM_007024731.2_22417	180.429	lcl_NC_030858.1_mrna_XM_007013053.2_29538	158.296	lcl_NC_030850.1_mrna_XM_018126319.1_3980	147.355	lcl_NC_030852.1_ncrna_XR_001927061.1_10230	42.7292
972 th	lcl_NC_030854.1_mrna_XM_007031161.2_20819	185.042	lcl_NC_030852.1_mrna_XM_007039876.2_12550	180.202	lcl_NC_030853.1_mrna_XM_007035717.2_16862	158.186	lcl_NC_030853.1_mrna_XM_018119951.1_14693	147.221	lcl_NC_030854.1_ncrna_XR_001927961.1_18150	42.7292
973 th	lcl_NC_030853.1_mrna_XM_007034852.2_16176	184.953	lcl_NC_030853.1_mrna_XM_007032886.2_14628	180.181	lcl_NC_030854.1_mrna_XM_007029944.2_19842	157.975	lcl_NC_030852.1_mrna_XM_018116647.1_9968	147.008	lcl_NW_017234805.1_ncrna_XR_001930016.1_34907	42.7292
974 th	lcl_NC_030858.1_mrna_XM_007012879.2_29418	184.711	lcl_NC_030850.1_mrna_XM_007046529.2_172	179.557	lcl_NC_030859.1_mrna_XM_007009318.2_33114	157.694	lcl_NC_030859.1_mrna_XM_018129254.1_33019	146.839	lcl_NC_030852.1_ncrna_XR_001926999.1_9622	42.2398
975 th	lcl_NC_030853.1_mrna_XM_007032397.2_14253	184.517	lcl_NC_030854.1_mrna_XM_007027220.2_17725	178.739	lcl_NC_030853.1_mrna_XM_018120040.1_16883	157.543	lcl_NC_030853.1_mrna_XM_007033250.2_14924	146.768	lcl_NC_030853.1_ncrna_XR_001927489.1_14353	42.2398
976 th	lcl_NC_030850.1_mrna_XM_018129917.1_1036	184.455	lcl_NC_030850.1_mrna_XM_007050351.2_3203	178.601	lcl_NC_030859.1_ncrna_XR_001929700.1_33830	157.224	lcl_NC_030850.1_mrna_XM_007050644.2_3442	146.556	lcl_NC_030853.1_ncrna_XR_001927452.1_14206	41.7613
977 th	lcl_NC_030851.1_mrna_XM_007045158.2_8522	184.432	lcl_NC_030850.1_mrna_XM_007047557.2_980	178.34	lcl_NC_030856.1_ncrna_XR_001928739.1_25705	157.196	lcl_NC_030850.1_mrna_XM_018114068.1_1993	146.326	lcl_NC_030857.1_ncrna_XR_001928948.1_27723	41.7613
978 th	lcl_NC_030851.1_mrna_XM_007043650.2_7276	184.234	lcl_NC_030852.1_mrna_XM_007039085.2_11884	178.17	lcl_NC_030852.1_mrna_XM_007036057.2_9464	157.011	lcl_NC_030856.1_mrna_XM_007020812.2_24237	146.277	lcl_NC_030850.1_ncrna_XR_001928171.1_4046	41.2933
979 th	lcl_NC_030853.1_miscrna_XR_001927312.1_15644	184.139	lcl_NC_030853.1_mrna_XM_018120040.1_16883	177.744	lcl_NC_030858.1_mrna_XM_007013618.2_29942	156.931	lcl_NC_030854.1_mrna_XM_007029245.2_19311	146.243	lcl_NC_030853.1_mrna_XM_018118966.1_13915	41.2933
980 th	lcl_NC_030859.1_ncrna_XR_001929833.1_34635	183.158	lcl_NC_030850.1_mrna_XM_007049542.2_2564	177.644	lcl_NC_030850.1_mrna_XM_007050171.2_3065	156.75	lcl_NC_030853.1_mrna_XM_018119205.1_14999	146.236	lcl_NC_030854.1_mrna_XM_018120868.1_17053	41.2933
981 th	lcl_NC_030854.1_mrna_XM_018121822.1_17783	182.985	lcl_NC_030850.1_mrna_XM_007048584.2_1788	177.511	lcl_NC_030850.1_mrna_XM_007046345.2_2	156.694	lcl_NC_030851.1_mrna_XM_007041800.2_5770	146.19	lcl_NW_017234721.1_ncrna_XR_001929957.1_34757	41.2933
982 th	lcl_NC_030852.1_mrna_XM_007039915.2_12581	182.786	lcl_NC_030853.1_mrna_XM_007031732.2_13745	177.458	lcl_NC_030853.1_ncrna_XR_001927462.1_14293	156.646	lcl_NC_030859.1_mrna_XM_007009896.2_33546	145.799	lcl_NC_030852.1_ncrna_XR_001927065.1_10343	40.8356
983 th	lcl_NC_030859.1_mrna_XM_018128715.1_34353	182.74	lcl_NC_030859.1_mrna_XM_018128549.1_34207	177.382	lcl_NC_030857.1_ncrna_XR_001929033.1_28009	156.508	lcl_NC_030856.1_mrna_XM_007021483.2_24793	145.763	lcl_NC_030858.1_ncrna_XR_001929275.1_30344	40.8356
984 th	lcl_NC_030852.1_mrna_XM_018117569.1_11618	182.638	lcl_NC_030853.1_mrna_XM_007035368.2_16585	177.334	lcl_NC_030850.1_mrna_XM_007049246.2_2318	156.201	lcl_NC_030850.1_mrna_XM_018122723.1_167	145.745	lcl_NC_030851.1_ncrna_XR_001926508.1_7391	40.3878
985 th	lcl_NC_030854.1_mrna_XM_007027328.2_17824	182.407	lcl_NC_030852.1_mrna_XM_007039313.2_12068	176.89	lcl_NC_030850.1_mrna_XM_007050355.2_3209	156.093	lcl_NC_030853.1_mrna_XM_007034363.2_15812	145.711	lcl_NC_030851.1_mrna_XM_007041832.2_5793	39.9496
986 th	lcl_NC_030853.1_mrna_XM_007033534.2_15133	182.34	lcl_NC_030858.1_mrna_XM_018126486.1_29760	176.841	lcl_NC_030854.1_ncrna_XR_001927897.1_19802	155.921	lcl_NC_030852.1_mrna_XM_007036403.2_9732	145.411	lcl_NC_030853.1_mrna_XM_018119027.1_14536	39.9496
987 th	lcl_NC_030853.1_mrna_XM_007035760.2_16894	182.233	lcl_NC_030855.1_mrna_XM_007025544.2_23062	176.708	lcl_NC_030850.1_mrna_XM_007050395.2_3239	155.636	lcl_NC_030852.1_mrna_XM_007037719.2_10770	145.249	lcl_NC_030854.1_ncrna_XR_001927951.1_18052	39.9496
988 th	lcl_NC_030855.1_mrna_XM_007026169.2_23547	181.947	lcl_NC_030851.1_mrna_XM_018114667.1_9212	176.67	lcl_NC_030851.1_mrna_XM_007041801.2_5771	155.367	lcl_NC_030852.1_mrna_XM_007040645.2_13157	145.218	lcl_NC_030854.1_mrna_XM_018120949.1_18493	39.9496
989 th	lcl_NC_030855.1_mrna_XM_018123315.1_23708	181.812	lcl_NC_030855.1_mrna_XM_007024451.2_22200	176.627	lcl_NC_030852.1_mrna_XM_007039556.2_12257	155.364	lcl_NC_030852.1_mrna_XM_007039560.2_12261	145.187	lcl_NC_030855.1_ncrna_XR_001928412.1_21613	39.9496
990 th	lcl_NC_030851.1_mrna_XM_018116358.1_5989	181.332	lcl_NC_030852.1_mrna_XM_018117446.1_11389	176.54	lcl_NC_030853.1_mrna_XM_007033190.2_14876	155.113	lcl_NC_030854.1_mrna_XM_007027111.2_17655	144.933	lcl_NC_030855.1_mrna_XM_018122880.1_23539	39.9496
991 th	lcl_NC_030855.1_mrna_XM_018122572.1_21533	181.244	lcl_NC_030855.1_mrna_XM_018123316.1_22778	176.428	lcl_NC_030859.1_mrna_XM_007011278.2_34614	155.068	lcl_NC_030854.1_mrna_XM_007028279.2_18577	144.88	lcl_NC_030853.1_ncrna_XR_001927379.1_17042	39.5207
992 th	lcl_NC_030856.1_mrna_XM_007021351.2_24699	181.24	lcl_NC_030850.1_mrna_XM_007050827.2_3603	176.304	lcl_NC_030857.1_mrna_XM_018126342.1_27112	155.039	lcl_NC_030856.1_mrna_XM_007099622.2_25754	144.865	lcl_NC_030854.1_ncrna_XR_001927919.1_18875	39.5207
993 th	lcl_NC_030851.1_mrna_XM_007046223.2_9319	181.234	lcl_NC_030858.1_mrna_XM_007013557.2_29901	176.283	lcl_NC_030853.1_mrna_XM_007035050.2_16326	155.01	lcl_NC_030858.1_mrna_XM_018126488.1_29187	144.787	lcl_NC_030854.1_mrna_XM_018121041.1_19679	39.5207
994 th	lcl_NC_030857.1_mrna_XM_007018044.2_26590	181.024	lcl_NC_030858.1_mrna_XM_018127484.1_31418	176.217	lcl_NC_030858.1_mrna_XM_007015716.2_31537	154.919	lcl_NC_030858.1_miscrna_XR_001929499.1_31859	144.625	lcl_NC_030855.1_ncrna_XR_001928389.1_21398	39.5207
995 th	lcl_NC_030853.1_mrna_XM_007034984.2_16273	180.831	lcl_NC_030852.1_mrna_XM_007038717.2_11598	176.054	lcl_NC_030858.1_mrna_XM_007011975.2_28724	154.915	lcl_NC_030853.1_mrna_XM_007032493.2_14333	144.621	lcl_NC_030851.1_ncrna_XR_001926494.1_7108	39.1008
996 th	lcl_NC_030856.1_mrna_XM_018125144.1_25552	180.76	lcl_NC_030850.1_mrna_XM_007049023.2_2104	175.956	lcl_NC_030855.1_mrna_XM_018122624.1_21142	154.858	lcl_NC_030854.1_mrna_XM_007028357.2_18616	144.595	lcl_NC_030854.1_ncrna_XR_001927995.1_18215	39.1008
997 th	lcl_NC_030853.1_mrna_XM_007031429.2_13490	180.727	lcl_NC_030858.1_mrna_XM_007016608.2_32251	175.686	lcl_NC_030852.1_mrna_XM_007036485.2_9789	154.837	lcl_NC_030852.1_mrna_XM_007038944.2_11767	144.349	lcl_NC_030853.1_mrna_XM_018118971.1_13996	38.6897
998 th	lcl_NC_030856.1_mrna_XM_007021166.2_24569	180.504	lcl_NC_030850.1_mrna_XM_007046576.2_209	175.656	lcl_NC_030852.1_mrna_XM_007039313.2_12068	154.766	lcl_NC_030855.1_ncrna_XR_001928287.1_22432	143.977	lcl_NC_030854.1_mrna_XM_018121073.1_20157	38.6897
999 th	lcl_NC_030854.1_mrna_XM_007030587.2_20368	180.462	lcl_NC_030853.1_mrna_XM_007031994.2_13970	175.596	lcl_NC_030858.1_mrna_XM_007015015.2_31020	154.759	lcl_NC_030858.1_mrna_XM_007015194.2_31154	143.816	lcl_NC_030855.1_mrna_XM_018122813.1_21906	38.6897
1000 th	lcl_NC_030854.1_mrna_XM_007030510.2_20300	180.125	lcl_NC_030858.1_mrna_XM_018128278.1_31656	175.437	lcl_NC_030858.1_mrna_XM_007016135.2_31856	154.423	lcl_NC_030855.1_mrna_XM_018123289.1_23031	143.73	lcl_NC_030856.1_ncrna_XR_001928793.1_24247	38.6897
1001 th	lcl_NC_030858.1_mrna_XM_018128427.1_30259	180.028	lcl_NC_030858.1_mrna_XM_007016228.2_31932	175.435	lcl_NC_030850.1_mrna_XM_018118899.1_2582	154.4	lcl_NC_030851.1_mrna_XM_007045465.2_8739	143.028	lcl_NC_030857.1_mrna_XM_018125511.1_27720	38.6897
1002 th	lcl_NC_030853.1_mrna_XM_007034990.2_16278	179.96	lcl_NC_030857.1_mrna_XM_007020147.2_28184	175.156	lcl_NC_030854.1_mrna_XM_007027581.2_18027	154.394	lcl_NC_030858.1_mrna_XM_018127851.1_30083	143.009	lcl_NC_030858.1_ncrna_XR_001929274.1_30345	38.6897
1003 th	lcl_NC_030858.1_mrna_XM_007014913.2_30929	179.959	lcl_NC_030852.1_mrna_XM_007036888.2_10080	174.323	lcl_NC_030851.1_mrna_XM_007041954.2_5899	154.337	lcl_NC_030850.1_mrna_XM_018114072.1_3361	142.991	lcl_NC_030858.1_mrna_XM_018126880.1_30913	38.6897
1004 th	lcl_NC_030851.1_mrna_XM_007042133.2_6041	179.94	lcl_NC_030857.1_mrna_XM_007018486.2_26952	174.22	lcl_NC_030854.1_mrna_XM_007029214.2_19286	153.934	lcl_NC_030853.1_mrna_XM_018118814.1_14708	142.955	lcl_NC_030854.1_ncrna_XR_001927937.1_18294	38.2871
1005 th	lcl_NC_030854.1_mrna_XM_018121763.1_20656	179.65	lcl_NC_030850.1_mrna_XM_007046558.2_190	174.204	lcl_NC_030852.1_ncrna_XR_001927040.1_10004	153.838	lcl_NC_030851.1_mrna_XM_007042259.2_6121	142.728	lcl_NC_030858.1_ncrna_XR_001929540.1_30063	38.2871
1006 th	lcl_NW_017234806.1_mrna_XM_007029644.2_34914	179.373	lcl_NC_030851.1_mrna_XM_007043787.2_7383	174.174	lcl_NC_030858.1_mrna_XM_018128342.1_32529	153.49	lcl_NC_030852.1_mrna_XM_007040202.2_12818	142.611	lcl_NC_030859.1_ncrna_XR_001929768.1_33912	38.2871
1007 th	lcl_NC_030856.1_mrna_XM_007021181.2_24578	179.339	lcl_NC_030854.1_mrna_XM_018120615.1_18222	174.062	lcl_NC_030852.1_ncrna_XR_001927089.1_10095	153.381	lcl_NC_030858.1_mrna_XM_007012518.2_29151	142.609	lcl_NC_030850.1_mrna_XM_018117326.1_2364	37.8927
1008 th	lcl_NC_030858.1_mrna_XM_007016639.2_32274	179.207	lcl_NC_030853.1_mrna_XM_007031684.2_13713	174.024	lcl_NC_030858.1_mrna_XM_007016680.2_32303	153.332	lcl_NC_030854.1_mrna_XM_007026529.2_17160	142.437	lcl_NC_030853.1_mrna_XM_018119779.1_15817	37.8927
1009 th	lcl_NC_030859.1_mrna_XM_007008667.2_32640	178.994	lcl_NC_030855.1_mrna_XM_007022882.2_20951	173.872	lcl_NC_030857.1_mrna_XM_007017291.2_26000	153.273	lcl_NC_030852.1_mrna_XM_018117980.1_12161	142.378	lcl_NW_017234747.1_ncrna_XR_001929984.1_34814	37.8927
1010 th	lcl_NC_030853.1_mrna_XM_007034894.2_16208	178.901	lcl_NC_030851.1_mrna_XM_018115838.1_5838	173.593	lcl_NC_030851.1_mrna_XM_007041533.2_5571	153.191	lcl_NC_030851.1_mrna_XM_007044642.2_8133	142.318	lcl_NC_030854.1_ncrna_XR_001927953.1_18397	37.5225
1011 th	lcl_NC_030858.1_mrna_XM_007015855.2_31645	178.839	lcl_NC_030855.1_mrna_XM_018123285.1_23037	173.586	lcl_NC_030856.1_mrna_XM_007022045.2_25278	153.179	lcl_NC_030858.1_mrna_XM_007016780.2_32394	142.296	lcl_NC_030851.1_ncrna_XR_001926659.1_5979	37.5064
1012 th	lcl_NC_030854.1_mrna_XM_007026582.2_17205	178.583	lcl_NC_030854.1_mrna_XM_007027546.2_18002	173.535	lcl_NW_017234719.1_ncrna_XR_001929951.1_34744	153.095	lcl_NC_030852.1_mrna_XM_007037565.2_10644	142.161	lcl_NC_030851.1_mrna_XM_018114893.1_7231	37.5064
1013 th	lcl_NC_030856.1_mrna_XM_007020634.2_24104	178.409	lcl_NC_030854.1_mrna_XM_018121581.1_18448	173.508	lcl_NC_030859.1_mrna_XM_018129392.1_32910	152.929	lcl_NC_030851.1_mrna_XM_007045883.2_9068	141.907	lcl_NC_030852.1_mrna_XM_018117302.1_10805	37.5064
1014 th	lcl_NC_030852.1_mrna_XM_007036940.2_10106	178.359	lcl_NC_030856.1_mrna_XM_007022129.2_25342	173.419	lcl_NC_030858.1_mrna_XM_007012261.2_28961	152.875	lcl_NC_030850.1_mrna_XM_007050334.2_3189	141.819	lcl_NC_030851.1_ncrna_XR_001926433.1_7409	37.1278
1015 th	lcl_NC_030852.1_mrna_XM_007038944.2_11767	177.965	lcl_NC_030851.1_mrna_XM_007043214.2_6935	173.321	lcl_NC_030856.1_mrna_XM_007021661.2_24938	152.79	lcl_NC_030851.1_mrna_XM_007044377.2_7907	141.657	lcl_NC_030851.1_ncrna_XR_001926524.1_7398	36.7567
1016 th	lcl_NC_030853.1_mrna_XM_007033400.2_15035	177.897	lcl_NC_030851.1_mrna_XM_007042519.2_6330	172.967	lcl_NC_030857.1_mrna_XM_018125847.1_26473	152.609	lcl_NC_030858.1_mrna_XM_007012626.2_29238	141.437	lcl_NC_030854.1_ncrna_XR_001927727.1_18446	36.7567
1017 th	lcl_NC_030856.1_mrna_XM_007021661.2_24938	177.775	lcl_NC_030857.1_mrna_XM_007018307.2_26822	172.848	lcl_NC_030858.1_mrna_XM_007011917.2_28663	152.535	lcl_NC_030858.1_mrna_XM_007015609.2_31441	141.237	lcl_NC_030855.1_ncrna_XR_001928388.1_21397	36.7567
1018 th	lcl_NC_030853.1_mrna_XM_007035362.2_16579	177.478	lcl_NC_030852.1_mrna_XM_018117921.1_10725	172.559	lcl_NC_030851.1_mrna_XM_007045123.2_8500	152.522	lcl_NC_030854.1_mrna_XM_018122291.1_17999	141.081	lcl_NC_030856.1_ncrna_XR_001928600.1_25852	36.7567
1019 th	lcl_NC_030850.1_mrna_XM_007047847.2_1204	177.338	lcl_NC_030857.1_mrna_XM_007018578.2_27026	172.406	lcl_NC_030854.1_mrna_XM_007030974.2_20678	152.498	lcl_NC_030852.1_mrna_XM_007040504.2_13045	141.062	lcl_NC_030854.1_mrna_XM_007027340.2_17836	36.393
1020 th	lcl_NC_030856.1_mrna_XM_007020967.2_24386	177.11	lcl_NC_030857.1_mrna_XM_018126102.1_27558	172.377	lcl_NC_030855.1_mrna_XM_018122569.1_22700	152.303	lcl_NC_030854.1_mrna_XM_018121595.1_18280	140.922	lcl_NW_017234725.1_ncrna_XR_001929962.1_34768	36.393
1021 th	lcl_NC_030852.1_mrna_XM_007036860.2_10062	177.006	lcl_NC_030851.1_mrna_XM_007043650.2_7276	172.277	lcl_NC_030853.1_mrna_XM_007032075.2_14025	152.253	lcl_NC_030854.1_mrna_XM_007028827.2_18974	140.551	lcl_NC_030859.1_ncrna_XR_001929751.1_33976	36.0363
1022 th	lcl_NC_030858.1_mrna_XM_007013822.2_30097	176.839	lcl_NC_030857.1_mrna_XM_007017076.2_25862	172.268	lcl_NC_030854.1_ncrna_XR_001927941.1_18179	152.24	lcl_NC_030856.1_mrna_XM_018125052.1_24527	140.455	lcl_NW_017234743.1_ncrna_XR_001929981.1_34807	35.6293
1023 th	lcl_NC_030850.1_mrna_XM_007052558.2_5040	176.626	lcl_NC_030856.1_mrna_XM_007021351.2_24699	172.225	lcl_NC_030855.1_mrna_XM_018122643.1_22595	152.032	lcl_NC_030853.1_mrna_XM_007032625.2_14452	140.287	lcl_NC_030850.1_mrna_XM_007046792.2_383	35.3435
1024 th	lcl_NC_030857.1_mrna_XM_007018486.2_26952	176.399	lcl_NC_030850.1_mrna_XM_007051922.2_4523	172.148	lcl_NC_030852.1_mrna_XM_007036101.2_9483	151.466	lcl_NC_030850.1_mrna_XM_007049044.2_2123	140.149	lcl_NC_030852.1_mrna_XM_018117105.1_11293	35.3435
1025 th	lcl_NC_030852.1_mrna_XM_018117870.1_10339	176.281	lcl_NC_030850.1_mrna_XM_007047625.2_1029	171.872	lcl_NC_030852.1_ncrna_XR_001927022.1_10660	151.395	lcl_NC_030853.1_mrna_XM_018119329.1_14944	140.143	lcl_NC_030852.1_ncrna_XR_001927272.1_12104	35.3435
1026 th	lcl_NC_030852.1_mrna_XM_018117921.1_10725	176.185	lcl_NC_030855.1_mrna_XM_018123991.1_22034	171.853	lcl_NC_030854.1_ncrna_XR_001927921.1_17743	151.103	lcl_NC_030853.1_mrna_XM_007033818.2_15368	140.082	lcl_NC_030853.1_ncrna_XR_001927314.1_15324	35.3435
1027 th	lcl_NC_030858.1_mrna_XM_007012776.2_29340	175.981	lcl_NC_030850.1_mrna_XM_018129070.1_2496	171.835	lcl_NC_030850.1_mrna_XM_007049685.2_2684	151.078	lcl_NC_030858.1_mrna_XM_007012863.2_29410	140.022	lcl_NC_030854.1_mrna_XM_018120510.1_17562	35.3435
1028 th	lcl_NC_030852.1_mrna_XM_018117172.1_12229	175.901	lcl_NC_030851.1_mrna_XM_018114618.1_7999	171.77	lcl_NC_030857.1_mrna_XM_018126275.1_27111	151.07	lcl_NC_030850.1_mrna_XM_007051022.2_3750	139.985	lcl_NC_030856.1_mrna_XM_018124239.1_24717	35.3435
1029 th	lcl_NC_030857.1_mrna_XM_007018283.2_26807	175.866	lcl_NC_030850.1_mrna_XM_007049418.2_2448	171.194	lcl_NC_030853.1_mrna_XM_007031915.2_13901	150.949	lcl_NC_030850.1_mrna_XM_007047826.2_1185	139.943	lcl_NW_017234749.1_ncrna_XR_001929989.1_34823	35.3435
1030 th	lcl_NC_030851.1_mrna_XM_007045748.2_8957	175.62	lcl_NC_030856.1_mrna_XM_018125213.1_25563	171.116	lcl_NC_030852.1_mrna_XM_007037199.2_10300	150.889	lcl_NC_030851.1_mrna_XM_007042750.2_6529	139.873	lcl_NW_017234819.1_ncrna_XR_001930029.1_34934	35.3435
1031 th	lcl_NC_030855.1_mrna_XM_007025985.2_23407	175.377	lcl_NC_030854.1_mrna_XM_007029131.2_19218	170.804	lcl_NC_030852.1_mrna_XM_007039792.2_12476	150.87	lcl_NC_030854.1_mrna_XM_018120598.1_20303	139.788	lcl_NC_030851.1_ncrna_XR_001926432.1_7408	35.007
1032 th	lcl_NC_030855.1_mrna_XM_007023971.2_21830	175.291	lcl_NC_030855.1_mrna_XM_018123226.1_23133	170.549	lcl_NC_030859.1_mrna_XM_007009512.2_33257	150.758	lcl_NC_030852.1_mrna_XM_018118210.1_11953	139.313	lcl_NC_030856.1_ncrna_XR_001928702.1_25821	35.007
1033 th	lcl_NC_030854.1_mrna_XM_007029430.2_19450	175.28	lcl_NC_030852.1_mrna_XM_007039560.2_12261	169.763	lcl_NC_030856.1_mrna_XM_007022608.2_25568	150.692	lcl_NC_030853.1_mrna_XM_018119665.1_13928	139.215	lcl_NC_030858.1_ncrna_XR_001929358.1_30280	35.007
1034 th	lcl_NC_030857.1_mrna_XM_018126358.1_27157	175.158	lcl_NC_030858.1_mrna_XM_007016353.2_32044	169.485	lcl_NC_030855.1_mrna_XM_007026030.2_23444	150.312	lcl_NC_030856.1_mrna_XM_018125051.1_24528	139.171	lcl_NC_030850.1_ncrna_XR_001929980.1_2124	34.6768
1035 th	lcl_NC_030851.1_mrna_XM_018116184.1_9155	175.07	lcl_NC_030851.1_mrna_XM_007045330.2_8650	169.468	lcl_NC_030852.1_mrna_XM_007039183.2_11970	150.184	lcl_NC_030859.1_mrna_XM_018129369.1_33219	139.057	lcl_NC_030853.1_ncrna_XR_001927515.1_14280	34.6768
1036 th	lcl_NC_030851.1_mrna_XM_007045487.2_8754	174.966	lcl_NC_030853.1_mrna_XM_007034815.2_16147	169.232	lcl_NC_030855.1_mrna_XM_007023815.2_21606	150.051	lcl_NC_030850.1_mrna_XM_018113885.1_3003	138.81	lcl_NC_030856.1_ncrna_XR_001928741.1_25598	34.6768
1037 th	lcl_NC_030852.1_mrna_XM_018117880.1_12097	174.96	lcl_NC_030854.1_mrna_XM_018121475.1_17826	169.098	lcl_NC_030854.1_mrna_XM_018120671.1_20636	150.029	lcl_NC_030853.1_mrna_XM_007031387.2_13464	138.658	lcl_NC_030858.1_ncrna_XR_001929506.1_29433	34.6768
1038 th	lcl_NC_030850.1_mrna_XM_018129070.1_2496	174.952	lcl_NC_030859.1_mrna_XM_007009671.2_33358	168.887	lcl_NC_030859.1_mrna_XM_007010386.2_33905	149.953	lcl_NC_030851.1_mrna_XM_007042519.2_6330	138.616	lcl_NW_017234810.1_ncrna_XR_001930023.1_34921	34.6768
1039 th	lcl_NC_030855.1_mrna_XM_007024291.2_22088	174.56	lcl_NC_030858.1_mrna_XM_007014837.2_30885	168.707	lcl_NC_030851.1_mrna_XM_007044857.2_8287	149.376	lcl_NC_030856.1_mrna_XM_018124068.1_25537	138.568	lcl_NC_030851.1_ncrna_XR_001926530.1_7636	34.3528
1040 th	lcl_NC_030850.1_mrna_XM_007052493.2_4993	174.197	lcl_NC_030858.1_mrna_XM_007013269.2_29693	168.564	lcl_NC_030858.1_mrna_XM_018128187.1_29244	149.348	lcl_NC_030858.1_mrna_XM_007016661.2_32291	137.975	lcl_NC_030853.1_mrna_XM_018119101.1_15860	34.3528
1041 th	lcl_NC_030859.1_mrna_XM_007011000.2_34339	174.059	lcl_NC_030852.1_mrna_XM_007037862.2_10870	168.407	lcl_NC_030851.1_mrna_XM_007042759.2_6537	149.333	lcl_NC_030850.1_mrna_XM_007048584.2_1788	137.939	lcl_NC_030853.1_mrna_XM_018119110.1_15967	34.3528
1042 th	lcl_NC_030857.1_mrna_XM_007017447.2_26121	174.024	lcl_NC_030858.1_mrna_XM_018127524.1_31822	168.165	lcl_NC_030853.1_mrna_XM_007034363.2_15812	149.329	lcl_NC_030852.1_mrna_XM_018117420.1_11345	137.897	lcl_NC_030855.1_mrna_XM_018122802.1_21802	34.3528
1043 th	lcl_NC_030854.1_mrna_XM_007030920.2_20626	173.932	lcl_NC_030859.1_mrna_XM_007011314.2_34637	168.085	lcl_NC_030852.1_mrna_XM_007040223.2_12830	148.933	lcl_NC_030856.1_mrna_XM_007021351.2_24699	137.881	lcl_NC_030856.1_mrna_XM_007021345.2_24695	34.3528
1044 th	lcl_NC_030851.1_mrna_XM_007043945.2_7510	173.878	lcl_NC_030855.1_mrna_XM_007024787.2_22473	168.04	lcl_NC_030851.1_mrna_XM_007045186.2_8543	148.929	lcl_NC_030854.1_mrna_XM_007030035.2_19920	137.769	lcl_NC_030856.1_mrna_XM_018124238.1_24715	34.3528
1045 th	lcl_NC_030857.1_mrna_XM_007017116.2_25889	173.838	lcl_NC_030851.1_mrna_XM_007043255.2_6969	167.794	lcl_NC_030851.1_mrna_XM_007041438.2_5492	148.844	lcl_NC_030850.1_mrna_XM_007046731.2_333	137.726	lcl_NC_030856.1_mrna_XM_007021390.2_24716	34.3528
1046 th	lcl_NC_030851.1_mrna_XM_018114618.1_7999	173.661	lcl_NC_030858.1_mrna_XM_007016997.2_32537	167.718	lcl_NC_030858.1_mrna_XM_018126523.1_31903	148.812	lcl_NC_030850.1_mrna_XM_007046967.2_534	137.649	lcl_NC_030857.1_mrna_XM_018125474.1_26759	34.3528
1047 th	lcl_NC_030856.1_mrna_XM_007020571.2_24065	173.649	lcl_NC_030853.1_mrna_XM_007035569.2_16740	167.614	lcl_NC_030854.1_mrna_XM_007026528.2_17158	148.721	lcl_NC_030850.1_mrna_XM_007047199.2_710	137.566	lcl_NC_030858.1_ncrna_XR_001929333.1_30939	34.3528
1048 th	lcl_NC_030853.1_mrna_XM_007034397.2_15849	173.646	lcl_NC_030850.1_mrna_XM_007051553.2_4198	167.596	lcl_NC_030850.1_mrna_XM_007048888.2_2015	148.49	lcl_NC_030853.1_mrna_XM_007031337.2_13424	137.402	lcl_NC_030859.1_mrna_XM_018128827.1_33799	34.3528
1049 th	lcl_NC_030859.1_mrna_XM_018129485.1_33864	173.37	lcl_NW_017234904.1_mrna_XM_018129885.1_35004	167.301	lcl_NC_030853.1_mrna_XM_018119445.1_16412	148.478	lcl_NC_030851.1_mrna_XM_018114639.1_9324	137.31	lcl_NW_017234728.1_ncrna_XR_001929976.1_34792	34.3528
1050 th	lcl_NC_030858.1_mrna_XM_007016409.2_32083	173.304	lcl_NC_030851.1_mrna_XM_007041782.2_5760	167.234	lcl_NC_030854.1_mrna_XM_007027293.2_17791	148.163	lcl_NC_030853.1_mrna_XM_007031836.2_13822	137.242	lcl_NC_030855.1_ncrna_XR_001928374.1_21634	34.0348
1051 th	lcl_NC_030851.1_mrna_XM_007041319.2_5397	173.003	lcl_NC_030858.1_mrna_XM_007012916.2_29446	166.995	lcl_NC_030859.1_mrna_XM_018129254.1_33019	147.842	lcl_NC_030855.1_mrna_XM_007025482.2_23002	137.186	lcl_NC_030856.1_ncrna_XR_001928707.1_24932	34.0348
1052 th	lcl_NC_030856.1_mrna_XM_007021093.2_24480	172.981	lcl_NC_030852.1_mrna_XM_007039654.2_12334	166.258	lcl_NC_030850.1_mrna_XM_018122527.1_4542	147.618	lcl_NC_030853.1_mrna_XM_007033460.2_15078	137.182	lcl_NC_030851.1_ncrna_XR_001926575.1_7501	33.7226
1053 th	lcl_NC_030852.1_mrna_XM_007037054.2_10324	172.849	lcl_NC_030854.1_mrna_XM_007029793.2_19754	166.093	lcl_NC_030850.1_mrna_XM_007050876.2_3638	147.573	lcl_NC_030854.1_mrna_XM_007026598.2_17214	136.976	lcl_NC_030853.1_ncrna_XR_001927553.1_14047	33.7226
1054 th	lcl_NC_030853.1_mrna_XM_007032503.2_14339	172.828	lcl_NC_030852.1_mrna_XM_007039190.2_11979	166.018	lcl_NC_030854.1_mrna_XM_007030166.2_20024	147.483	lcl_NC_030855.1_mrna_XM_018123302.1_23295	136.786	lcl_NC_030854.1_mrna_XM_018120996.1_19135	33.7226
1055 th	lcl_NC_030850.1_mrna_XM_007051326.2_4017	172.635	lcl_NC_030858.1_mrna_XM_018127206.1_28900	165.973	lcl_NC_030853.1_ncrna_XR_001927622.1_16581	147.456	lcl_NC_030851.1_mrna_XM_007045163.2_8523	136.631	lcl_NW_017234728.1_ncrna_XR_001929977.1_34791	33.7226
1056 th	lcl_NC_030855.1_mrna_XM_018123316.1_22778	172.366	lcl_NC_030853.1_mrna_XM_007034494.2_15922	165.683	lcl_NC_030858.1_mrna_XM_007016678.2_32301	147.405	lcl_NC_030852.1_mrna_XM_007038909.2_11736	136.527	lcl_NC_030851.1_mrna_XM_018114903.1_7406	33.4161
1057 th	lcl_NC_030852.1_mrna_XM_007036888.2_10080	172.23	lcl_NC_030852.1_mrna_XM_007039214.2_12003	165.57	lcl_NC_030854.1_mrna_XM_018120587.1_19536	147.272	lcl_NC_030858.1_mrna_XM_007015301.2_31226	136.524	lcl_NC_030852.1_mrna_XM_018117031.1_10164	33.4161
1058 th	lcl_NC_030854.1_mrna_XM_007027293.2_17791	172.185	lcl_NC_030852.1_mrna_XM_007037054.2_10324	165.505	lcl_NC_030856.1_mrna_XM_007020900.2_24307	147.247	lcl_NC_030855.1_mrna_XM_007026055.2_23458	136.352	lcl_NC_030852.1_mrna_XM_007039174.2_11965	33.4161
1059 th	lcl_NC_030850.1_mrna_XM_007051030.2_3756	172.162	lcl_NC_030853.1_mrna_XM_007032397.2_14253	165.42	lcl_NC_030854.1_mrna_XM_018121771.1_17280	147.244	lcl_NC_030850.1_mrna_XM_018113818.1_868	136.294	lcl_NC_030853.1_mrna_XM_018119100.1_15798	33.4161
1060 th	lcl_NC_030858.1_mrna_XM_007012566.2_29188	172.086	lcl_NC_030855.1_mrna_XM_007024758.2_22448	165.333	lcl_NC_030853.1_mrna_XM_018119964.1_13371	147.228	lcl_NC_030855.1_mrna_XM_018122963.1_22031	136.247	lcl_NC_030854.1_mrna_XM_007026844.2_17432	33.4161
1061 th	lcl_NC_030857.1_mrna_XM_007018628.2_27060	171.829	lcl_NC_030851.1_mrna_XM_007045580.2_8819	165.325	lcl_NC_030852.1_mrna_XM_007039895.2_12563	147	lcl_NC_030850.1_mrna_XM_007050831.2_3606	136.101	lcl_NC_030854.1_mrna_XM_018120909.1_18177	33.4161
1062 th	lcl_NC_030859.1_mrna_XM_007009018.2_32904	171.657	lcl_NC_030857.1_mrna_XM_007017852.2_26435	165.292	lcl_NC_030853.1_mrna_XM_007033400.2_15035	146.973	lcl_NC_030851.1_mrna_XM_018115267.1_5908	136.085	lcl_NC_030854.1_mrna_XM_018120989.1_19019	33.4161
1063 th	lcl_NC_030850.1_mrna_XM_007047414.2_863	171.371	lcl_NC_030856.1_mrna_XM_007020960.2_24378	165.274	lcl_NC_030854.1_mrna_XM_007028875.2_19021	146.883	lcl_NC_030851.1_miscrna_XR_001926674.1_6664	135.977	lcl_NC_030854.1_mrna_XM_018121104.1_20735	33.4161
1064 th	lcl_NC_030857.1_mrna_XM_018126255.1_27427	171.078	lcl_NC_030858.1_mrna_XM_018127016.1_31946	165.21	lcl_NC_030857.1_mrna_XM_007018307.2_26822	146.835	lcl_NC_030850.1_mrna_XM_007046649.2_260	135.91	lcl_NC_030856.1_mrna_XM_018124141.1_23898	33.4161
1065 th	lcl_NC_030852.1_mrna_XM_018118119.1_9570	170.999	lcl_NC_030858.1_mrna_XM_007015305.2_31228	164.905	lcl_NC_030850.1_mrna_XM_018114375.1_1844	146.684	lcl_NC_030858.1_mrna_XM_007012740.2_29313	135.883	lcl_NC_030857.1_ncrna_XR_001928996.1_27504	33.4161
1066 th	lcl_NC_030851.1_mrna_XM_007041972.2_5928	170.717	lcl_NC_030850.1_mrna_XM_007052073.2_4647	164.9	lcl_NC_030852.1_mrna_XM_018117569.1_11618	146.588	lcl_NC_030850.1_mrna_XM_007046972.2_539	135.858	lcl_NW_017234724.1_ncrna_XR_001929958.1_34762	33.4161
1067 th	lcl_NC_030850.1_mrna_XM_007050807.2_3584	170.58	lcl_NC_030854.1_mrna_XM_007026973.2_17535	164.825	lcl_NC_030854.1_mrna_XM_018121763.1_20656	146.547	lcl_NC_030850.1_mrna_XM_018113968.1_3641	135.772	lcl_NC_030850.1_mrna_XM_007049862.2_2823	33.115
1068 th	lcl_NC_030858.1_mrna_XM_007016675.2_32299	170.2	lcl_NC_030852.1_mrna_XM_007037572.2_10653	164.557	lcl_NC_030854.1_mrna_XM_007029511.2_19505	146.544	lcl_NC_030855.1_mrna_XM_007024130.2_21967	135.752	lcl_NC_030852.1_ncrna_XR_001927012.1_10446	33.115
1069 th	lcl_NC_030852.1_mrna_XM_007039499.2_12205	170.101	lcl_NC_030855.1_mrna_XM_007022864.2_20935	164.432	lcl_NC_030857.1_mrna_XM_007017524.2_26184	146.485	lcl_NC_030850.1_mrna_XM_007049741.2_2749	135.735	lcl_NC_030853.1_ncrna_XR_001927711.1_15732	33.115
1070 th	lcl_NC_030853.1_mrna_XM_007031646.2_13677	169.93	lcl_NC_030854.1_ncrna_XR_001927987.1_18742	164.367	lcl_NC_030855.1_mrna_XM_007026147.2_23534	146.113	lcl_NC_030859.1_mrna_XM_007010851.2_34210	135.553	lcl_NC_030853.1_mrna_XM_007035261.2_16509	33.115
1071 th	lcl_NC_030855.1_mrna_XM_018123252.1_23171	169.794	lcl_NC_030858.1_mrna_XM_018126482.1_32604	164.311	lcl_NC_030850.1_ncrna_XR_001929227.1_467	146.071	lcl_NC_030854.1_ncrna_XR_001928204.1_17407	135.51	lcl_NC_030851.1_ncrna_XR_001926544.1_7820	32.529
1072 th	lcl_NC_030855.1_mrna_XM_018122635.1_21361	169.625	lcl_NC_030857.1_mrna_XM_007019536.2_28027	164.292	lcl_NC_030855.1_mrna_XM_007023754.2_21677	145.917	lcl_NC_030850.1_mrna_XM_007047881.2_1220	135.388	lcl_NC_030852.1_mrna_XM_018117039.1_10212	32.529
1073 th	lcl_NC_030856.1_mrna_XM_018124911.1_25164	169.421	lcl_NC_030853.1_mrna_XM_018119402.1_16989	164.227	lcl_NC_030853.1_ncrna_XR_001927551.1_14048	145.906	lcl_NC_030857.1_mrna_XM_007019036.2_27401	135.388	lcl_NC_030856.1_mrna_XM_018124257.1_24871	32.529
1074 th	lcl_NC_030855.1_mrna_XM_007025045.2_22668	169.417	lcl_NC_030856.1_mrna_XM_007021025.2_24420	163.965	lcl_NC_030851.1_mrna_XM_007042509.2_6322	145.849	lcl_NC_030859.1_mrna_XM_007011281.2_34615	135.339	lcl_NC_030857.1_mrna_XM_007019480.2_27980	32.529
1075 th	lcl_NC_030853.1_mrna_XM_007034163.2_15641	169.208	lcl_NC_030852.1_mrna_XM_007036447.2_9756	163.862	lcl_NC_030852.1_mrna_XM_018117845.1_13244	145.846	lcl_NC_030857.1_mrna_XM_007017767.2_26376	135.051	lcl_NC_030858.1_mrna_XM_018126881.1_30931	32.529
1076 th	lcl_NC_030855.1_mrna_XM_007026203.2_23576	168.858	lcl_NC_030858.1_mrna_XM_007016419.2_32094	163.838	lcl_NC_030858.1_mrna_XM_007013886.2_30140	145.806	lcl_NC_030854.1_mrna_XM_007030031.2_19918	135.041	lcl_NC_030859.1_ncrna_XR_001929745.1_32947	32.529
1077 th	lcl_NC_030853.1_mrna_XM_007034993.2_16281	168.648	lcl_NC_030853.1_mrna_XM_018120254.1_16889	163.819	lcl_NC_030858.1_mrna_XM_007012518.2_29151	145.755	lcl_NC_030850.1_mrna_XM_007051024.2_3752	134.775	lcl_NC_030850.1_ncrna_XR_001927789.1_1838	32.3858
1078 th	lcl_NC_030850.1_mrna_XM_007049023.2_2104	168.443	lcl_NC_030850.1_mrna_XM_007052558.2_5040	163.725	lcl_NC_030851.1_mrna_XM_007045330.2_8650	145.689	lcl_NC_030853.1_mrna_XM_007032553.2_14383	134.643	lcl_NC_030851.1_ncrna_XR_001926818.1_7569	32.2436
1079 th	lcl_NC_030854.1_mrna_XM_018122259.1_20664	167.461	lcl_NC_030854.1_mrna_XM_007030482.2_20281	163.653	lcl_NC_030853.1_mrna_XM_007034621.2_16009	145.67	lcl_NC_030858.1_mrna_XM_018128506.1_29591	134.593	lcl_NC_030851.1_ncrna_XR_001926547.1_7596	32.2436
1080 th	lcl_NC_030850.1_mrna_XM_007047309.2_772	167.322	lcl_NC_030855.1_mrna_XM_007023226.2_21231	163.533	lcl_NC_030850.1_mrna_XM_007048014.2_1332	145.43	lcl_NC_030853.1_mrna_XM_007033826.2_15375	134.576	lcl_NC_030856.1_mrna_XM_018124405.1_25693	32.2436
1081 th	lcl_NC_030851.1_mrna_XM_007043496.2_7157	167.317	lcl_NC_030852.1_mrna_XM_007039102.2_11895	163.029	lcl_NC_030859.1_mrna_XM_018128617.1_34434	145.338	lcl_NC_030853.1_mrna_XM_007034927.2_16236	134.523	lcl_NC_030851.1_mrna_XM_007042801.2_6576	31.6877
1082 th	lcl_NC_030850.1_mrna_XM_018114049.1_3749	167.219	lcl_NC_030856.1_mrna_XM_007022045.2_25278	162.805	lcl_NC_030857.1_mrna_XM_007018632.2_27063	145.221	lcl_NC_030853.1_mrna_XM_007035428.2_16634	134.512	lcl_NC_030856.1_mrna_XM_018124237.1_24712	31.6877
1083 th	lcl_NC_030853.1_mrna_XM_018120199.1_14320	167.059	lcl_NC_030851.1_mrna_XM_018114533.1_8459	162.692	lcl_NC_030859.1_mrna_XM_007010157.2_33756	145.16	lcl_NC_030859.1_mrna_XM_007011318.2_34642	134.497	lcl_NC_030856.1_ncrna_XR_001928817.1_25327	31.6877
1084 th	lcl_NW_017234936.1_mrna_XM_018129898.1_35017	167.002	lcl_NC_030858.1_mrna_XM_018128494.1_29228	162.612	lcl_NC_030853.1_mrna_XM_018118634.1_14518	144.659	lcl_NC_030850.1_mrna_XM_007047932.2_1259	134.42	lcl_NC_030857.1_mrna_XM_018125466.1_26488	31.6877
1085 th	lcl_NC_030850.1_mrna_XM_007050565.2_3381	166.792	lcl_NC_030855.1_mrna_XM_007025960.2_23389	162.579	lcl_NC_030855.1_mrna_XM_007026145.2_23533	144.613	lcl_NC_030854.1_mrna_XM_007029961.2_19860	134.179	lcl_NC_030857.1_ncrna_XR_001928992.1_27511	31.6877
1086 th	lcl_NC_030854.1_mrna_XM_007029173.2_19246	166.666	lcl_NC_030853.1_mrna_XM_007035050.2_16326	162.193	lcl_NC_030850.1_mrna_XM_007047423.2_871	144.367	lcl_NC_030850.1_mrna_XM_007047414.2_863	134.067	lcl_NC_030859.1_mrna_XM_018128810.1_33654	31.6877
1087 th	lcl_NC_030851.1_mrna_XM_018115476.1_6669	166.611	lcl_NC_030850.1_mrna_XM_007052028.2_4617	162.15	lcl_NC_030856.1_mrna_XM_018125246.1_23813	144.274	lcl_NC_030858.1_mrna_XM_007017044.2_32581	133.967	lcl_NC_030859.1_mrna_XM_018128850.1_33984	31.6877
1088 th	lcl_NC_030852.1_mrna_XM_007036174.2_9550	166.555	lcl_NC_030854.1_mrna_XM_007026423.2_17056	162.037	lcl_NC_030854.1_mrna_XM_007026582.2_17205	144.202	lcl_NC_030853.1_mrna_XM_018120442.1_13783	133.841	lcl_NC_030852.1_mrna_XM_018117086.1_10779	31.3797
1089 th	lcl_NC_030854.1_mrna_XM_018121353.1_17194	166.463	lcl_NC_030856.1_mrna_XM_018124944.1_25364	161.756	lcl_NC_030852.1_mrna_XM_007040683.2_13192	144.074	lcl_NC_030851.1_mrna_XM_007046172.2_9277	133.72	lcl_NC_030853.1_ncrna_XR_001927519.1_14312	31.1507
1090 th	lcl_NC_030858.1_mrna_XM_007015342.2_31257	166.347	lcl_NC_030854.1_mrna_XM_007027383.2_17870	161.732	lcl_NC_030851.1_mrna_XM_007042208.2_6092	143.728	lcl_NC_030852.1_mrna_XM_007036057.2_9464	133.709	lcl_NC_030859.1_ncrna_XR_001929696.1_33842	31.1507
1091 th	lcl_NC_030855.1_mrna_XM_007025694.2_23170	166.309	lcl_NC_030854.1_mrna_XM_018122365.1_19490	161.32	lcl_NC_030859.1_ncrna_XR_001929770.1_33892	143.629	lcl_NC_030852.1_mrna_XM_007038121.2_11085	133.663	lcl_NC_030850.1_ncrna_XR_001927879.1_2982	30.8889
1092 th	lcl_NC_030853.1_mrna_XM_007035162.2_16419	166.185	lcl_NC_030853.1_mrna_XM_007031711.2_13728	161.059	lcl_NC_030858.1_mrna_XM_018127985.1_28738	143.588	lcl_NC_030853.1_mrna_XM_007035050.2_16326	133.343	lcl_NC_030851.1_mrna_XM_007043164.2_6883	30.8889
1093 th	lcl_NC_030857.1_mrna_XM_018125367.1_27017	166	lcl_NC_030858.1_mrna_XM_007016177.2_31890	160.811	lcl_NC_030852.1_mrna_XM_007038558.2_11438	143.562	lcl_NC_030851.1_mrna_XM_007044046.2_7608	133.067	lcl_NC_030851.1_mrna_XM_018114968.1_8063	30.8889
1094 th	lcl_NC_030852.1_mrna_XM_007037150.2_10268	165.464	lcl_NC_030858.1_mrna_XM_018128197.1_31690	160.784	lcl_NC_030858.1_mrna_XM_007016143.2_31868	143.523	lcl_NC_030854.1_mrna_XM_007028145.2_18475	132.912	lcl_NC_030853.1_ncrna_XR_001927350.1_16751	30.8889
1095 th	lcl_NC_030850.1_mrna_XM_018129956.1_4294	165.325	lcl_NC_030857.1_mrna_XM_007018979.2_27356	160.725	lcl_NC_030851.1_mrna_XM_007043005.2_6765	143.404	lcl_NC_030851.1_mrna_XM_007043065.2_6815	132.898	lcl_NC_030850.1_ncrna_XR_001927843.1_3107	30.6315
1096 th	lcl_NC_030857.1_mrna_XM_007017767.2_26376	165.228	lcl_NC_030858.1_mrna_XM_007011647.2_28438	160.593	lcl_NC_030854.1_mrna_XM_018122439.1_20577	143.279	lcl_NC_030855.1_mrna_XM_007025437.2_22965	132.808	lcl_NC_030852.1_ncrna_XR_001927036.1_10430	30.6315
1097 th	lcl_NC_030852.1_mrna_XM_007040104.2_12733	165.054	lcl_NC_030858.1_mrna_XM_018127851.1_30083	160.408	lcl_NC_030853.1_mrna_XM_007033888.2_15419	143.278	lcl_NC_030857.1_mrna_XM_018126374.1_26567	132.716	lcl_NC_030854.1_ncrna_XR_001927915.1_18383	30.6315
1098 th	lcl_NC_030855.1_mrna_XM_007025165.2_22767	165.02	lcl_NC_030853.1_mrna_XM_007022666.2_14351	160.401	lcl_NC_030855.1_ncrna_XR_001928435.1_21814	143.158	lcl_NC_030856.1_mrna_XM_018124490.1_24385	132.694	lcl_NC_030850.1_ncrna_XR_001928062.1_2829	30.3784
1099 th	lcl_NC_030850.1_mrna_XM_007049630.2_2635	164.894	lcl_NC_030855.1_mrna_XM_007024763.2_22452	160.276	lcl_NC_030852.1_mrna_XM_007037455.2_10570	143.109	lcl_NC_030854.1_mrna_XM_007030553.2_20336	132.531	lcl_NC_030852.1_ncrna_XR_001927283.1_9933	30.3784
1100 th	lcl_NC_030856.1_mrna_XM_018125060.1_24579	164.575	lcl_NC_030850.1_mrna_XM_007051941.2_4534	160.252	lcl_NC_030851.1_mrna_XM_007042809.2_6581	143.097	lcl_NC_030859.1_mrna_XM_018129722.1_33323	132.439	lcl_NC_030852.1_mrna_XM_018117104.1_11253	30.3784
1101 th	lcl_NC_030851.1_mrna_XM_018115830.1_7375	164.36	lcl_NC_030856.1_mrna_XM_018124522.1_24792	160.061	lcl_NC_030852.1_mrna_XM_007039274.2_12045	142.997	lcl_NC_030850.1_mrna_XM_007048473.2_1697	132.33	lcl_NC_030855.1_ncrna_XR_001928313.1_21476	30.3784
1102 th	lcl_NC_030850.1_mrna_XM_018125140.1_4679	164.264	lcl_NC_030855.1_mrna_XM_018123698.1_22659	159.964	lcl_NC_030850.1_mrna_XM_007051538.2_4193	142.986	lcl_NC_030854.1_ncrna_XR_001927848.1_20398	132.207	lcl_NC_030858.1_ncrna_XR_001929385.1_30713	30.3784
1103 th	lcl_NC_030853.1_mrna_XM_007032075.2_14025	163.836	lcl_NC_030853.1_mrna_XM_007033330.2_14964	159.804	lcl_NC_030857.1_ncrna_XR_001929037.1_28214	142.977	lcl_NC_030851.1_mrna_XM_007041147.2_5282	132.093	lcl_NC_030858.1_ncrna_XR_001929623.1_31581	30.3784
1104 th	lcl_NC_030857.1_mrna_XM_007020128.2_28160	163.512	lcl_NC_030850.1_mrna_XM_018114514.1_2759	159.762	lcl_NC_030858.1_mrna_XM_007013154.2_29612	142.928	lcl_NC_030855.1_mrna_XM_007025927.2_23351	132.054	lcl_NC_030851.1_mrna_XM_018114840.1_6005	30.1294
1105 th	lcl_NC_030851.1_mrna_XM_007044596.2_8073	163.284	lcl_NC_030853.1_mrna_XM_007031736.2_13746	159.588	lcl_NC_030851.1_mrna_XM_007045556.2_8807	142.777	lcl_NC_030854.1_mrna_XM_007027028.2_17582	131.908	lcl_NC_030851.1_mrna_XM_007042802.2_6577	30.1294
1106 th	lcl_NC_030857.1_mrna_XM_007019313.2_27586	163.034	lcl_NC_030858.1_mrna_XM_018127520.1_29240	159.578	lcl_NC_030850.1_mrna_XM_007051022.2_3750	142.767	lcl_NC_030858.1_mrna_XM_018128214.1_29921	131.792	lcl_NC_030854.1_mrna_XM_018120874.1_17398	30.1294
1107 th	lcl_NC_030851.1_mrna_XM_018114782.1_8953	162.483	lcl_NC_030850.1_mrna_XM_018122723.1_167	159.461	lcl_NC_030855.1_mrna_XM_007025086.2_22704	142.332	lcl_NC_030851.1_mrna_XM_007041701.2_5713	131.72	lcl_NC_030854.1_mrna_XM_018120905.1_18020	30.1294
1108 th	lcl_NC_030850.1_mrna_XM_018114211.1_3765	162.395	lcl_NC_030851.1_mrna_XM_007040940.2_5093	159.413	lcl_NC_030850.1_mrna_XM_007046683.2_293	142.072	lcl_NC_030852.1_mrna_XM_007039417.2_12143	131.63	lcl_NC_030856.1_ncrna_XR_001928857.1_24621	30.1294
1109 th	lcl_NC_030852.1_mrna_XM_018118458.1_10949	162.304	lcl_NC_030853.1_mrna_XM_007035656.2_16813	159.395	lcl_NC_030857.1_mrna_XM_018125681.1_26286	142.03	lcl_NC_030857.1_mrna_XM_007018647.2_27080	131.585	lcl_NC_030857.1_mrna_XM_018125522.1_27815	30.1294
1110 th	lcl_NC_030858.1_mrna_XM_007015444.2_31340	162.212	lcl_NC_030852.1_mrna_XM_007038754.2_11630	159.046	lcl_NC_030853.1_mrna_XM_018119205.1_14999	141.998	lcl_NC_030854.1_mrna_XM_007031114.2_20783	131.564	lcl_NC_030859.1_mrna_XM_018128852.1_34000	30.1294
1111 th	lcl_NC_030851.1_mrna_XM_007042668.2_6449	162.049	lcl_NC_030850.1_mrna_XM_007048067.2_1371	158.781	lcl_NC_030850.1_mrna_XM_007047414.2_863	141.708	lcl_NC_030853.1_mrna_XM_007032443.2_14298	131.53	lcl_NC_030858.1_ncrna_XR_001929410.1_29226	29.8844
1112 th	lcl_NC_030851.1_mrna_XM_018115393.1_9290	161.942	lcl_NC_030856.1_mrna_XM_007020967.2_24386	158.723	lcl_NC_030857.1_mrna_XM_007019971.2_28062	141.506	lcl_NC_030853.1_mrna_XM_007034100.2_15593	131.523	lcl_NC_030855.1_mrna_XM_018123075.1_22462	29.6434
1113 th	lcl_NC_030850.1_mrna_XM_007047796.2_1163	161.878	lcl_NC_030854.1_mrna_XM_007029798.2_19757	158.58	lcl_NC_030853.1_ncrna_XR_001927351.1_16938	141.472	lcl_NC_030854.1_mrna_XM_007027070.2_17624	131.491	lcl_NC_030858.1_ncrna_XR_001929332.1_31130	29.6434
1114 th	lcl_NC_030854.1_mrna_XM_018120598.1_20303	161.788	lcl_NC_030855.1_mrna_XM_007025533.2_23051	158.52	lcl_NC_030854.1_mrna_XM_018121895.1_20752	141.378	lcl_NC_030852.1_mrna_XM_007036860.2_10062	131.383	lcl_NC_030851.1_mrna_XM_018114930.1_7645	29.4063
1115 th	lcl_NC_030858.1_mrna_XM_018127969.1_30695	161.201	lcl_NC_030850.1_mrna_XM_018113826.1_4997	158.517	lcl_NC_030854.1_mrna_XM_007026755.2_17356	141.177	lcl_NC_030852.1_mrna_XM_018117648.1_12048	131.129	lcl_NC_030851.1_mrna_XM_018114959.1_7878	29.4063
1116 th	lcl_NC_030854.1_mrna_XM_007026931.2_17501	161.158	lcl_NC_030853.1_mrna_XM_018118634.1_14518	158.315	lcl_NC_030857.1_mrna_XM_018126213.1_26941	141.147	lcl_NC_030850.1_mrna_XM_018114024.1_2400	130.95	lcl_NC_030852.1_mrna_XM_018117081.1_10716	29.4063
1117 th	lcl_NC_030854.1_mrna_XM_007027382.2_17869	161.143	lcl_NC_030855.1_mrna_XM_018122572.1_21533	157.937	lcl_NC_030858.1_mrna_XM_007013222.2_29662	141.051	lcl_NC_030856.1_mrna_XM_007022518.2_25651	130.74	lcl_NC_030854.1_mrna_XM_007028754.2_18921	29.4063
1118 th	lcl_NC_030854.1_mrna_XM_007030171.2_20031	161.13	lcl_NC_030858.1_mrna_XM_007013646.2_29958	157.718	lcl_NC_030852.1_mrna_XM_007038529.2_11414	140.845	lcl_NC_030851.1_mrna_XM_018114468.1_8127	130.725	lcl_NC_030858.1_ncrna_XR_001929567.1_29351	29.4063
1119 th	lcl_NC_030851.1_mrna_XM_007042852.2_6628	160.911	lcl_NC_030852.1_mrna_XM_007037199.2_10300	157.482	lcl_NC_030851.1_mrna_XM_007042943.2_6702	140.7	lcl_NC_030859.1_mrna_XM_007009051.2_32929	130.202	lcl_NC_030858.1_ncrna_XR_001929195.1_32198	29.4063
1120 th	lcl_NC_030857.1_mrna_XM_007017891.2_26474	160.845	lcl_NC_030859.1_mrna_XM_007009216.2_33050	157.459	lcl_NC_030855.1_mrna_XM_007025683.2_23164	140.619	lcl_NC_030859.1_mrna_XM_018129262.1_33211	130.101	lcl_NC_030854.1_ncrna_XR_001927900.1_18431	29.1729
1121 th	lcl_NC_030857.1_mrna_XM_007019810.2_27878	160.737	lcl_NC_030852.1_mrna_XM_018117665.1_11032	157.312	lcl_NC_030854.1_mrna_XM_007028357.2_18616	140.567	lcl_NC_030851.1_mrna_XM_007045776.2_8983	130	lcl_NC_030855.1_ncrna_XR_001928443.1_21809	29.1729
1122 th	lcl_NC_030857.1_mrna_XM_007018489.2_26955	160.617	lcl_NC_030852.1_mrna_XM_007036179.2_9556	157.271	lcl_NC_030853.1_mrna_XM_007035417.2_16625	140.565	lcl_NC_030857.1_mrna_XM_018125838.1_27045	129.935	lcl_NC_030856.1_ncrna_XR_001928818.1_25326	29.1729
1123 th	lcl_NC_030857.1_mrna_XM_007017478.2_26147	160.196	lcl_NC_030850.1_mrna_XM_007048840.2_1986	157.119	lcl_NC_030850.1_mrna_XM_007050837.2_3608	140.554	lcl_NC_030850.1_mrna_XM_007052350.2_4873	129.768	lcl_NC_030852.1_ncrna_XR_001926987.1_10337	28.9432
1124 th	lcl_NC_030852.1_mrna_XM_007037336.2_10481	160.071	lcl_NC_030852.1_mrna_XM_018118357.1_10876	156.936	lcl_NC_030851.1_mrna_XM_007041372.2_5439	140.383	lcl_NC_030854.1_mrna_XM_007027292.2_17790	129.57	lcl_NC_030854.1_ncrna_XR_001927998.1_18217	28.9432
1125 th	lcl_NC_030857.1_mrna_XM_018125327.1_25935	159.925	lcl_NC_030852.1_mrna_XM_007037046.2_10327	156.795	lcl_NC_030850.1_mrna_XM_007047796.2_1163	140.35	lcl_NC_030858.1_mrna_XM_007015656.2_31488	129.461	lcl_NC_030850.1_mrna_XM_018117633.1_2825	28.7171
1126 th	lcl_NC_030855.1_mrna_XM_007024619.2_22324	159.844	lcl_NC_030852.1_mrna_XM_007040696.2_13203	156.733	lcl_NC_030851.1_mrna_XM_018114657.1_5873	139.736	lcl_NC_030859.1_mrna_XM_018128791.1_33438	129.429	lcl_NC_030850.1_mrna_XM_018117736.1_2863	28.7171
1127 th	lcl_NC_030851.1_mrna_XM_007045184.2_8541	159.832	lcl_NC_030855.1_mrna_XM_007023742.2_21669	156.509	lcl_NC_030856.1_mrna_XM_007022137.2_25348	139.651	lcl_NC_030853.1_mrna_XM_018120086.1_16919	129.41	lcl_NC_030850.1_mrna_XM_007052435.2_4935	28.7171
1128 th	lcl_NC_030859.1_mrna_XM_007009318.2_33114	159.816	lcl_NC_030851.1_mrna_XM_007046223.2_9319	156.414	lcl_NC_030858.1_mrna_XM_007014561.2_30690	139.625	lcl_NC_030857.1_mrna_XM_018126062.1_28203	129.245	lcl_NC_030851.1_mrna_XM_018114927.1_7618	28.7171
1129 th	lcl_NC_030855.1_mrna_XM_018123476.1_22866	159.794	lcl_NC_030858.1_mrna_XM_007015400.2_31297	156.306	lcl_NC_030853.1_mrna_XM_018118630.1_15246	139.411	lcl_NC_030856.1_mrna_XM_018124060.1_24225	129.132	lcl_NC_030851.1_mrna_XM_018114931.1_7647	28.7171
1130 th	lcl_NC_030851.1_mrna_XM_007042154.2_6063	159.719	lcl_NC_030850.1_mrna_XM_007047729.2_1105	156.233	lcl_NC_030856.1_mrna_XM_007020361.2_23882	139.398	lcl_NC_030854.1_mrna_XM_007027976.2_18336	128.98	lcl_NC_030851.1_mrna_XM_018114932.1_7650	28.7171
1131 th	lcl_NC_030855.1_miscrna_XR_001928540.1_21365	159.662	lcl_NC_030850.1_mrna_XM_018122628.1_2380	156.035	lcl_NC_030851.1_mrna_XM_007043800.2_7390	139.385	lcl_NC_030851.1_mrna_XM_007042565.2_6363	128.932	lcl_NC_030851.1_mrna_XM_018114934.1_7660	28.7171
1132 th	lcl_NC_030857.1_mrna_XM_007018653.2_27085	159.542	lcl_NC_030858.1_mrna_XM_007012528.2_29156	155.984	lcl_NC_030856.1_mrna_XM_007021025.2_24420	139.212	lcl_NC_030852.1_mrna_XM_007037233.2_10395	128.851	lcl_NC_030852.1_mrna_XM_018117005.1_9939	28.7171
1133 th	lcl_NC_030856.1_mrna_XM_018125213.1_25563	159.503	lcl_NC_030853.1_mrna_XM_018119951.1_14693	155.867	lcl_NC_030859.1_mrna_XM_007011056.2_34394	138.997	lcl_NC_030858.1_mrna_XM_018127783.1_30109	128.696	lcl_NC_030852.1_mrna_XM_018117023.1_10107	28.7171
1134 th	lcl_NC_030854.1_mrna_XM_007026840.2_17430	159.503	lcl_NC_030854.1_mrna_XM_018121771.1_17280	155.714	lcl_NC_030855.1_ncrna_XR_001928350.1_22209	138.673	lcl_NC_030853.1_mrna_XM_018120056.1_15105	128.635	lcl_NC_030852.1_mrna_XM_018117062.1_10381	28.7171
1135 th	lcl_NC_030857.1_mrna_XM_018125369.1_28205	159.279	lcl_NC_030850.1_mrna_XM_007049168.2_2241	155.654	lcl_NC_030858.1_mrna_XM_007015997.2_31749	138.626	lcl_NC_030850.1_mrna_XM_007046663.2_272	128.286	lcl_NC_030853.1_mrna_XM_018118979.1_14050	28.7171
1136 th	lcl_NC_030851.1_mrna_XM_007043800.2_7390	159.237	lcl_NC_030854.1_mrna_XM_007028966.2_19099	155.649	lcl_NW_017234730.1_ncrna_XR_001929979.1_34799	138.585	lcl_NC_030850.1_mrna_XM_018122628.1_2380	128.256	lcl_NC_030854.1_mrna_XM_018120938.1_18416	28.7171
1137 th	lcl_NW_017234881.1_mrna_XM_018129879.1_34995	158.822	lcl_NC_030857.1_mrna_XM_007017309.2_26016	155.584	lcl_NC_030858.1_mrna_XM_007017008.2_32546	138.522	lcl_NC_030854.1_mrna_XM_007027269.2_17768	128.215	lcl_NC_030854.1_ncrna_XR_001927901.1_18671	28.7171
1138 th	lcl_NC_030851.1_mrna_XM_007042056.2_5992	158.72	lcl_NC_030857.1_mrna_XM_007018461.2_26928	155.363	lcl_NC_030859.1_ncrna_XR_001929765.1_34029	138.419	lcl_NC_030859.1_mrna_XM_018129306.1_33466	128.169	lcl_NC_030854.1_mrna_XM_018121045.1_19719	28.7171
1139 th	lcl_NC_030853.1_mrna_XM_007034547.2_15971	158.706	lcl_NC_030850.1_mrna_XM_007052448.2_4954	155.248	lcl_NC_030854.1_mrna_XM_007028194.2_18508	138.234	lcl_NC_030858.1_mrna_XM_018126482.1_32604	128.144	lcl_NC_030856.1_mrna_XM_018124397.1_25678	28.7171
1140 th	lcl_NC_030850.1_mrna_XM_007048175.2_1443	158.581	lcl_NC_030857.1_mrna_XM_007018391.2_26886	155.179	lcl_NC_030856.1_ncrna_XR_001928755.1_25490	137.837	lcl_NC_030856.1_mrna_XM_007021446.2_24766	127.948	lcl_NC_030858.1_mrna_XM_018127182.1_30769	28.7171
1141 th	lcl_NC_030854.1_mrna_XM_007028200.2_18512	158.45	lcl_NC_030859.1_mrna_XM_007008949.2_32864	155.089	lcl_NC_030854.1_mrna_XM_007026531.2_17161	137.529	lcl_NC_030851.1_mrna_XM_007042408.2_6235	127.916	lcl_NC_030858.1_ncrna_XR_001929184.1_32438	28.7171
1142 th	lcl_NC_030854.1_mrna_XM_007026709.2_17307	158.443	lcl_NC_030853.1_mrna_XM_018120147.1_15795	154.971	lcl_NW_017234851.1_mrna_XM_018129866.1_34975	137.476	lcl_NC_030857.1_mrna_XM_007018933.2_27319	127.886	lcl_NC_030859.1_mrna_XM_018128794.1_33468	28.7171
1143 th	lcl_NC_030854.1_mrna_XM_007027350.2_17839	158.423	lcl_NC_030851.1_mrna_XM_007044257.2_7808	154.901	lcl_NC_030853.1_mrna_XM_007033062.2_14776	136.989	lcl_NC_030852.1_mrna_XM_018117653.1_11893	127.845	lcl_NC_030859.1_mrna_XM_018128848.1_33951	28.7171
1144 th	lcl_NC_030858.1_mrna_XM_018127635.1_30882	158.359	lcl_NC_030854.1_mrna_XM_007030980.2_20683	154.757	lcl_NC_030858.1_mrna_XM_007011675.2_28466	136.625	lcl_NC_030850.1_mrna_XM_007050727.2_3517	127.84	lcl_NW_017234746.1_mrna_XM_018129768.1_34809	28.7171
1145 th	lcl_NC_030853.1_mrna_XM_018120040.1_16883	158.178	lcl_NC_030858.1_mrna_XM_007011678.2_28467	154.568	lcl_NC_030851.1_mrna_XM_018116024.1_6086	136.559	lcl_NC_030854.1_mrna_XM_007030934.2_20642	127.448	lcl_NC_030850.1_mrna_XM_018117392.1_2476	28.5283
1146 th	lcl_NC_030850.1_mrna_XM_007051584.2_4222	158.175	lcl_NC_030851.1_mrna_XM_007041761.2_5749	154.398	lcl_NC_030853.1_mrna_XM_018120199.1_14320	136.479	lcl_NC_030858.1_mrna_XM_018126492.1_29327	127.41	lcl_NC_030859.1_ncrna_XR_001929694.1_33833	28.4945
1147 th	lcl_NC_030857.1_mrna_XM_007017438.2_26113	157.643	lcl_NC_030856.1_mrna_XM_018125252.1_25350	154.357	lcl_NC_030858.1_mrna_XM_018127206.1_28900	136.324	lcl_NC_030858.1_mrna_XM_007015821.2_31624	127.371	lcl_NC_030853.1_ncrna_XR_001927514.1_14192	28.2753
1148 th	lcl_NC_030854.1_mrna_XM_007030482.2_20281	157.635	lcl_NC_030850.1_mrna_XM_007048564.2_1774	154.357	lcl_NC_030851.1_mrna_XM_018115484.1_5670	135.995	lcl_NC_030855.1_mrna_XM_007023495.2_21440	127.121	lcl_NC_030854.1_mrna_XM_018121096.1_20530	28.2753
1149 th	lcl_NC_030853.1_mrna_XM_007035804.2_16924	157.61	lcl_NC_030858.1_mrna_XM_018128484.1_30703	154.287	lcl_NC_030854.1_ncrna_XR_001927902.1_18136	135.257	lcl_NC_030851.1_mrna_XM_018115566.1_8546	127.002	lcl_NC_030858.1_ncrna_XR_001929473.1_31299	28.2753
1150 th	lcl_NC_030851.1_mrna_XM_007040940.2_5093	157.532	lcl_NC_030858.1_mrna_XM_007018442.2_29484	154.199	lcl_NC_030853.1_mrna_XM_007034163.2_15641	134.688	lcl_NC_030850.1_mrna_XM_007047357.2_815	126.971	lcl_NC_030850.1_mrna_XM_018125140.1_4679	28.0594
1151 th	lcl_NC_030854.1_mrna_XM_007027880.2_18252	157.427	lcl_NC_030850.1_mrna_XM_007047732.2_1106	154.193	lcl_NC_030854.1_mrna_XM_007030171.2_20031	134.443	lcl_NC_030857.1_mrna_XM_018125385.1_27944	126.876	lcl_NC_030851.1_mrna_XM_007041176.2_5313	28.0594
1152 th	lcl_NC_030850.1_mrna_XM_007050672.2_3465	157.354	lcl_NC_030853.1_mrna_XM_007031429.2_13490	154.01	lcl_NC_030855.1_mrna_XM_007025219.2_22796	134.396	lcl_NC_030854.1_mrna_XM_018121810.1_19694	126.811	lcl_NC_030851.1_mrna_XM_007043558.2_7214	28.0594
1153 th	lcl_NC_030853.1_mrna_XM_007035767.2_16900	157.267	lcl_NW_017234914.1_mrna_XM_018129895.1_35013	153.649	lcl_NC_030858.1_mrna_XM_018127484.1_31418	134.384	lcl_NC_030857.1_mrna_XM_007017722.2_26333	126.794	lcl_NC_030852.1_ncrna_XR_001927042.1_9847	28.0594
1154 th	lcl_NC_030852.1_mrna_XM_018116915.1_11003	157.178	lcl_NW_017234881.1_mrna_XM_018129879.1_34995	153.335	lcl_NC_030854.1_mrna_XM_007026459.2_17090	133.559	lcl_NC_030852.1_mrna_XM_007039086.2_11885	126.776	lcl_NC_030854.1_miscrna_XR_001928193.1_18085	28.0594
1155 th	lcl_NC_030851.1_mrna_XM_007043627.2_7263	157.166	lcl_NC_030851.1_mrna_XM_018115344.1_6009	153.217	lcl_NC_030851.1_mrna_XM_018116213.1_6090	133.309	lcl_NC_030855.1_mrna_XM_007023971.2_21830	126.552	lcl_NC_030855.1_ncrna_XR_001928442.1_21808	28.0594
1156 th	lcl_NC_030855.1_ncrna_XR_001928556.1_22758	157.099	lcl_NC_030854.1_mrna_XM_007028839.2_18991	153.12	lcl_NC_030858.1_mrna_XM_007016015.2_31766	133.167	lcl_NC_030850.1_mrna_XM_007048083.2_1383	126.545	lcl_NC_030856.1_mrna_XM_007020744.2_24187	28.0594
1157 th	lcl_NC_030853.1_mrna_XM_007032637.2_14459	156.902	lcl_NC_030858.1_mrna_XM_007016135.2_31856	153.094	lcl_NC_030854.1_mrna_XM_018120542.1_17099	133.151	lcl_NC_030850.1_mrna_XM_018129980.1_1712	126.464	lcl_NC_030856.1_mrna_XM_018124285.1_24986	28.0594
1158 th	lcl_NC_030853.1_mrna_XM_007034325.2_15777	156.896	lcl_NC_030850.1_mrna_XM_007046385.2_51	153.045	lcl_NC_030850.1_mrna_XM_007050855.2_3628	133.068	lcl_NC_030858.1_mrna_XM_007013154.2_29612	126.327	lcl_NC_030858.1_mrna_XM_007013614.2_29939	28.0594
1159 th	lcl_NC_030857.1_mrna_XM_007018715.2_27139	156.893	lcl_NC_030852.1_mrna_XM_007099686.2_10208	152.987	lcl_NC_030852.1_mrna_XM_007040094.2_12721	132.613	lcl_NC_030850.1_mrna_XM_018126361.1_71	126.314	lcl_NC_030854.1_ncrna_XR_001927976.1_20873	27.8469
1160 th	lcl_NC_030852.1_mrna_XM_007039417.2_12143	156.567	lcl_NC_030852.1_mrna_XM_007037528.2_10618	152.935	lcl_NC_030853.1_mrna_XM_007031860.2_13851	132.445	lcl_NC_030854.1_mrna_XM_007029062.2_19165	126.278	lcl_NC_030855.1_mrna_XM_007023576.2_21498	27.8469
1161 th	lcl_NC_030855.1_mrna_XM_018123503.1_22992	156.001	lcl_NC_030850.1_mrna_XM_007048864.2_1999	152.841	lcl_NC_030850.1_mrna_XM_018113822.1_3961	132.383	lcl_NC_030854.1_mrna_XM_007026906.2_17482	126.236	lcl_NC_030850.1_ncrna_XR_001927806.1_2871	27.6375
1162 th	lcl_NC_030852.1_mrna_XM_007040838.2_13320	155.915	lcl_NC_030852.1_mrna_XM_007036940.2_10106	152.805	lcl_NC_030857.1_mrna_XM_018126334.1_27025	132.285	lcl_NC_030854.1_mrna_XM_007029944.2_19842	126.17	lcl_NC_030852.1_ncrna_XR_001927195.1_10253	27.6375
1163 th	lcl_NC_030859.1_mrna_XM_007009956.2_33594	155.519	lcl_NC_030853.1_mrna_XM_018119964.1_13371	152.689	lcl_NC_030855.1_mrna_XM_007024731.2_22417	132.112	lcl_NC_030859.1_mrna_XM_007008962.2_32873	126.123	lcl_NC_030853.1_ncrna_XR_001927567.1_13990	27.6375
1164 th	lcl_NC_030858.1_mrna_XM_007016592.2_32243	155.427	lcl_NC_030855.1_mrna_XM_007023109.2_21138	152.526	lcl_NC_030850.1_mrna_XM_007051005.2_3739	132.106	lcl_NC_030851.1_mrna_XM_018115207.1_5079	125.997	lcl_NC_030853.1_ncrna_XR_001927496.1_14168	27.6375
1165 th	lcl_NC_030857.1_mrna_XM_007019326.2_27646	155.34	lcl_NC_030851.1_mrna_XM_007041102.2_5245	152.479	lcl_NC_030850.1_mrna_XM_007047303.2_770	132.07	lcl_NC_030856.1_mrna_XM_018125087.1_24473	125.997	lcl_NC_030859.1_mrna_XM_018129046.1_33168	27.6375
1166 th	lcl_NC_030858.1_mrna_XM_007016832.2_32425	155.18	lcl_NC_030858.1_mrna_XM_007016905.2_32471	152.339	lcl_NC_030854.1_mrna_XM_018121353.1_17194	132.042	lcl_NC_030852.1_mrna_XM_007037971.2_10967	125.89	lcl_NC_030850.1_mrna_XM_018117558.1_2776	27.4312
1167 th	lcl_NC_030858.1_mrna_XM_007018442.2_29484	155.099	lcl_NC_030850.1_mrna_XM_018114312.1_2806	152.266	lcl_NC_030854.1_mrna_XM_007029923.2_19834	132.035	lcl_NC_030852.1_mrna_XM_007040640.2_13154	125.89	lcl_NC_030850.1_ncrna_XR_001927805.1_2872	27.4312
1168 th	lcl_NC_030854.1_mrna_XM_007030663.2_20427	155.084	lcl_NC_030859.1_mrna_XM_007009027.2_32912	152.198	lcl_NC_030853.1_mrna_XM_018118772.1_14309	132.001	lcl_NC_030851.1_mrna_XM_007043355.2_7028	125.602	lcl_NC_030851.1_mrna_XM_018114866.1_6634	27.4312
1169 th	lcl_NC_030851.1_mrna_XM_018115798.1_6930	155.008	lcl_NC_030858.1_mrna_XM_007013731.2_30019	151.553	lcl_NC_030850.1_mrna_XM_007047953.2_1274	131.981	lcl_NC_030851.1_mrna_XM_007046242.2_9330	125.425	lcl_NC_030851.1_ncrna_XR_001926550.1_7046	27.4312
1170 th	lcl_NC_030852.1_mrna_XM_018117822.1_12533	154.866	lcl_NC_030850.1_mrna_XM_018113863.1_1279	151.331	lcl_NC_030854.1_mrna_XM_007028827.2_18974	131.878	lcl_NC_030850.1_mrna_XM_007047162.2_680	125.234	lcl_NC_030852.1_mrna_XM_018116993.1_9834	27.4312
1171 th	lcl_NC_030857.1_mrna_XM_007019303.2_27577	154.757	lcl_NC_030852.1_mrna_XM_007038969.2_11784	151.257	lcl_NC_030852.1_mrna_XM_018116902.1_11934	131.739	lcl_NC_030854.1_mrna_XM_007028364.2_18619	125.118	lcl_NC_030852.1_mrna_XM_018117055.1_10344	27.4312
1172 th	lcl_NC_030858.1_mrna_XM_007012916.2_29446	154.498	lcl_NC_030858.1_mrna_XM_007012134.2_28857	151.105	lcl_NC_030852.1_mrna_XM_018117733.1_13014	131.64	lcl_NC_030856.1_mrna_XM_007021637.2_24927	125.099	lcl_NC_030853.1_ncrna_XR_001927454.1_15676	27.4312
1173 th	lcl_NC_030858.1_mrna_XM_007015464.2_31349	154.336	lcl_NC_030857.1_mrna_XM_007017569.2_26230	151.083	lcl_NC_030858.1_mrna_XM_007014208.2_30310	131.524	lcl_NC_030853.1_mrna_XM_007034518.2_15945	124.967	lcl_NC_030853.1_mrna_XM_018119121.1_16367	27.4312
1174 th	lcl_NC_030852.1_mrna_XM_018117764.1_13316	154.18	lcl_NC_030854.1_mrna_XM_007029534.2_19524	151.013	lcl_NW_017234806.1_mrna_XM_007029644.2_34914	131.476	lcl_NC_030853.1_mrna_XM_018118640.1_15033	124.833	lcl_NC_030854.1_ncrna_XR_001927839.1_18646	27.4312
1175 th	lcl_NC_030853.1_mrna_XM_007035656.2_16813	154.082	lcl_NC_030851.1_mrna_XM_007044399.2_7915	150.851	lcl_NC_030852.1_mrna_XM_007039660.2_12343	131.376	lcl_NC_030852.1_mrna_XM_007039230.2_12013	124.772	lcl_NC_030855.1_mrna_XM_018122775.1_21539	27.4312
1176 th	lcl_NC_030858.1_mrna_XM_007016664.2_32293	154.072	lcl_NC_030858.1_mrna_XM_007012868.2_29413	150.841	lcl_NW_017234906.1_mrna_XM_018129890.1_35007	131.35	lcl_NC_030850.1_mrna_XM_007047211.2_718	124.748	lcl_NC_030855.1_mrna_XM_018122845.1_22754	27.4312
1177 th	lcl_NC_030859.1_mrna_XM_018129347.1_34399	153.916	lcl_NC_030858.1_mrna_XM_007011744.2_28521	150.616	lcl_NC_030850.1_mrna_XM_007049023.2_2104	131.067	lcl_NC_030852.1_mrna_XM_007037007.2_10364	124.747	lcl_NC_030858.1_mrna_XM_007015565.2_31411	27.4312
1178 th	lcl_NC_030853.1_mrna_XM_007035717.2_16862	153.786	lcl_NC_030859.1_mrna_XM_007010071.2_33689	150.567	lcl_NC_030850.1_mrna_XM_007048084.2_1384	130.793	lcl_NC_030857.1_mrna_XM_007018523.2_26986	124.681	lcl_NC_030851.1_ncrna_XR_001926500.1_7048	27.228
1179 th	lcl_NC_030850.1_mrna_XM_018129970.1_4397	153.76	lcl_NC_030857.1_mrna_XM_007017579.2_26238	150.496	lcl_NC_030858.1_mrna_XM_007017027.2_32565	130.644	lcl_NC_030850.1_mrna_XM_007046385.2_51	124.588	lcl_NC_030851.1_ncrna_XR_001926477.1_7484	27.228
1180 th	lcl_NC_030859.1_mrna_XM_007009420.2_33183	153.72	lcl_NC_030853.1_mrna_XM_007035248.2_16498	150.493	lcl_NC_030858.1_mrna_XM_007015444.2_31340	130.554	lcl_NC_030851.1_mrna_XM_007042809.2_6581	124.54	lcl_NC_030854.1_ncrna_XR_001927784.1_18155	27.228
1181 th	lcl_NC_030858.1_mrna_XM_007013269.2_29693	153.685	lcl_NC_030853.1_mrna_XM_007032574.2_14405	150.285	lcl_NC_030851.1_mrna_XM_007045863.2_9052	130.296	lcl_NC_030854.1_mrna_XM_007028588.2_18784	124.472	lcl_NC_030854.1_ncrna_XR_001927877.1_18499	27.228
1182 th	lcl_NC_030854.1_mrna_XM_007027035.2_17587	153.658	lcl_NC_030853.1_mrna_XM_007032059.2_14021	150.198	lcl_NC_030854.1_ncrna_XR_001927920.1_18876	130.144	lcl_NC_030858.1_mrna_XM_007012340.2_29016	124.439	lcl_NC_030857.1_ncrna_XR_001929013.1_27317	27.228
1183 th	lcl_NC_030852.1_mrna_XM_007038108.2_11070	153.396	lcl_NC_030855.1_mrna_XM_018123449.1_22401	150.142	lcl_NC_030856.1_mrna_XM_007021351.2_24699	130.022	lcl_NC_030858.1_mrna_XM_018127279.1_29094	124.402	lcl_NC_030852.1_ncrna_XR_001927024.1_9898	27.0278
1184 th	lcl_NC_030851.1_mrna_XM_007041861.2_5824	153.239	lcl_NC_030855.1_mrna_XM_007023972.2_21832	150.092	lcl_NC_030852.1_mrna_XM_007039197.2_11989	129.931	lcl_NC_030854.1_mrna_XM_007030695.2_20467	124.334	lcl_NC_030852.1_mrna_XM_018117256.1_12269	27.0278
1185 th	lcl_NC_030850.1_mrna_XM_007049816.2_2792	153.13	lcl_NC_030858.1_mrna_XM_018127694.1_28583	150.061	lcl_NC_030852.1_ncrna_XR_001926962.1_10028	129.891	lcl_NC_030850.1_mrna_XM_018126814.1_4192	123.971	lcl_NC_030859.1_ncrna_XR_001929774.1_33711	27.0278
1186 th	lcl_NC_030855.1_mrna_XM_007024837.2_22520	152.947	lcl_NC_030857.1_mrna_XM_018126196.1_28118	149.919	lcl_NC_030851.1_mrna_XM_007045410.2_8704	129.644	lcl_NC_030858.1_mrna_XM_018127937.1_29951	123.971	lcl_NC_030850.1_ncrna_XR_001927390.1_2546	26.8305
1187 th	lcl_NC_030853.1_mrna_XM_007031662.2_13688	152.902	lcl_NC_030858.1_mrna_XM_018126791.1_29812	149.891	lcl_NW_017234808.1_ncrna_XR_001930022.1_34919	129.64	lcl_NC_030858.1_mrna_XM_007012168.2_28883	123.869	lcl_NC_030851.1_mrna_XM_018114849.1_6140	26.8305
1188 th	lcl_NC_030857.1_mrna_XM_007019085.2_27434	152.324	lcl_NC_030859.1_mrna_XM_018129401.1_33115	149.89	lcl_NC_030850.1_mrna_XM_018125541.1_2483	129.61	lcl_NC_030858.1_mrna_XM_007011499.2_28318	123.825	lcl_NC_030851.1_mrna_XM_018114929.1_7630	26.8305
1189 th	lcl_NC_030850.1_mrna_XM_007046907.2_477	152.282	lcl_NC_030853.1_mrna_XM_007035162.2_16419	149.876	lcl_NC_030853.1_mrna_XM_007032367.2_14225	129.532	lcl_NW_017234904.1_mrna_XM_018129885.1_35004	123.567	lcl_NC_030854.1_mrna_XM_018120889.1_17832	26.8305
1190 th	lcl_NC_030854.1_mrna_XM_018121878.1_19905	152.181	lcl_NC_030858.1_mrna_XM_007014894.2_30919	149.343	lcl_NW_017234768.1_ncrna_XR_001930001.1_34859	129.288	lcl_NC_030850.1_mrna_XM_007051822.2_4432	123.388	lcl_NC_030854.1_ncrna_XR_001927860.1_18224	26.8305
1191 th	lcl_NC_030853.1_mrna_XM_007034156.2_15636	152.127	lcl_NC_030850.1_mrna_XM_007050157.2_3054	149.178	lcl_NC_030857.1_mrna_XM_007018101.2_26637	129.246	lcl_NC_030852.1_mrna_XM_007039891.2_12561	123.343	lcl_NC_030854.1_ncrna_XR_001927913.1_18629	26.8305
1192 th	lcl_NC_030853.1_mrna_XM_018118667.1_16743	151.829	lcl_NC_030854.1_mrna_XM_018122384.1_19451	148.847	lcl_NC_030853.1_mrna_XM_007033131.2_14840	129.229	lcl_NC_030850.1_mrna_XM_007046915.2_489	123.339	lcl_NC_030859.1_ncrna_XR_001929752.1_33713	26.8305
1193 th	lcl_NC_030854.1_mrna_XM_007026637.2_17244	151.681	lcl_NC_030854.1_mrna_XM_007027040.2_17594	148.826	lcl_NC_030854.1_mrna_XM_007027101.2_17648	128.865	lcl_NC_030852.1_mrna_XM_018117818.1_10207	123.224	lcl_NC_030852.1_mrna_XM_018117595.1_11322	26.6361
1194 th	lcl_NC_030851.1_mrna_XM_018116213.1_6090	151.493	lcl_NC_030856.1_mrna_XM_007022699.2_25818	148.535	lcl_NC_030854.1_mrna_XM_018122149.1_19942	128.795	lcl_NC_030853.1_mrna_XM_007032503.2_14339	123.153	lcl_NC_030857.1_mrna_XM_018125702.1_27641	26.6361
1195 th	lcl_NC_030854.1_mrna_XM_007028827.2_18974	151.154	lcl_NC_030854.1_mrna_XM_018122304.1_19030	147.754	lcl_NC_030855.1_mrna_XM_007025616.2_23115	128.499	lcl_NC_030852.1_mrna_XM_018117169.1_12820	123.057	lcl_NC_030851.1_ncrna_XR_001926632.1_7804	26.4445
1196 th	lcl_NC_030854.1_mrna_XM_007030243.2_20094	151.132	lcl_NC_030855.1_mrna_XM_007023419.2_21385	147.654	lcl_NC_030857.1_mrna_XM_018126336.1_26219	128.423	lcl_NC_030858.1_mrna_XM_007012309.2_28987	122.79	lcl_NC_030851.1_mrna_XM_007045638.2_8872	26.4445
1197 th	lcl_NC_030858.1_mrna_XM_018128457.1_32398	151.122	lcl_NC_030858.1_mrna_XM_007016639.2_32274	147.493	lcl_NC_030851.1_ncrna_XR_001926475.1_7571	128.31	lcl_NC_030851.1_mrna_XM_007042368.2_6203	122.767	lcl_NC_030853.1_ncrna_XR_001927484.1_14269	26.4445
1198 th	lcl_NC_030858.1_mrna_XM_007013558.2_29902	151.091	lcl_NC_030858.1_mrna_XM_007013558.2_29902	147.005	lcl_NC_030851.1_mrna_XM_018116429.1_6764	127.779	lcl_NC_030858.1_mrna_XM_007017051.2_32591	122.73	lcl_NC_030853.1_ncrna_XR_001927653.1_14064	26.2556
1199 th	lcl_NC_030854.1_mrna_XM_018121802.1_18269	151.01	lcl_NC_030851.1_mrna_XM_007045527.2_8779	146.93	lcl_NC_030850.1_ncrna_XR_001927846.1_5029	127.755	lcl_NC_030859.1_mrna_XM_018129485.1_33864	122.611	lcl_NC_030859.1_mrna_XM_018128865.1_34114	26.2556
1200 th	lcl_NC_030858.1_mrna_XM_007011768.2_28541	150.968	lcl_NC_030853.1_mrna_XM_007035760.2_16894	146.645	lcl_NC_030858.1_mrna_XM_007016002.2_31755	127.703	lcl_NC_030857.1_mrna_XM_018125278.1_26465	122.567	lcl_NC_030855.1_ncrna_XR_001928371.1_21589	26.0694
1201 th	lcl_NC_030850.1_mrna_XM_007048582.2_1787	150.886	lcl_NC_030850.1_mrna_XM_007052345.2_4868	146.149	lcl_NC_030851.1_mrna_XM_007043994.2_7545	127.65	lcl_NC_030852.1_mrna_XM_007038516.2_11401	122.409	lcl_NC_030858.1_ncrna_XR_001929391.1_30442	26.0694
1202 th	lcl_NC_030851.1_mrna_XM_007044850.2_8285	150.836	lcl_NC_030858.1_mrna_XM_007016675.2_32299	146.133	lcl_NC_030850.1_mrna_XM_007048584.2_1788	127.602	lcl_NC_030852.1_mrna_XM_007039646.2_12325	122.398	lcl_NW_017234941.1_mrna_XM_018129900.1_35020	26.0694
1203 th	lcl_NC_030857.1_mrna_XM_007018642.2_27075	150.767	lcl_NC_030850.1_mrna_XM_018115330.1_3654	146.115	lcl_NC_030858.1_mrna_XM_007016780.2_32394	127.524	lcl_NC_030858.1_mrna_XM_007011879.2_28634	122.282	lcl_NC_030851.1_ncrna_XR_001926492.1_7795	25.8858
1204 th	lcl_NC_030854.1_mrna_XM_018122349.1_17993	150.741	lcl_NC_030850.1_mrna_XM_007046535.2_174	145.94	lcl_NC_030853.1_mrna_XM_018119665.1_13928	127.462	lcl_NC_030854.1_mrna_XM_007027545.2_18000	122.161	lcl_NC_030852.1_mrna_XM_018116749.1_9915	25.8858
1205 th	lcl_NC_030850.1_mrna_XM_018113829.1_4996	150.275	lcl_NC_030853.1_mrna_XM_007035717.2_16862	145.781	lcl_NC_030853.1_mrna_XM_018118724.1_16375	127.333	lcl_NC_030858.1_mrna_XM_007013424.2_29806	122.061	lcl_NC_030854.1_ncrna_XR_001928040.1_17192	25.8858
1206 th	lcl_NC_030858.1_mrna_XM_007016997.2_32537	149.985	lcl_NC_030856.1_mrna_XM_007022689.2_25803	145.76	lcl_NC_030850.1_ncrna_XR_001928225.1_2862	127.001	lcl_NC_030853.1_mrna_XM_007032059.2_14021	121.866	lcl_NC_030854.1_ncrna_XR_001927785.1_18154	25.8858
1207 th	lcl_NC_030852.1_mrna_XM_007036883.2_10076	149.935	lcl_NC_030859.1_mrna_XM_007009321.2_33118	145.757	lcl_NC_030857.1_mrna_XM_018125334.1_26362	126.974	lcl_NC_030855.1_mrna_XM_018123690.1_21534	121.795	lcl_NC_030855.1_ncrna_XR_001928375.1_22222	25.8858
1208 th	lcl_NC_030850.1_mrna_XM_007046895.2_470	149.854	lcl_NC_030854.1_mrna_XM_007029643.2_19551	145.533	lcl_NC_030852.1_mrna_XM_007036151.2_9538	126.893	lcl_NC_030851.1_mrna_XM_007041954.2_5899	121.768	lcl_NC_030850.1_ncrna_XR_001928068.1_2991	25.7048
1209 th	lcl_NC_030854.1_mrna_XM_018120494.1_17843	149.623	lcl_NC_030854.1_mrna_XM_018121494.1_20353	145.339	lcl_NC_030851.1_mrna_XM_007042103.2_6017	126.679	lcl_NC_030855.1_mrna_XM_007023232.2_21240	121.73	lcl_NC_030851.1_mrna_XM_018114862.1_6601	25.7048
1210 th	lcl_NC_030852.1_mrna_XM_007036461.2_9768	148.895	lcl_NC_030851.1_mrna_XM_018115393.1_9290	145.333	lcl_NC_030852.1_mrna_XM_007040735.2_13231	126.265	lcl_NC_030850.1_mrna_XM_007047195.2_705	121.638	lcl_NC_030851.1_ncrna_XR_001926642.1_7985	25.7048
1211 th	lcl_NC_030856.1_mrna_XM_007022322.2_25478	148.832	lcl_NC_030850.1_mrna_XM_007051865.2_4478	145.329	lcl_NC_030851.1_mrna_XM_007041440.2_5493	126.244	lcl_NC_030858.1_mrna_XM_007012396.2_29059	121.31	lcl_NC_030852.1_mrna_XM_018117125.1_11969	25.7048
1212 th	lcl_NC_030850.1_mrna_XM_007047727.2_1103	148.732	lcl_NC_030852.1_mrna_XM_007039700.2_12391	145.27	lcl_NC_030851.1_mrna_XM_007043081.2_6823	126.203	lcl_NC_030858.1_mrna_XM_007012996.2_29492	121.275	lcl_NC_030853.1_mrna_XM_018118951.1_13651	25.7048
1213 th	lcl_NC_030857.1_mrna_XM_018126062.1_28203	148.674	lcl_NC_030858.1_mrna_XM_007015482.2_31359	145.256	lcl_NC_030855.1_mrna_XM_007025243.2_22814	126.2	lcl_NC_030852.1_mrna_XM_007036309.2_9650	121.267	lcl_NC_030855.1_ncrna_XR_001928426.1_21716	25.7048
1214 th	lcl_NC_030854.1_mrna_XM_007028588.2_18784	148.611	lcl_NC_030852.1_mrna_XM_018117171.1_11980	145.168	lcl_NC_030850.1_mrna_XM_007051326.2_4017	125.951	lcl_NC_030855.1_mrna_XM_007022864.2_20935	121.241	lcl_NC_030855.1_ncrna_XR_001928500.1_23247	25.7048
1215 th	lcl_NC_030852.1_mrna_XM_018117688.1_12758	148.56	lcl_NC_030858.1_mrna_XM_007016665.2_32294	145.075	lcl_NC_030851.1_mrna_XM_018116490.1_5843	125.831	lcl_NC_030854.1_mrna_XM_018121822.1_17783	121.125	lcl_NC_030852.1_mrna_XM_018117116.1_11457	25.6152
1216 th	lcl_NC_030853.1_mrna_XM_007031922.2_13905	148.54	lcl_NC_030850.1_mrna_XM_007047280.2_753	145.022	lcl_NC_030857.1_mrna_XM_018125820.1_26410	125.802	lcl_NC_030859.1_mrna_XM_018129257.1_33209	121.035	lcl_NC_030851.1_mrna_XM_018115189.1_5212	25.5263
1217 th	lcl_NC_030856.1_mrna_XM_007020376.2_23899	148.515	lcl_NC_030850.1_mrna_XM_018114124.1_4048	145.017	lcl_NC_030858.1_mrna_XM_007016442.2_32111	125.749	lcl_NC_030858.1_mrna_XM_007011696.2_28482	120.761	lcl_NC_030854.1_ncrna_XR_001927737.1_18953	25.5263
1218 th	lcl_NC_030850.1_mrna_XM_018114061.1_1572	148.319	lcl_NC_030855.1_mrna_XM_018123690.1_21534	145.006	lcl_NC_030858.1_mrna_XM_007012048.2_28793	125.727	lcl_NC_030852.1_mrna_XM_007038717.2_11598	120.628	lcl_NC_030857.1_ncrna_XR_001928989.1_26493	25.5263
1219 th	lcl_NC_030853.1_mrna_XM_007034732.2_16094	148.196	lcl_NC_030854.1_mrna_XM_007030510.2_20300	144.983	lcl_NC_030850.1_mrna_XM_007046907.2_477	125.538	lcl_NC_030858.1_mrna_XM_007013731.2_30019	120.607	lcl_NC_030852.1_ncrna_XR_001927058.1_11981	25.3502
1220 th	lcl_NC_030852.1_mrna_XM_007036067.2_9467	148.095	lcl_NC_030858.1_mrna_XM_007014494.2_30593	144.931	lcl_NC_030852.1_mrna_XM_007038356.2_11268	125.362	lcl_NC_030854.1_mrna_XM_007029007.2_19129	120.418	lcl_NC_030856.1_ncrna_XR_001928871.1_25652	25.3502
1221 th	lcl_NC_030854.1_mrna_XM_018121435.1_20748	147.747	lcl_NC_030857.1_mrna_XM_007019272.2_27559	144.928	lcl_NC_030853.1_ncrna_XR_001927458.1_14317	125.329	lcl_NC_030857.1_mrna_XM_018125886.1_27400	120.337	lcl_NC_030858.1_ncrna_XR_001929324.1_30644	25.3502
1222 th	lcl_NC_030850.1_mrna_XM_007048405.2_1639	147.725	lcl_NC_030851.1_mrna_XM_007043704.2_7319	144.903	lcl_NC_030853.1_mrna_XM_007034455.2_15888	125.09	lcl_NC_030852.1_mrna_XM_007039660.2_12343	120.303	lcl_NC_030851.1_mrna_XM_018114674.1_8044	25.1766
1223 th	lcl_NC_030850.1_mrna_XM_018114425.1_842	147.574	lcl_NC_030852.1_mrna_XM_007040039.2_12672	144.903	lcl_NC_030853.1_mrna_XM_007033482.2_15097	124.699	lcl_NC_030852.1_mrna_XM_007037680.2_10735	120.129	lcl_NC_030853.1_mrna_XM_018118946.1_13508	25.1766
1224 th	lcl_NC_030859.1_mrna_XM_007008949.2_32864	147.297	lcl_NC_030850.1_mrna_XM_007048984.2_2077	144.866	lcl_NC_030858.1_ncrna_XR_001929285.1_29225	124.616	lcl_NC_030853.1_mrna_XM_007033675.2_15249	120.067	lcl_NC_030853.1_mrna_XM_007034419.2_15864	25.1766
1225 th	lcl_NC_030859.1_mrna_XM_007009558.2_33293	147.156	lcl_NC_030859.1_mrna_XM_018129484.1_33930	144.813	lcl_NC_030858.1_mrna_XM_007015974.2_31723	124.518	lcl_NC_030856.1_mrna_XM_007020571.2_24065	120.02	lcl_NC_030855.1_mrna_XM_018122763.1_21373	25.1766
1226 th	lcl_NC_030851.1_mrna_XM_007042456.2_6269	147.123	lcl_NC_030854.1_mrna_XM_007029566.2_19544	144.777	lcl_NC_030852.1_mrna_XM_007037862.2_10870	124.417	lcl_NC_030851.1_mrna_XM_018115484.1_5670	119.993	lcl_NC_030855.1_mrna_XM_018122785.1_21577	25.1766
1227 th	lcl_NC_030851.1_mrna_XM_007045411.2_8705	146.852	lcl_NC_030854.1_mrna_XM_007029626.2_19567	144.718	lcl_NC_030855.1_mrna_XM_007025356.2_22906	124.413	lcl_NC_030854.1_mrna_XM_007030978.2_20681	119.934	lcl_NC_030855.1_mrna_XM_018122841.1_22682	25.1766
1228 th	lcl_NC_030857.1_mrna_XM_007017562.2_26220	146.831	lcl_NC_030853.1_mrna_XM_007034338.2_15786	144.707	lcl_NC_030857.1_mrna_XM_007019417.2_27722	124.321	lcl_NC_030855.1_mrna_XM_007026227.2_23603	119.914	lcl_NC_030855.1_mrna_XM_018122879.1_23489	25.1766
1229 th	lcl_NC_030859.1_mrna_XM_007009142.2_32996	146.83	lcl_NC_030852.1_mrna_XM_007040104.2_12733	144.655	lcl_NC_030851.1_mrna_XM_018115067.1_9062	124.282	lcl_NC_030859.1_mrna_XM_007010675.2_34099	119.881	lcl_NC_030858.1_mrna_XM_018126857.1_30675	25.1766
1230 th	lcl_NC_030855.1_mrna_XM_007026135.2_23523	146.707	lcl_NC_030858.1_mrna_XM_007015725.2_31544	144.634	lcl_NC_030857.1_mrna_XM_007017579.2_26238	124.017	lcl_NC_030851.1_mrna_XM_007042093.2_6011	119.83	lcl_NC_030851.1_ncrna_XR_001926446.1_7446	25.0053
1231 th	lcl_NC_030858.1_mrna_XM_007011817.2_28578	146.674	lcl_NC_030852.1_mrna_XM_018118247.1_10330	144.573	lcl_NC_030854.1_mrna_XM_018120622.1_19771	123.949	lcl_NC_030855.1_mrna_XM_018123597.1_23438	119.812	lcl_NC_030851.1_ncrna_XR_001926502.1_7659	25.0053
1232 th	lcl_NC_030855.1_mrna_XM_007024806.2_22495	146.632	lcl_NC_030853.1_mrna_XM_007031910.2_13894	144.559	lcl_NC_030853.1_mrna_XM_018119446.1_16409	123.909	lcl_NC_030858.1_mrna_XM_018126546.1_28423	119.769	lcl_NC_030851.1_ncrna_XR_001926490.1_7794	25.0053
1233 th	lcl_NC_030850.1_mrna_XM_007051425.2_4103	146.534	lcl_NC_030850.1_mrna_XM_018114061.1_1572	144.489	lcl_NC_030857.1_mrna_XM_007018417.2_26907	123.831	lcl_NC_030858.1_mrna_XM_007013793.2_30073	119.712	lcl_NC_030854.1_ncrna_XR_001927947.1_18832	25.0053
1234 th	lcl_NC_030854.1_mrna_XM_007026762.2_17364	146.232	lcl_NC_030851.1_mrna_XM_007041003.2_5156	144.438	lcl_NC_030850.1_mrna_XM_007051627.2_4260	123.757	lcl_NC_030850.1_mrna_XM_007049568.2_2587	119.68	lcl_NC_030858.1_ncrna_XR_001929266.1_30347	25.0053
1235 th	lcl_NC_030858.1_mrna_XM_007013349.2_29751	146.05	lcl_NC_030852.1_mrna_XM_007037297.2_10443	144.431	lcl_NC_030850.1_mrna_XM_018128401.1_1998	123.621	lcl_NC_030854.1_mrna_XM_018120510.1_17562	119.579	lcl_NC_030857.1_mrna_XM_018125460.1_26029	24.9244
1236 th	lcl_NC_030850.1_mrna_XM_018114312.1_2806	146.011	lcl_NC_030855.1_mrna_XM_007026203.2_23576	144.301	lcl_NC_030854.1_mrna_XM_007030980.2_20683	123.486	lcl_NC_030855.1_mrna_XM_018123093.1_23746	119.565	lcl_NC_030855.1_ncrna_XR_001928343.1_22626	24.8364
1237 th	lcl_NC_030850.1_mrna_XM_007049027.2_2107	145.997	lcl_NC_030857.1_mrna_XM_018125821.1_26409	144.297	lcl_NC_030851.1_mrna_XM_007045465.2_8739	123.471	lcl_NC_030850.1_mrna_XM_007051553.2_4198	119.484	lcl_NC_030859.1_ncrna_XR_001929792.1_33869	24.8364
1238 th	lcl_NC_030859.1_mrna_XM_007009247.2_33072	145.876	lcl_NC_030852.1_mrna_XM_018118228.1_13175	144.103	lcl_NC_030854.1_ncrna_XR_001927928.1_18488	123.275	lcl_NC_030852.1_mrna_XM_007040467.2_13009	119.427	lcl_NC_030850.1_mrna_XM_018116931.1_1265	24.6697
1239 th	lcl_NC_030858.1_mrna_XM_007016622.2_32261	145.736	lcl_NC_030858.1_mrna_XM_007013289.2_29714	143.866	lcl_NC_030858.1_mrna_XM_007012396.2_29059	122.949	lcl_NC_030857.1_mrna_XM_007018325.2_26834	119.4	lcl_NC_030851.1_ncrna_XR_001926538.1_7707	24.6697
1240 th	lcl_NC_030851.1_mrna_XM_018115344.1_6009	145.349	lcl_NC_030854.1_mrna_XM_018121763.1_20656	143.742	lcl_NC_030854.1_mrna_XM_007027403.2_17888	122.916	lcl_NC_030855.1_mrna_XM_007023141.2_21168	119.381	lcl_NC_030852.1_mrna_XM_018117053.1_10325	24.6697
1241 th	lcl_NC_030858.1_mrna_XM_007012163.2_28880	145.182	lcl_NC_030851.1_mrna_XM_018115484.1_5670	143.364	lcl_NC_030858.1_mrna_XM_007011647.2_28438	122.889	lcl_NC_030853.1_mrna_XM_018119497.1_16837	119.317	lcl_NC_030858.1_mrna_XM_018126873.1_30828	24.6697
1242 th	lcl_NC_030854.1_mrna_XM_007029962.2_19861	144.863	lcl_NC_030852.1_mrna_XM_007039823.2_12496	143.232	lcl_NC_030850.1_mrna_XM_007049482.2_2513	122.846	lcl_NC_030858.1_mrna_XM_018128136.1_28873	119.203	lcl_NC_030852.1_ncrna_XR_001927014.1_10368	24.5052
1243 th	lcl_NC_030853.1_mrna_XM_007032631.2_14457	144.826	lcl_NC_030856.1_mrna_XM_007021278.2_24651	143.232	lcl_NC_030852.1_mrna_XM_007040650.2_13160	122.821	lcl_NC_030858.1_mrna_XM_007016639.2_32274	119.177	lcl_NC_030854.1_ncrna_XR_001928002.1_18554	24.5052
1244 th	lcl_NC_030852.1_mrna_XM_018117632.1_9438	144.801	lcl_NC_030858.1_mrna_XM_018128165.1_29922	143.048	lcl_NC_030855.1_mrna_XM_007025437.2_22965	122.753	lcl_NW_017234830.1_mrna_XM_007015018.2_34962	119.026	lcl_NC_030856.1_mrna_XM_007021594.2_24889	24.5052
1245 th	lcl_NC_030852.1_mrna_XM_018118357.1_10876	144.384	lcl_NC_030853.1_mrna_XM_018119792.1_16888	142.885	lcl_NC_030850.1_mrna_XM_007048546.2_1766	122.726	lcl_NC_030857.1_mrna_XM_018126334.1_27025	118.937	lcl_NC_030852.1_ncrna_XR_001927060.1_10236	24.3429
1246 th	lcl_NC_030856.1_mrna_XM_007021728.2_24998	144.33	lcl_NC_030855.1_mrna_XM_018123980.1_21054	142.717	lcl_NC_030850.1_mrna_XM_018125648.1_1137	122.707	lcl_NC_030855.1_mrna_XM_007023881.2_21760	118.779	lcl_NC_030854.1_ncrna_XR_001927942.1_18178	24.3429
1247 th	lcl_NC_030857.1_mrna_XM_007018578.2_27026	144.327	lcl_NC_030858.1_mrna_XM_018127243.1_29962	142.569	lcl_NC_030853.1_mrna_XM_007031659.2_13686	122.698	lcl_NC_030854.1_mrna_XM_007030264.2_20108	118.767	lcl_NC_030854.1_ncrna_XR_001928205.1_19597	24.3429
1248 th	lcl_NC_030859.1_mrna_XM_018129254.1_33019	144.183	lcl_NC_030851.1_mrna_XM_007044479.2_7984	142.529	lcl_NC_030852.1_mrna_XM_007037150.2_10268	122.671	lcl_NC_030851.1_mrna_XM_018115609.1_6346	118.487	lcl_NC_030858.1_ncrna_XR_001929264.1_30348	24.3429
1249 th	lcl_NC_030853.1_mrna_XM_018120340.1_13445	144.055	lcl_NC_030858.1_mrna_XM_007013876.2_30148	142.229	lcl_NC_030854.1_mrna_XM_018122090.1_18722	122.437	lcl_NC_030850.1_mrna_XM_018114062.1_3942	118.424	lcl_NC_030858.1_ncrna_XR_001929322.1_30834	24.3429
1250 th	lcl_NC_030851.1_mrna_XM_007045527.2_8779	143.932	lcl_NC_030855.1_mrna_XM_007025927.2_23351	141.878	lcl_NC_030851.1_ncrna_XR_001926442.1_7449	122.431	lcl_NC_030850.1_mrna_XM_007047100.2_634	118.37	lcl_NC_030851.1_mrna_XM_018114992.1_8491	24.1828
1251 th	lcl_NC_030850.1_mrna_XM_018128036.1_1009	143.919	lcl_NC_030858.1_mrna_XM_018127995.1_32099	141.781	lcl_NC_030853.1_mrna_XM_007034574.2_15985	122.43	lcl_NC_030858.1_mrna_XM_007016040.2_31794	118.359	lcl_NC_030852.1_ncrna_XR_001927095.1_12218	24.1828
1252 th	lcl_NC_030858.1_mrna_XM_007015194.2_31154	143.883	lcl_NC_030853.1_mrna_XM_018118879.1_13744	141.749	lcl_NC_030857.1_mrna_XM_007018283.2_26807	122.142	lcl_NC_030857.1_mrna_XM_007017511.2_26175	118.338	lcl_NC_030853.1_mrna_XM_007031770.2_13769	24.1828
1253 th	lcl_NC_030857.1_mrna_XM_007017364.2_26049	143.851	lcl_NC_030856.1_mrna_XM_018124761.1_24887	141.66	lcl_NC_030854.1_mrna_XM_007030587.2_20368	122.085	lcl_NC_030858.1_mrna_XM_018128130.1_28321	118.306	lcl_NC_030855.1_ncrna_XR_001928504.1_23134	24.1828
1254 th	lcl_NC_030858.1_mrna_XM_007013049.2_29533	143.582	lcl_NC_030852.1_mrna_XM_007036067.2_9467	141.542	lcl_NC_030859.1_ncrna_XR_001929752.1_33713	121.979	lcl_NC_030855.1_mrna_XM_018123349.1_22431	118.163	lcl_NC_030858.1_mrna_XM_018126800.1_30015	24.1828
1255 th	lcl_NC_030850.1_mrna_XM_018127903.1_862	143.55	lcl_NC_030850.1_mrna_XM_007051234.2_3932	141.507	lcl_NC_030857.1_mrna_XM_007017569.2_26230	121.786	lcl_NC_030852.1_mrna_XM_007039527.2_12231	118.041	lcl_NC_030852.1_ncrna_XR_001927232.1_9589	24.0247
1256 th	lcl_NC_030852.1_mrna_XM_007038370.2_11287	143.029	lcl_NC_030853.1_mrna_XM_018119285.1_14692	141.488	lcl_NC_030850.1_mrna_XM_007047459.2_894	121.753	lcl_NC_030851.1_mrna_XM_018116062.1_6621	118.039	lcl_NC_030853.1_ncrna_XR_001927370.1_13417	23.8687
1257 th	lcl_NC_030851.1_mrna_XM_018115388.1_5578	143.008	lcl_NC_030853.1_mrna_XM_007033203.2_14888	141.415	lcl_NC_030859.1_mrna_XM_018129251.1_33023	121.684	lcl_NC_030855.1_mrna_XM_007025292.2_22856	117.986	lcl_NC_030858.1_ncrna_XR_001929281.1_30351	23.8687
1258 th	lcl_NC_030851.1_mrna_XM_007043954.2_7515	142.977	lcl_NC_030855.1_mrna_XM_007025746.2_23212	141.357	lcl_NC_030854.1_mrna_XM_007027174.2_17694	121.651	lcl_NC_030853.1_mrna_XM_007033745.2_15291	117.949	lcl_NC_030851.1_mrna_XM_018114925.1_7604	23.7147
1259 th	lcl_NC_030854.1_mrna_XM_007029777.2_19741	142.95	lcl_NC_030850.1_mrna_XM_007051818.2_4430	141.324	lcl_NC_030854.1_mrna_XM_007029534.2_19524	121.495	lcl_NC_030852.1_mrna_XM_007038503.2_11392	117.903	lcl_NC_030853.1_mrna_XM_007033392.2_15029	23.7147
1260 th	lcl_NC_030854.1_mrna_XM_007026414.2_17049	142.65	lcl_NC_030853.1_mrna_XM_007033659.2_15239	141.295	lcl_NC_030853.1_mrna_XM_007032563.2_14394	121.477	lcl_NC_030851.1_mrna_XM_018116336.1_7993	117.861	lcl_NC_030853.1_mrna_XM_007033393.2_15030	23.7147
1261 th	lcl_NC_030857.1_mrna_XM_018125473.1_26732	142.595	lcl_NC_030852.1_mrna_XM_007040635.2_13152	141.285	lcl_NC_030857.1_mrna_XM_007018063.2_26612	121.413	lcl_NC_030850.1_mrna_XM_007049716.2_2723	117.562	lcl_NC_030854.1_ncrna_XR_001927991.1_18259	23.7147
1262 th	lcl_NC_030858.1_mrna_XM_007011581.2_28382	142.272	lcl_NC_030852.1_mrna_XM_018116759.1_10342	141.283	lcl_NC_030858.1_mrna_XM_007015194.2_31154	121.18	lcl_NC_030858.1_mrna_XM_007015996.2_31748	117.561	lcl_NC_030859.1_ncrna_XR_001929830.1_33509	23.7147
1263 th	lcl_NC_030854.1_mrna_XM_018121801.1_18268	142.119	lcl_NC_030858.1_mrna_XM_007015320.2_31241	141.259	lcl_NC_030857.1_mrna_XM_007017966.2_26530	121.028	lcl_NC_030854.1_mrna_XM_007028806.2_18964	117.51	lcl_NC_030859.1_mrna_XM_018128813.1_33666	23.7147
1264 th	lcl_NC_030851.1_mrna_XM_007045580.2_8819	141.931	lcl_NC_030855.1_mrna_XM_007026206.2_23580	141.253	lcl_NC_030854.1_mrna_XM_007030178.2_20037	120.932	lcl_NC_030852.1_mrna_XM_007037336.2_10481	117.508	lcl_NC_030859.1_mrna_XM_018129005.1_34192	23.7147
1265 th	lcl_NC_030850.1_mrna_XM_007052145.2_4691	141.878	lcl_NC_030855.1_mrna_XM_018123342.1_21695	141.153	lcl_NC_030858.1_mrna_XM_007016191.2_31900	120.77	lcl_NC_030852.1_mrna_XM_018117737.1_10272	117.309	lcl_NC_030859.1_mrna_XM_018129002.1_34193	23.7147
1266 th	lcl_NC_030857.1_mrna_XM_018126010.1_27446	141.552	lcl_NC_030859.1_mrna_XM_007009142.2_32996	141.006	lcl_NC_030857.1_mrna_XM_007018471.2_26936	120.726	lcl_NC_030855.1_mrna_XM_007025054.2_22676	117.046	lcl_NC_030858.1_ncrna_XR_001929321.1_30835	23.5627
1267 th	lcl_NC_030851.1_mrna_XM_007044579.2_8058	141.517	lcl_NC_030850.1_mrna_XM_018124670.1_4412	140.859	lcl_NC_030852.1_mrna_XM_007040645.2_13157	120.338	lcl_NC_030856.1_mrna_XM_007021043.2_24436	117.013	lcl_NC_030850.1_mrna_XM_018116622.1_194	23.2645
1268 th	lcl_NC_030851.1_mrna_XM_018115838.1_5838	141.511	lcl_NC_030851.1_mrna_XM_007043807.2_7395	140.769	lcl_NC_030851.1_mrna_XM_018116037.1_8462	120.307	lcl_NC_030851.1_mrna_XM_018116038.1_9276	116.985	lcl_NC_030850.1_ncrna_XR_001926214.1_638	23.2645
1269 th	lcl_NC_030850.1_mrna_XM_007050235.2_3105	141.503	lcl_NC_030852.1_mrna_XM_007038394.2_11307	140.25	lcl_NC_030855.1_mrna_XM_007026295.2_23666	120.296	lcl_NC_030851.1_mrna_XM_007044538.2_8021	116.872	lcl_NC_030850.1_ncrna_XR_001927852.1_3254	23.2645
1270 th	lcl_NC_030852.1_mrna_XM_007037430.2_10553	141.255	lcl_NC_030855.1_mrna_XM_007024418.2_22176	139.964	lcl_NC_030858.1_mrna_XM_007012559.2_29182	120.252	lcl_NC_030851.1_mrna_XM_007043565.2_7224	116.789	lcl_NC_030851.1_mrna_XM_018114827.1_5577	23.2645
1271 th	lcl_NC_030857.1_mrna_XM_007017509.2_26174	141.193	lcl_NC_030852.1_mrna_XM_007039658.2_12341	139.908	lcl_NC_030851.1_mrna_XM_018115529.1_8652	120.228	lcl_NC_030851.1_mrna_XM_018115476.1_6669	116.732	lcl_NC_030859.1_ncrna_XR_001929767.1_33911	23.2645
1272 th	lcl_NC_030858.1_mrna_XM_018126642.1_32119	141.04	lcl_NC_030858.1_mrna_XM_007015879.2_31664	139.902	lcl_NC_030859.1_mrna_XM_007011303.2_34631	120.162	lcl_NC_030854.1_mrna_XM_007028538.2_18747	116.7	lcl_NC_030859.1_mrna_XM_018129001.1_34191	23.2645
1273 th	lcl_NC_030850.1_mrna_XM_007051167.2_3870	140.983	lcl_NC_030858.1_mrna_XM_007012425.2_29082	139.824	lcl_NC_030853.1_mrna_XM_007034927.2_16236	120.147	lcl_NC_030850.1_mrna_XM_007052501.2_4998	116.621	lcl_NC_030852.1_ncrna_XR_001927222.1_10689	23.1181
1274 th	lcl_NC_030852.1_mrna_XM_007039658.2_12341	140.957	lcl_NC_030857.1_mrna_XM_007019313.2_27586	139.721	lcl_NC_030853.1_mrna_XM_018120000.1_14674	120.131	lcl_NC_030854.1_mrna_XM_018122309.1_20432	116.436	lcl_NC_030852.1_ncrna_XR_001927016.1_10224	22.9737
1275 th	lcl_NC_030857.1_mrna_XM_007017852.2_26435	140.823	lcl_NC_030858.1_mrna_XM_007013216.2_29657	139.688	lcl_NC_030853.1_mrna_XM_007033685.2_15254	119.977	lcl_NC_030850.1_mrna_XM_007048623.2_1823	116.34	lcl_NC_030855.1_ncrna_XR_001928358.1_21583	22.9737
1276 th	lcl_NC_030857.1_mrna_XM_007017076.2_25862	140.644	lcl_NC_030857.1_mrna_XM_007019401.2_27707	139.443	lcl_NC_030858.1_mrna_XM_007016184.2_31894	119.931	lcl_NC_030855.1_mrna_XM_007024731.2_22417	116.294	lcl_NC_030855.1_mrna_XM_007024713.2_22407	22.9737
1277 th	lcl_NC_030850.1_mrna_XM_018114456.1_725	140.64	lcl_NC_030858.1_mrna_XM_007016184.2_31894	139.428	lcl_NC_030855.1_ncrna_XR_001928362.1_21810	119.707	lcl_NC_030850.1_mrna_XM_018128401.1_1998	116.149	lcl_NC_030851.1_mrna_XM_018114911.1_7551	22.831
1278 th	lcl_NC_030856.1_mrna_XM_018124106.1_24162	140.623	lcl_NC_030859.1_mrna_XM_007011247.2_34583	139.298	lcl_NC_030852.1_mrna_XM_007038790.2_11659	119.676	lcl_NC_030858.1_mrna_XM_018127674.1_29610	116.113	lcl_NC_030851.1_mrna_XM_018114916.1_7564	22.831
1279 th	lcl_NC_030851.1_mrna_XM_018114862.1_6601	140.44	lcl_NC_030850.1_mrna_XM_018114003.1_3613	139.204	lcl_NC_030850.1_mrna_XM_007047504.2_936	119.588	lcl_NC_030859.1_mrna_XM_007010773.2_34161	116.037	lcl_NC_030851.1_ncrna_XR_001926513.1_7583	22.831
1280 th	lcl_NC_030859.1_mrna_XM_018128585.1_32722	140.292	lcl_NC_030854.1_mrna_XM_007026709.2_17307	139.194	lcl_NC_030851.1_mrna_XM_018115903.1_6691	119.511	lcl_NC_030850.1_mrna_XM_018129943.1_4041	115.937	lcl_NC_030853.1_mrna_XM_018118967.1_13918	22.831
1281 th	lcl_NC_030858.1_mrna_XM_007016670.2_32295	140.055	lcl_NC_030855.1_mrna_XM_018123845.1_21541	138.975	lcl_NC_030859.1_mrna_XM_007008962.2_32873	119.51	lcl_NC_030851.1_mrna_XM_007044729.2_8183	115.93	lcl_NC_030855.1_mrna_XM_007025332.2_22887	22.831
1282 th	lcl_NC_030855.1_mrna_XM_018123132.1_22450	139.917	lcl_NC_030859.1_mrna_XM_007010322.2_33871	138.838	lcl_NC_030858.1_mrna_XM_018127707.1_31769	119.407	lcl_NC_030851.1_mrna_XM_007044342.2_7879	115.613	lcl_NC_030856.1_mrna_XM_018124299.1_25038	22.831
1283 th	lcl_NC_030851.1_mrna_XM_007043104.2_6845	139.848	lcl_NC_030852.1_mrna_XM_018117987.1_11087	138.748	lcl_NC_030859.1_mrna_XM_018129306.1_33466	119.289	lcl_NC_030854.1_mrna_XM_007030541.2_20328	115.493	lcl_NC_030858.1_mrna_XM_018126794.1_29898	22.831
1284 th	lcl_NC_030858.1_mrna_XM_018127341.1_32597	139.815	lcl_NC_030851.1_mrna_XM_007042949.2_6706	138.731	lcl_NC_030854.1_mrna_XM_018121802.1_18269	119.281	lcl_NC_030850.1_mrna_XM_007051829.2_4435	115.454	lcl_NC_030859.1_ncrna_XR_001929775.1_33748	22.831
1285 th	lcl_NC_030858.1_mrna_XM_007011528.2_28334	139.697	lcl_NC_030859.1_mrna_XM_018129485.1_33864	138.704	lcl_NC_030854.1_mrna_XM_007028839.2_18991	119.258	lcl_NC_030855.1_mrna_XM_018123243.1_23166	115.191	lcl_NC_030854.1_ncrna_XR_001927932.1_18453	22.69
1286 th	lcl_NC_030859.1_mrna_XM_007010635.2_34077	139.664	lcl_NC_030855.1_mrna_XM_007023989.2_21843	138.672	lcl_NC_030859.1_mrna_XM_007009511.2_33256	119.246	lcl_NC_030851.1_mrna_XM_018116385.1_8182	115.103	lcl_NC_030856.1_mrna_XM_007020325.2_23854	22.69
1287 th	lcl_NC_030853.1_mrna_XM_007033861.2_15399	139.632	lcl_NC_030859.1_mrna_XM_007010445.2_33970	138.542	lcl_NC_030850.1_mrna_XM_018127954.1_1236	119.113	lcl_NC_030856.1_mrna_XM_018125049.1_24531	114.926	lcl_NC_030850.1_ncrna_XR_001927723.1_3188	22.5508
1288 th	lcl_NC_030850.1_mrna_XM_018114173.1_1175	139.624	lcl_NC_030854.1_mrna_XM_018122141.1_18242	138.395	lcl_NC_030855.1_mrna_XM_007024619.2_22324	119.012	lcl_NC_030851.1_mrna_XM_007044294.2_7845	114.911	lcl_NC_030851.1_ncrna_XR_001926323.1_7589	22.5508
1289 th	lcl_NC_030850.1_mrna_XM_018123296.1_4796	139.593	lcl_NC_030857.1_mrna_XM_007018666.2_27096	138.347	lcl_NC_030859.1_mrna_XM_007009284.2_33087	118.918	lcl_NC_030854.1_mrna_XM_007030470.2_20270	114.663	lcl_NC_030852.1_ncrna_XR_001926944.1_12315	22.5508
1290 th	lcl_NC_030853.1_mrna_XM_018119449.1_15477	139.465	lcl_NC_030856.1_mrna_XM_007021073.2_24462	138.346	lcl_NC_030854.1_mrna_XM_007026840.2_17430	118.873	lcl_NC_030850.1_mrna_XM_018125140.1_4679	114.592	lcl_NC_030856.1_mrna_XM_018124666.1_24192	22.5508
1291 th	lcl_NC_030858.1_mrna_XM_007011869.2_28624	139.378	lcl_NC_030852.1_mrna_XM_007038988.2_11797	138.232	lcl_NC_030851.1_mrna_XM_007044579.2_8058	118.697	lcl_NC_030855.1_mrna_XM_007025254.2_22822	114.575	lcl_NC_030850.1_mrna_XM_018117151.1_1811	22.4133
1292 th	lcl_NC_030854.1_mrna_XM_007031167.2_20823	139.312	lcl_NC_030858.1_mrna_XM_018127623.1_32574	138.201	lcl_NC_030852.1_mrna_XM_018117975.1_9552	118.654	lcl_NC_030851.1_mrna_XM_007045238.2_8584	114.46	lcl_NC_030851.1_mrna_XM_018114973.1_8176	22.4133
1293 th	lcl_NC_030851.1_mrna_XM_007045398.2_8696	139.2	lcl_NC_030851.1_mrna_XM_007041510.2_5558	138.154	lcl_NC_030857.1_mrna_XM_007019563.2_27754	118.491	lcl_NC_030850.1_mrna_XM_007050558.2_3377	114.404	lcl_NC_030853.1_mrna_XM_018119361.1_16373	22.4133
1294 th	lcl_NC_030857.1_mrna_XM_018125842.1_27177	139.168	lcl_NC_030857.1_mrna_XM_007018786.2_27201	137.901	lcl_NC_030856.1_mrna_XM_007021605.2_24897	118.455	lcl_NC_030856.1_mrna_XM_018125050.1_24529	114.196	lcl_NC_030854.1_mrna_XM_018120920.1_18305	22.4133
1295 th	lcl_NC_030858.1_mrna_XM_007013266.2_29691	138.994	lcl_NC_030850.1_mrna_XM_007046809.2_395	137.764	lcl_NC_030852.1_mrna_XM_007038053.2_11030	118.44	lcl_NC_030854.1_mrna_XM_018122149.1_19942	114.193	lcl_NC_030854.1_mrna_XM_018121046.1_19725	22.4133
1296 th	lcl_NC_030852.1_mrna_XM_007039214.2_12003	138.942	lcl_NC_030854.1_mrna_XM_007026414.2_17049	137.588	lcl_NC_030852.1_mrna_XM_007040372.2_12944	118.248	lcl_NC_030850.1_mrna_XM_007049630.2_2635	114.115	lcl_NC_030856.1_mrna_XM_007022187.2_25389	22.4133
1297 th	lcl_NC_030856.1_mrna_XM_018125107.1_24293	138.741	lcl_NC_030851.1_mrna_XM_018116612.1_5581	137.517	lcl_NC_030856.1_mrna_XM_007022607.2_25571	118.229	lcl_NC_030851.1_mrna_XM_007040953.2_5106	114.068	lcl_NC_030859.1_ncrna_XR_001929794.1_33929	22.4133
1298 th	lcl_NC_030850.1_mrna_XM_007050223.2_3098	138.266	lcl_NC_030859.1_mrna_XM_007009483.2_33232	137.219	lcl_NC_030856.1_mrna_XM_018124911.1_25164	118.225	lcl_NC_030853.1_mrna_XM_007034045.2_15557	113.992	lcl_NC_030850.1_mrna_XM_018121931.1_1251	22.0107
1299 th	lcl_NC_030852.1_mrna_XM_007040729.2_13227	138.251	lcl_NC_030853.1_mrna_XM_007032724.2_14520	137.168	lcl_NC_030858.1_ncrna_XR_001929359.1_30635	118.147	lcl_NC_030859.1_mrna_XM_007010712.2_34122	113.948	lcl_NC_030851.1_mrna_XM_018114972.1_8175	22.0107
1300 th	lcl_NC_030852.1_mrna_XM_018116744.1_9662	138.137	lcl_NC_030858.1_mrna_XM_007016926.2_32492	137.141	lcl_NC_030850.1_mrna_XM_007048087.2_1385	118.07	lcl_NC_030851.1_mrna_XM_007043994.2_7545	113.936	lcl_NC_030851.1_mrna_XM_018115012.1_8703	22.0107
1301 th	lcl_NC_030851.1_mrna_XM_007044202.2_7744	137.749	lcl_NC_030852.1_mrna_XM_007039417.2_12143	137.045	lcl_NC_030851.1_mrna_XM_007041985.2_5940	118.034	lcl_NC_030852.1_mrna_XM_007037455.2_10570	113.916	lcl_NC_030852.1_ncrna_XR_001926957.1_9995	22.0107
1302 th	lcl_NC_030852.1_mrna_XM_007039579.2_12277	137.651	lcl_NC_030851.1_mrna_XM_007044342.2_7879	136.995	lcl_NC_030854.1_mrna_XM_007030505.2_20294	117.966	lcl_NC_030858.1_mrna_XM_007011552.2_28354	113.913	lcl_NC_030852.1_mrna_XM_018117034.1_10177	22.0107
1303 th	lcl_NC_030858.1_mrna_XM_018127018.1_31943	137.326	lcl_NC_030852.1_mrna_XM_018117880.1_12097	136.865	lcl_NC_030850.1_mrna_XM_007049582.2_2602	117.899	lcl_NC_030853.1_mrna_XM_007035360.2_16577	113.904	lcl_NC_030852.1_ncrna_XR_001927139.1_11356	22.0107
1304 th	lcl_NC_030852.1_ncrna_XR_001926881.1_12203	137.283	lcl_NC_030852.1_mrna_XM_007038375.2_11289	136.54	lcl_NC_030850.1_mrna_XM_018118997.1_2604	117.896	lcl_NC_030858.1_mrna_XM_007014697.2_30802	113.901	lcl_NC_030854.1_mrna_XM_018120975.1_18829	22.0107
1305 th	lcl_NC_030856.1_mrna_XM_007021121.2_24535	137.018	lcl_NC_030855.1_mrna_XM_018123691.1_21780	136.378	lcl_NC_030858.1_mrna_XM_007014880.2_30909	117.868	lcl_NC_030852.1_mrna_XM_007040639.2_13153	113.891	lcl_NC_030856.1_mrna_XM_018124634.1_25510	22.0107
1306 th	lcl_NC_030851.1_mrna_XM_007045157.2_8521	136.972	lcl_NC_030852.1_mrna_XM_007037555.2_10640	136.323	lcl_NC_030851.1_mrna_XM_018116041.1_7275	117.653	lcl_NC_030852.1_mrna_XM_007040735.2_13231	113.888	lcl_NC_030857.1_mrna_XM_007019416.2_27721	22.0107
1307 th	lcl_NC_030858.1_mrna_XM_018127206.1_28900	136.969	lcl_NC_030851.1_mrna_XM_007044422.2_7930	136.266	lcl_NC_030857.1_mrna_XM_018125385.1_27944	117.605	lcl_NC_030858.1_mrna_XM_018128385.1_29783	113.565	lcl_NC_030858.1_mrna_XM_018126758.1_28363	22.0107
1308 th	lcl_NC_030855.1_mrna_XM_007024428.2_22182	136.917	lcl_NC_030853.1_mrna_XM_007034163.2_15641	136.145	lcl_NC_030858.1_mrna_XM_007011881.2_28636	117.468	lcl_NC_030850.1_mrna_XM_007051113.2_3835	113.558	lcl_NC_030858.1_ncrna_XR_001929194.1_32199	22.0107
1309 th	lcl_NC_030858.1_mrna_XM_007016419.2_32094	136.886	lcl_NC_030850.1_mrna_XM_007048341.2_1574	136.075	lcl_NC_030850.1_mrna_XM_007051998.2_4596	117.409	lcl_NC_030855.1_mrna_XM_007023374.2_21345	113.555	lcl_NC_030850.1_ncrna_XR_001927823.1_3169	21.8797
1310 th	lcl_NC_030850.1_mrna_XM_007048864.2_1999	136.876	lcl_NC_030857.1_mrna_XM_007017511.2_26175	136.042	lcl_NC_030858.1_mrna_XM_007011838.2_28604	117.362	lcl_NC_030852.1_mrna_XM_018117568.1_11380	113.452	lcl_NC_030852.1_ncrna_XR_001927006.1_10195	21.8797
1311 th	lcl_NC_030851.1_mrna_XM_007045089.2_8481	136.857	lcl_NC_030850.1_mrna_XM_007046713.2_323	135.995	lcl_NC_030854.1_ncrna_XR_001927936.1_18369	117.351	lcl_NC_030858.1_mrna_XM_007016473.2_32136	113.411	lcl_NC_030850.1_mrna_XM_018114037.1_2666	21.7502
1312 th	lcl_NC_030855.1_mrna_XM_018123130.1_22449	136.829	lcl_NC_030850.1_mrna_XM_018114173.1_1175	135.937	lcl_NC_030858.1_mrna_XM_007012740.2_29313	117.187	lcl_NC_030858.1_mrna_XM_018127591.1_31699	113.346	lcl_NC_030853.1_mrna_XM_007034749.2_16110	21.7502
1313 th	lcl_NC_030851.1_mrna_XM_007043246.2_6961	136.572	lcl_NC_030852.1_mrna_XM_018117764.1_13316	135.907	lcl_NC_030850.1_mrna_XM_018126659.1_1375	117.013	lcl_NC_030852.1_mrna_XM_007038790.2_11659	113.246	lcl_NC_030856.1_ncrna_XR_001928804.1_24023	21.7502
1314 th	lcl_NC_030850.1_mrna_XM_007047566.2_984	136.435	lcl_NC_030858.1_mrna_XM_007011838.2_28604	135.906	lcl_NC_030851.1_mrna_XM_007043255.2_6969	117.002	lcl_NC_030858.1_mrna_XM_007013104.2_29579	113.056	lcl_NW_017234727.1_ncrna_XR_001929967.1_34777	21.7502
1315 th	lcl_NC_030854.1_mrna_XM_018121389.1_20393	136.434	lcl_NC_030850.1_mrna_XM_018128394.1_3838	135.771	lcl_NC_030850.1_mrna_XM_007049741.2_2749	116.993	lcl_NC_030859.1_mrna_XM_007009988.2_33627	113.034	lcl_NC_030853.1_mrna_XM_007035551.2_16729	21.6223
1316 th	lcl_NC_030851.1_mrna_XM_018115426.1_6528	136.434	lcl_NC_030855.1_mrna_XM_007025628.2_23119	135.687	lcl_NC_030855.1_ncrna_XR_001928361.1_21773	116.957	lcl_NC_030851.1_mrna_XM_018116182.1_6673	112.977	lcl_NC_030855.1_mrna_XM_018123047.1_23540	21.6223
1317 th	lcl_NC_030859.1_mrna_XM_007009560.2_33294	136.414	lcl_NC_030852.1_mrna_XM_007040756.2_13247	135.532	lcl_NC_030854.1_mrna_XM_007027008.2_17571	116.673	lcl_NC_030852.1_mrna_XM_007039920.2_12587	112.974	lcl_NC_030856.1_mrna_XM_018124359.1_25464	21.6223
1318 th	lcl_NC_030852.1_mrna_XM_018118440.1_9951	136.301	lcl_NC_030852.1_mrna_XM_007039274.2_12045	135.513	lcl_NW_017234890.1_mrna_XM_018129882.1_34999	116.644	lcl_NC_030855.1_mrna_XM_007024122.2_21961	112.921	lcl_NC_030857.1_mrna_XM_018125509.1_27704	21.6223
1319 th	lcl_NC_030858.1_mrna_XM_018127515.1_29056	136.253	lcl_NC_030850.1_mrna_XM_007047211.2_718	135.487	lcl_NC_030854.1_ncrna_XR_001927983.1_18547	116.612	lcl_NC_030853.1_mrna_XM_018119462.1_16339	112.711	lcl_NC_030858.1_mrna_XM_018126793.1_29897	21.6223
1320 th	lcl_NC_030853.1_mrna_XM_007035721.2_16866	136.203	lcl_NC_030858.1_mrna_XM_007011975.2_28724	135.409	lcl_NC_030852.1_mrna_XM_007036483.2_9788	116.543	lcl_NC_030853.1_mrna_XM_007032494.2_14334	112.575	lcl_NC_030858.1_ncrna_XR_001929411.1_30562	21.6223
1321 th	lcl_NC_030850.1_mrna_XM_007051567.2_4204	136.202	lcl_NC_030853.1_mrna_XM_007033377.2_15009	135.368	lcl_NC_030850.1_mrna_XM_018113995.1_547	116.356	lcl_NC_030859.1_mrna_XM_018129614.1_33969	112.57	lcl_NC_030853.1_ncrna_XR_001927506.1_14360	21.3708
1322 th	lcl_NC_030852.1_mrna_XM_018117754.1_12090	135.999	lcl_NC_030859.1_mrna_XM_007009026.2_32911	135.282	lcl_NC_030854.1_mrna_XM_007028195.2_18509	116.328	lcl_NC_030855.1_mrna_XM_007025579.2_23092	112.567	lcl_NC_030850.1_mrna_XM_018117855.1_2907	21.2473
1323 th	lcl_NC_030858.1_mrna_XM_018127993.1_31596	135.897	lcl_NC_030853.1_mrna_XM_007034732.2_16094	135.272	lcl_NC_030858.1_mrna_XM_007012168.2_28883	116.185	lcl_NC_030850.1_mrna_XM_007046677.2_285	112.424	lcl_NC_030851.1_mrna_XM_018114905.1_7419	21.2473
1324 th	lcl_NC_030857.1_mrna_XM_007020212.2_28232	135.844	lcl_NC_030853.1_mrna_XM_018120244.1_15886	135.25	lcl_NC_030855.1_mrna_XM_018123132.1_22450	115.847	lcl_NC_030852.1_mrna_XM_007037734.2_10781	112.415	lcl_NC_030856.1_mrna_XM_018124423.1_25785	21.2473
1325 th	lcl_NC_030857.1_mrna_XM_007018735.2_27160	135.81	lcl_NC_030850.1_mrna_XM_007047932.2_1259	135.244	lcl_NC_030858.1_mrna_XM_007016228.2_31932	115.814	lcl_NC_030857.1_mrna_XM_007017438.2_26113	112.244	lcl_NC_030857.1_mrna_XM_007020156.2_28190	21.2473
1326 th	lcl_NC_030851.1_mrna_XM_007041438.2_5492	135.7	lcl_NC_030857.1_mrna_XM_007018002.2_26554	135.102	lcl_NC_030854.1_mrna_XM_007027382.2_17869	115.78	lcl_NC_030852.1_mrna_XM_007039895.2_12563	112.213	lcl_NC_030851.1_ncrna_XR_001926479.1_7792	21.1252
1327 th	lcl_NC_030854.1_mrna_XM_007027221.2_17726	135.624	lcl_NC_030854.1_mrna_XM_007031069.2_20746	134.99	lcl_NC_030858.1_mrna_XM_007018442.2_29484	115.588	lcl_NC_030858.1_mrna_XM_018127986.1_32080	112.175	lcl_NC_030851.1_miscrna_XR_001926349.1_8573	21.1252
1328 th	lcl_NC_030853.1_mrna_XM_007031609.2_13623	135.553	lcl_NC_030856.1_mrna_XM_007021166.2_24569	134.87	lcl_NC_030858.1_mrna_XM_007016806.2_32414	115.479	lcl_NC_030857.1_mrna_XM_007020052.2_28114	112.087	lcl_NC_030858.1_mrna_XM_007015123.2_31088	21.1252
1329 th	lcl_NC_030858.1_miscrna_XR_001929229.1_31585	135.475	lcl_NC_030851.1_mrna_XM_007043190.2_6907	134.83	lcl_NC_030854.1_mrna_XM_007027156.2_17684	115.47	lcl_NC_030858.1_mrna_XM_018127587.1_31672	111.969	lcl_NC_030858.1_ncrna_XR_001929459.1_31408	21.1252
1330 th	lcl_NC_030850.1_mrna_XM_018123231.1_4990	135.452	lcl_NC_030853.1_mrna_XM_007033615.2_15207	134.574	lcl_NC_030852.1_mrna_XM_018118017.1_10411	115.43	lcl_NC_030858.1_mrna_XM_007015732.2_31549	111.929	lcl_NC_030850.1_ncrna_XR_001926274.1_2891	21.0045
1331 th	lcl_NC_030858.1_mrna_XM_018128007.1_29073	135.411	lcl_NC_030855.1_mrna_XM_018123315.1_23708	134.436	lcl_NC_030851.1_ncrna_XR_001926447.1_7199	115.364	lcl_NC_030850.1_mrna_XM_007047566.2_984	111.819	lcl_NC_030851.1_mrna_XM_018115015.1_8966	20.8851
1332 th	lcl_NC_030850.1_mrna_XM_007047036.2_580	135.406	lcl_NC_030856.1_mrna_XM_018124144.1_23964	134.332	lcl_NC_030851.1_mrna_XM_007045060.2_8460	115.302	lcl_NC_030855.1_mrna_XM_007024050.2_21886	111.795	lcl_NC_030852.1_ncrna_XR_001927077.1_10172	20.8851
1333 th	lcl_NC_030850.1_mrna_XM_007051922.2_4523	135.281	lcl_NC_030859.1_mrna_XM_018129392.1_32910	134.238	lcl_NC_030854.1_mrna_XM_007026906.2_17482	115.278	lcl_NC_030856.1_mrna_XM_018124907.1_25141	111.591	lcl_NC_030852.1_mrna_XM_018118022.1_11745	20.8851
1334 th	lcl_NC_030851.1_mrna_XM_007044642.2_8133	135.26	lcl_NC_030850.1_mrna_XM_007049121.2_2199	134.173	lcl_NC_030852.1_mrna_XM_007038628.2_11520	115.129	lcl_NC_030853.1_mrna_XM_018119402.1_16989	111.581	lcl_NC_030853.1_mrna_XM_018119048.1_14725	20.8851
1335 th	lcl_NC_030852.1_mrna_XM_007038027.2_11010	135.252	lcl_NC_030858.1_mrna_XM_018128481.1_31124	134.029	lcl_NC_030857.1_mrna_XM_007019810.2_27878	115.096	lcl_NC_030850.1_mrna_XM_007048442.2_1675	111.493	lcl_NC_030854.1_mrna_XM_018120931.1_18364	20.8851
1336 th	lcl_NC_030858.1_mrna_XM_018127355.1_29155	135.07	lcl_NC_030853.1_mrna_XM_007033263.2_14939	133.888	lcl_NC_030850.1_mrna_XM_007050597.2_3410	115.084	lcl_NC_030855.1_mrna_XM_007023419.2_21385	111.485	lcl_NC_030854.1_mrna_XM_018120948.1_18480	20.8851
1337 th	lcl_NC_030851.1_mrna_XM_007045942.2_9111	134.913	lcl_NC_030859.1_mrna_XM_007010413.2_33939	133.795	lcl_NC_030856.1_mrna_XM_007022518.2_25651	114.962	lcl_NC_030850.1_mrna_XM_007051716.2_4342	111.399	lcl_NC_030857.1_mrna_XM_007019344.2_27661	20.8851
1338 th	lcl_NC_030855.1_mrna_XM_018123991.1_22034	134.893	lcl_NC_030852.1_mrna_XM_007038053.2_11030	133.769	lcl_NC_030853.1_mrna_XM_007034338.2_15786	114.927	lcl_NC_030850.1_mrna_XM_007051464.2_4134	111.388	lcl_NC_030858.1_ncrna_XR_001929548.1_31623	20.8851
1339 th	lcl_NC_030850.1_mrna_XM_007049685.2_2684	134.657	lcl_NC_030857.1_mrna_XM_007017732.2_26342	133.768	lcl_NC_030850.1_mrna_XM_007050478.2_3321	114.926	lcl_NC_030854.1_mrna_XM_018121771.1_17280	111	lcl_NC_030858.1_mrna_XM_007016520.2_32180	20.8851
1340 th	lcl_NC_030850.1_mrna_XM_018124670.1_4412	134.532	lcl_NC_030852.1_mrna_XM_018117576.1_11271	133.762	lcl_NC_030853.1_mrna_XM_007033460.2_15078	114.902	lcl_NC_030858.1_mrna_XM_007013266.2_29691	110.96	lcl_NC_030859.1_mrna_XM_018128822.1_33746	20.8851
1341 th	lcl_NC_030852.1_mrna_XM_007038394.2_11307	134.47	lcl_NC_030850.1_mrna_XM_007046590.2_221	133.455	lcl_NC_030851.1_mrna_XM_018115566.1_8546	114.881	lcl_NC_030858.1_mrna_XM_007014098.2_30252	110.739	lcl_NC_030859.1_ncrna_XR_001929766.1_33910	20.8851
1342 th	lcl_NC_030852.1_mrna_XM_007038717.2_11598	134.421	lcl_NC_030851.1_mrna_XM_018116213.1_6090	133.439	lcl_NC_030850.1_mrna_XM_007049251.2_2320	114.85	lcl_NC_030858.1_mrna_XM_007015152.2_31116	110.692	lcl_NC_030854.1_ncrna_XR_001927870.1_20250	20.7671
1343 th	lcl_NC_030854.1_mrna_XM_007031117.2_20789	134.344	lcl_NC_030851.1_mrna_XM_007041522.2_5565	133.262	lcl_NC_030851.1_mrna_XM_007041142.2_5278	114.716	lcl_NC_030851.1_mrna_XM_007042015.2_5961	110.549	lcl_NC_030855.1_ncrna_XR_001928384.1_21437	20.7671
1344 th	lcl_NC_030855.1_mrna_XM_007026042.2_23450	134.321	lcl_NC_030854.1_mrna_XM_007030576.2_20360	133.167	lcl_NC_030858.1_mrna_XM_007014837.2_30885	114.566	lcl_NC_030856.1_mrna_XM_018124144.1_23964	110.434	lcl_NC_030856.1_mrna_XM_018125063.1_24672	20.7671
1345 th	lcl_NC_030854.1_mrna_XM_018120645.1_18221	134.228	lcl_NC_030850.1_mrna_XM_007048782.2_1934	133.121	lcl_NC_030856.1_mrna_XM_007022626.2_25554	114.521	lcl_NC_030850.1_mrna_XM_007050692.2_3481	110.371	lcl_NC_030857.1_ncrna_XR_001928982.1_27669	20.7671
1346 th	lcl_NC_030857.1_mrna_XM_007018524.2_26987	134.228	lcl_NC_030853.1_mrna_XM_007035559.2_16734	133.103	lcl_NC_030855.1_mrna_XM_007026248.2_23625	114.504	lcl_NC_030852.1_mrna_XM_018116721.1_10930	110.349	lcl_NC_030850.1_mrna_XM_018113888.1_4641	20.6505
1347 th	lcl_NC_030858.1_mrna_XM_007016066.2_31819	133.944	lcl_NC_030850.1_mrna_XM_007047082.2_615	132.961	lcl_NC_030852.1_mrna_XM_018117843.1_13242	114.24	lcl_NC_030851.1_mrna_XM_018115611.1_6345	110.323	lcl_NC_030854.1_ncrna_XR_001927911.1_18400	20.6505
1348 th	lcl_NC_030858.1_mrna_XM_018127545.1_30851	133.834	lcl_NC_030853.1_mrna_XM_018119988.1_13698	132.836	lcl_NC_030850.1_mrna_XM_007051208.2_3913	114.234	lcl_NC_030858.1_mrna_XM_007014208.2_30310	110.289	lcl_NC_030857.1_ncrna_XR_001928921.1_28221	20.6505
1349 th	lcl_NC_030852.1_mrna_XM_007036085.2_9476	133.757	lcl_NC_030850.1_mrna_XM_007046684.2_294	132.8	lcl_NC_030852.1_mrna_XM_007038769.2_11639	114.155	lcl_NC_030851.1_mrna_XM_007043190.2_6907	110.146	lcl_NC_030857.1_mrna_XM_018125479.1_27052	20.5656
1350 th	lcl_NC_030853.1_mrna_XM_007035366.2_16584	133.734	lcl_NC_030851.1_mrna_XM_018115566.1_8546	132.614	lcl_NC_030858.1_mrna_XM_007016772.2_32389	114.125	lcl_NC_030854.1_mrna_XM_007027565.2_18019	110.12	lcl_NC_030851.1_mrna_XM_018114980.1_8303	20.5351
1351 th	lcl_NC_030853.1_mrna_XM_007031443.2_13504	133.687	lcl_NC_030853.1_mrna_XM_007031258.2_13370	132.528	lcl_NC_030853.1_mrna_XM_007032637.2_14459	114.087	lcl_NC_030853.1_mrna_XM_007035777.2_16905	110.003	lcl_NC_030852.1_ncrna_XR_001926955.1_10321	20.5351
1352 th	lcl_NC_030858.1_mrna_XM_007012868.2_29413	133.503	lcl_NC_030850.1_mrna_XM_018126783.1_1589	132.495	lcl_NC_030851.1_mrna_XM_007042404.2_6233	114.031	lcl_NC_030858.1_mrna_XM_018127858.1_29803	109.86	lcl_NC_030852.1_mrna_XM_018117094.1_10973	20.5351
1353 th	lcl_NC_030851.1_mrna_XM_007042434.2_6255	133.19	lcl_NC_030853.1_mrna_XM_007034202.2_15675	132.354	lcl_NC_030857.1_mrna_XM_007018670.2_27100	113.985	lcl_NC_030851.1_mrna_XM_007046125.2_9245	109.839	lcl_NC_030853.1_ncrna_XR_001927530.1_16414	20.5351
1354 th	lcl_NC_030852.1_mrna_XM_018117576.1_11271	133.141	lcl_NC_030851.1_mrna_XM_007045238.2_8584	132.088	lcl_NC_030854.1_mrna_XM_007027081.2_17636	113.985	lcl_NC_030851.1_mrna_XM_007043991.2_7543	109.832	lcl_NC_030854.1_mrna_XM_018120926.1_18314	20.5351
1355 th	lcl_NC_030850.1_mrna_XM_018126440.1_1047	133.011	lcl_NC_030854.1_mrna_XM_018121962.1_19054	131.542	lcl_NC_030858.1_mrna_XM_007016997.2_32537	113.946	lcl_NC_030859.1_mrna_XM_018129258.1_33210	109.781	lcl_NC_030854.1_ncrna_XR_001927739.1_18951	20.5351
1356 th	lcl_NC_030852.1_mrna_XM_007036101.2_9483	133.01	lcl_NC_030852.1_mrna_XM_007039812.2_12490	131.479	lcl_NC_030854.1_mrna_XM_007030576.2_20360	113.871	lcl_NC_030855.1_mrna_XM_007023754.2_21677	109.718	lcl_NC_030856.1_mrna_XM_018124241.1_24721	20.5351
1357 th	lcl_NC_030850.1_mrna_XM_007048840.2_1986	133.006	lcl_NC_030859.1_mrna_XM_018129671.1_33913	131.46	lcl_NC_030858.1_mrna_XM_007015555.2_31406	113.866	lcl_NC_030851.1_mrna_XM_007041985.2_5940	109.712	lcl_NC_030858.1_ncrna_XR_001929544.1_30163	20.5351
1358 th	lcl_NC_030852.1_mrna_XM_007039085.2_11884	132.999	lcl_NC_030855.1_mrna_XM_007024737.2_22424	131.371	lcl_NC_030858.1_mrna_XM_018127144.1_28982	113.762	lcl_NC_030858.1_mrna_XM_018127995.1_32099	109.663	lcl_NC_030859.1_mrna_XM_018128747.1_32859	20.5351
1359 th	lcl_NC_030858.1_mrna_XM_007011556.2_28359	132.929	lcl_NC_030854.1_mrna_XM_007030694.2_20466	131.358	lcl_NC_030854.1_mrna_XM_018122184.1_17639	113.737	lcl_NC_030856.1_mrna_XM_007020660.2_24122	109.602	lcl_NC_030853.1_ncrna_XR_001927477.1_14267	20.421
1360 th	lcl_NC_030854.1_mrna_XM_018120765.1_20049	132.725	lcl_NW_017234747.1_ncrna_XR_001929984.1_34814	131.209	lcl_NC_030852.1_mrna_XM_007038570.2_11450	113.709	lcl_NC_030856.1_mrna_XM_007020845.2_24269	109.515	lcl_NC_030850.1_mrna_XM_018130004.1_4861	20.3082
1361 th	lcl_NC_030856.1_mrna_XM_018124037.1_25570	132.703	lcl_NC_030852.1_mrna_XM_018117695.1_13020	131.068	lcl_NC_030857.1_mrna_XM_018125647.1_26418	113.699	lcl_NC_030851.1_mrna_XM_007043800.2_7390	109.502	lcl_NC_030853.1_miscrna_XR_001927333.1_13672	20.3082
1362 th	lcl_NC_030852.1_mrna_XM_018116862.1_11109	132.683	lcl_NC_030858.1_mrna_XM_018127992.1_31230	131.007	lcl_NC_030851.1_mrna_XM_007043787.2_7383	113.671	lcl_NC_030851.1_mrna_XM_007041751.2_5743	109.498	lcl_NC_030853.1_ncrna_XR_001927495.1_14318	20.3082
1363 th	lcl_NC_030852.1_mrna_XM_007037716.2_10768	132.541	lcl_NC_030855.1_mrna_XM_007023592.2_21513	130.868	lcl_NC_030852.1_ncrna_XR_001926881.1_12203	113.653	lcl_NC_030855.1_mrna_XM_007023403.2_21372	109.494	lcl_NC_030854.1_ncrna_XR_001928254.1_19255	20.3082
1364 th	lcl_NC_030858.1_mrna_XM_018128307.1_28713	132.391	lcl_NC_030851.1_mrna_XM_018115798.1_6930	130.789	lcl_NC_030853.1_mrna_XM_007033203.2_14888	113.632	lcl_NC_030853.1_mrna_XM_018120199.1_14320	109.451	lcl_NC_030858.1_ncrna_XR_001929471.1_31468	20.3082
1365 th	lcl_NC_030857.1_mrna_XM_007017805.2_26398	131.417	lcl_NC_030852.1_mrna_XM_007040452.2_12999	130.718	lcl_NC_030850.1_mrna_XM_007049630.2_2635	113.616	lcl_NC_030850.1_mrna_XM_007047036.2_580	109.331	lcl_NC_030850.1_mrna_XM_007048318.2_1546	20.1966
1366 th	lcl_NC_030855.1_mrna_XM_007022864.2_20935	131.201	lcl_NC_030854.1_mrna_XM_007026712.2_17311	130.646	lcl_NC_030858.1_mrna_XM_007012355.2_29032	113.598	lcl_NC_030852.1_mrna_XM_007038110.2_11072	109.162	lcl_NC_030850.1_ncrna_XR_001928154.1_4937	20.1966
1367 th	lcl_NC_030851.1_mrna_XM_007041954.2_5899	131.136	lcl_NC_030854.1_mrna_XM_018122259.1_20664	130.43	lcl_NC_030851.1_mrna_XM_007045580.2_8819	113.406	lcl_NC_030855.1_mrna_XM_007025523.2_23041	109.071	lcl_NC_030851.1_mrna_XM_018114935.1_7661	20.1966
1368 th	lcl_NC_030853.1_mrna_XM_007035050.2_16326	131.133	lcl_NC_030851.1_mrna_XM_018115054.1_5391	130.343	lcl_NC_030856.1_miscrna_XR_001928796.1_24006	113.344	lcl_NC_030858.1_mrna_XM_007016434.2_32106	108.916	lcl_NC_030854.1_mrna_XM_018121099.1_20692	20.1966
1369 th	lcl_NC_030851.1_mrna_XM_007045701.2_8920	131.015	lcl_NC_030859.1_mrna_XM_018128696.1_34426	130.2	lcl_NC_030858.1_ncrna_XR_001929366.1_30465	113.22	lcl_NC_030852.1_mrna_XM_018117830.1_11837	108.911	lcl_NC_030855.1_mrna_XM_007026160.2_23542	20.1966
1370 th	lcl_NC_030851.1_mrna_XM_007042900.2_6660	130.866	lcl_NC_030854.1_mrna_XM_007030370.2_20204	130.062	lcl_NC_030856.1_mrna_XM_018124527.1_24808	113.167	lcl_NC_030855.1_mrna_XM_007025374.2_22917	108.908	lcl_NC_030856.1_mrna_XM_018125066.1_24581	20.1966
1371 th	lcl_NC_030853.1_mrna_XM_007035921.2_17006	130.846	lcl_NC_030857.1_mrna_XM_007017438.2_26113	129.951	lcl_NC_030851.1_mrna_XM_007043993.2_7544	113.004	lcl_NC_030854.1_mrna_XM_007029793.2_19754	108.812	lcl_NC_030858.1_mrna_XM_018126818.1_30238	20.1966
1372 th	lcl_NC_030852.1_mrna_XM_007040094.2_12721	130.761	lcl_NC_030858.1_mrna_XM_007012721.2_29302	129.926	lcl_NC_030855.1_mrna_XM_018123130.1_22449	112.999	lcl_NC_030859.1_mrna_XM_018129361.1_32896	108.766	lcl_NC_030858.1_mrna_XM_018127118.1_30429	20.1966
1373 th	lcl_NC_030854.1_mrna_XM_007026653.2_17257	130.685	lcl_NC_030855.1_mrna_XM_007024412.2_22171	129.849	lcl_NC_030857.1_mrna_XM_007019272.2_27559	112.952	lcl_NC_030856.1_mrna_XM_007021164.2_24566	108.638	lcl_NW_017234742.1_mrna_XM_018129766.1_34806	20.1966
1374 th	lcl_NC_030858.1_mrna_XM_007017027.2_32565	130.642	lcl_NC_030854.1_mrna_XM_007027538.2_17996	129.774	lcl_NC_030853.1_mrna_XM_018119639.1_13912	112.906	lcl_NC_030851.1_mrna_XM_007045123.2_8500	108.578	lcl_NC_030853.1_ncrna_XR_001927413.1_14902	20.0863
1375 th	lcl_NC_030850.1_mrna_XM_018125012.1_2065	130.505	lcl_NC_030851.1_mrna_XM_007041809.2_5776	129.558	lcl_NC_030856.1_mrna_XM_018124944.1_25364	112.834	lcl_NC_030854.1_mrna_XM_007027395.2_17881	108.518	lcl_NC_030858.1_ncrna_XR_001929339.1_30692	20.0863
1376 th	lcl_NC_030851.1_mrna_XM_007041497.2_5547	130.497	lcl_NC_030852.1_mrna_XM_018118496.1_9472	129.378	lcl_NC_030856.1_mrna_XM_007020916.2_24323	112.827	lcl_NC_030853.1_mrna_XM_007031774.2_13772	108.51	lcl_NC_030851.1_ncrna_XR_001926719.1_7881	19.9771
1377 th	lcl_NC_030856.1_mrna_XM_007020916.2_24323	130.416	lcl_NC_030852.1_mrna_XM_018116915.1_11003	129.185	lcl_NC_030853.1_mrna_XM_007035498.2_16692	112.703	lcl_NC_030858.1_mrna_XM_007016930.2_32494	108.467	lcl_NC_030852.1_mrna_XM_018116706.1_12603	19.9771
1378 th	lcl_NC_030852.1_mrna_XM_007036483.2_9788	130.4	lcl_NC_030852.1_mrna_XM_007037750.2_10794	129.135	lcl_NC_030852.1_mrna_XM_007038872.2_11714	112.585	lcl_NC_030853.1_mrna_XM_018119429.1_15162	108.409	lcl_NC_030854.1_ncrna_XR_001928219.1_17917	19.9771
1379 th	lcl_NC_030858.1_mrna_XM_018127017.1_31947	130.182	lcl_NC_030852.1_mrna_XM_007036403.2_9732	129.041	lcl_NC_030858.1_mrna_XM_018126546.1_28423	112.449	lcl_NC_030857.1_mrna_XM_007018157.2_26680	108.379	lcl_NC_030854.1_ncrna_XR_001928216.1_18496	19.9771
1380 th	lcl_NC_030853.1_mrna_XM_007034927.2_16236	130.087	lcl_NC_030850.1_mrna_XM_007050387.2_3233	128.864	lcl_NC_030852.1_mrna_XM_018116759.1_10342	112.337	lcl_NC_030854.1_mrna_XM_007027561.2_18015	108.176	lcl_NW_017234842.1_ncrna_XR_001930038.1_34967	19.9771
1381 th	lcl_NC_030851.1_mrna_XM_007042360.2_6196	130.078	lcl_NC_030858.1_mrna_XM_018128178.1_28489	128.847	lcl_NC_030858.1_mrna_XM_007012528.2_29156	112.284	lcl_NC_030854.1_mrna_XM_007029923.2_19834	108.174	lcl_NC_030851.1_miscrna_XR_001926329.1_5296	19.8691
1382 th	lcl_NC_030852.1_mrna_XM_007040274.2_12865	129.846	lcl_NC_030852.1_mrna_XM_007036085.2_9476	128.814	lcl_NC_030850.1_mrna_XM_007048840.2_1986	112.283	lcl_NC_030855.1_mrna_XM_007022785.2_20890	108.136	lcl_NC_030851.1_mrna_XM_018114953.1_7833	19.8691
1383 th	lcl_NC_030850.1_mrna_XM_007046476.2_127	129.773	lcl_NC_030853.1_mrna_XM_007034344.2_15789	128.743	lcl_NC_030856.1_mrna_XM_007022458.2_25779	112.275	lcl_NC_030854.1_mrna_XM_018122054.1_17918	108.12	lcl_NC_030852.1_mrna_XM_018117025.1_10132	19.8691
1384 th	lcl_NC_030850.1_mrna_XM_007048584.2_1788	129.748	lcl_NC_030851.1_mrna_XM_007041030.2_5175	128.681	lcl_NC_030850.1_mrna_XM_018114124.1_4048	112.2	lcl_NC_030856.1_mrna_XM_007021728.2_24998	108.099	lcl_NC_030852.1_mrna_XM_018117366.1_10312	19.8691
1385 th	lcl_NC_030854.1_mrna_XM_007027517.2_17972	129.598	lcl_NC_030855.1_mrna_XM_007024126.2_21965	128.68	lcl_NW_017234821.1_miscrna_XR_001930032.1_34942	112.184	lcl_NC_030851.1_mrna_XM_018115523.1_6087	107.931	lcl_NC_030853.1_mrna_XM_007034420.2_15865	19.8691
1386 th	lcl_NC_030858.1_mrna_XM_018127992.1_31230	129.598	lcl_NC_030850.1_mrna_XM_007047431.2_878	128.557	lcl_NC_030854.1_mrna_XM_018122322.1_18727	112.146	lcl_NC_030851.1_mrna_XM_007043787.2_7383	107.858	lcl_NC_030853.1_mrna_XM_007034421.2_15866	19.8691
1387 th	lcl_NC_030851.1_mrna_XM_018116042.1_9251	129.584	lcl_NC_030850.1_mrna_XM_007049994.2_2936	128.285	lcl_NC_030854.1_mrna_XM_007029584.2_19600	112.075	lcl_NC_030858.1_miscrna_XR_001929568.1_29959	107.813	lcl_NC_030854.1_mrna_XM_018120913.1_18211	19.8691
1388 th	lcl_NC_030850.1_mrna_XM_007050368.2_3221	129.573	lcl_NC_030854.1_mrna_XM_018122196.1_19604	128.189	lcl_NC_030854.1_mrna_XM_018121423.1_20859	112.067	lcl_NC_030850.1_mrna_XM_018121307.1_3877	107.706	lcl_NC_030854.1_mrna_XM_018120718.1_18696	19.8691
1389 th	lcl_NC_030858.1_mrna_XM_007014604.2_30726	129.524	lcl_NC_030853.1_mrna_XM_007034984.2_16273	128.021	lcl_NC_030851.1_mrna_XM_007042668.2_6449	111.731	lcl_NC_030855.1_mrna_XM_018123139.1_23659	107.606	lcl_NC_030854.1_mrna_XM_018121275.1_20384	19.8691
1390 th	lcl_NC_030855.1_mrna_XM_007023627.2_21536	129.474	lcl_NC_030857.1_mrna_XM_018125327.1_25935	127.848	lcl_NC_030851.1_mrna_XM_018116392.1_7827	111.6	lcl_NC_030851.1_mrna_XM_007041956.2_5900	107.605	lcl_NC_030855.1_ncrna_XR_001928434.1_21482	19.8691
1391 th	lcl_NC_030850.1_mrna_XM_007049316.2_2361	129.402	lcl_NC_030854.1_ncrna_XR_001927754.1_19629	127.814	lcl_NC_030854.1_mrna_XM_018121181.1_17755	111.523	lcl_NC_030854.1_mrna_XM_018122007.1_19796	107.545	lcl_NC_030855.1_mrna_XM_018122801.1_21793	19.8691
1392 th	lcl_NC_030850.1_mrna_XM_018121274.1_783	129.267	lcl_NC_030852.1_mrna_XM_007040705.2_13208	127.781	lcl_NC_030856.1_ncrna_XR_001928797.1_24007	111.516	lcl_NC_030859.1_mrna_XM_007009761.2_33430	107.527	lcl_NC_030856.1_mrna_XM_018124321.1_25113	19.8691
1393 th	lcl_NC_030852.1_mrna_XM_007039639.2_12319	128.872	lcl_NC_030853.1_mrna_XM_007034104.2_15594	127.446	lcl_NC_030852.1_mrna_XM_018118228.1_13175	111.275	lcl_NC_030856.1_mrna_XM_007020641.2_24108	107.507	lcl_NC_030859.1_ncrna_XR_001929756.1_33856	19.8691
1394 th	lcl_NC_030852.1_mrna_XM_007038790.2_11659	128.871	lcl_NC_030854.1_mrna_XM_007026706.2_17305	127.419	lcl_NC_030851.1_mrna_XM_007043860.2_7443	111.153	lcl_NC_030854.1_mrna_XM_007029566.2_19544	107.502	lcl_NW_017235093.1_mrna_XM_018129916.1_35037	19.8691
1395 th	lcl_NC_030859.1_mrna_XM_018128698.1_33071	128.786	lcl_NC_030850.1_mrna_XM_007046476.2_127	127.383	lcl_NC_030853.1_mrna_XM_018119666.1_13904	111.056	lcl_NC_030853.1_mrna_XM_007032866.2_14619	107.395	lcl_NC_030851.1_ncrna_XR_001926722.1_8774	19.7623
1396 th	lcl_NC_030855.1_mrna_XM_018123449.1_22401	128.756	lcl_NC_030851.1_mrna_XM_007041961.2_5907	127.352	lcl_NC_030854.1_mrna_XM_007031145.2_20805	110.926	lcl_NC_030858.1_mrna_XM_007012916.2_29446	107.388	lcl_NC_030855.1_ncrna_XR_001928551.1_21620	19.7623
1397 th	lcl_NC_030851.1_mrna_XM_007041473.2_5525	128.706	lcl_NC_030855.1_mrna_XM_007023136.2_21164	127.343	lcl_NC_030853.1_mrna_XM_007032886.2_14628	110.81	lcl_NC_030856.1_mrna_XM_007020654.2_24118	107.177	lcl_NC_030859.1_ncrna_XR_001929737.1_33767	19.7623
1398 th	lcl_NC_030850.1_mrna_XM_007050338.2_3191	128.502	lcl_NC_030852.1_mrna_XM_007040464.2_13008	127.319	lcl_NW_017234857.1_ncrna_XR_001930041.1_34983	110.799	lcl_NC_030850.1_mrna_XM_007047423.2_871	107.023	lcl_NC_030859.1_ncrna_XR_001929762.1_33783	19.7623
1399 th	lcl_NC_030858.1_mrna_XM_007012480.2_29123	128.5	lcl_NC_030855.1_mrna_XM_007024685.2_22389	127.235	lcl_NC_030858.1_mrna_XM_007015374.2_31278	110.438	lcl_NC_030857.1_mrna_XM_018126143.1_27991	107.013	lcl_NC_030851.1_ncrna_XR_001926451.1_8878	19.6566
1400 th	lcl_NC_030852.1_mrna_XM_007039513.2_12219	128.447	lcl_NC_030850.1_mrna_XM_007049730.2_2737	127.09	lcl_NC_030850.1_mrna_XM_007046476.2_127	110.349	lcl_NC_030854.1_mrna_XM_007027693.2_18107	106.833	lcl_NC_030851.1_ncrna_XR_001926812.1_9366	19.6566
1401 th	lcl_NC_030854.1_mrna_XM_007030473.2_20272	128.154	lcl_NC_030856.1_mrna_XM_007020772.2_24213	127.05	lcl_NC_030856.1_ncrna_XR_001928731.1_25520	110.295	lcl_NC_030853.1_mrna_XM_007032969.2_14698	106.688	lcl_NC_030852.1_ncrna_XR_001927021.1_9935	19.6566
1402 th	lcl_NC_030857.1_mrna_XM_007018666.2_27096	128.071	lcl_NC_030851.1_mrna_XM_007044611.2_8091	127.018	lcl_NC_030855.1_mrna_XM_007023136.2_21164	110.096	lcl_NC_030850.1_mrna_XM_007047625.2_1029	106.589	lcl_NC_030852.1_ncrna_XR_001926956.1_9996	19.6566
1403 th	lcl_NC_030852.1_mrna_XM_007037332.2_10478	128.071	lcl_NC_030850.1_mrna_XM_007051268.2_3962	126.898	lcl_NC_030858.1_mrna_XM_007014600.2_30715	110.08	lcl_NC_030850.1_mrna_XM_007052556.2_5038	106.561	lcl_NC_030854.1_ncrna_XR_001927907.1_18628	19.6566
1404 th	lcl_NC_030854.1_mrna_XM_007026528.2_17158	128.068	lcl_NC_030858.1_mrna_XM_007011996.2_28742	126.59	lcl_NC_030859.1_mrna_XM_007008778.2_32730	110.037	lcl_NC_030858.1_mrna_XM_007012845.2_29392	106.559	lcl_NC_030850.1_ncrna_XR_001928195.1_39	19.552
1405 th	lcl_NC_030857.1_mrna_XM_007018981.2_27357	128.034	lcl_NC_030854.1_mrna_XM_007030505.2_20294	126.57	lcl_NC_030853.1_mrna_XM_007034104.2_15594	110.012	lcl_NC_030858.1_mrna_XM_018128326.1_29292	106.404	lcl_NC_030850.1_ncrna_XR_001927822.1_3166	19.552
1406 th	lcl_NC_030857.1_mrna_XM_007017311.2_26017	127.967	lcl_NC_030851.1_mrna_XM_007042151.2_6060	126.532	lcl_NC_030853.1_mrna_XM_007034869.2_16187	109.989	lcl_NC_030858.1_mrna_XM_007012366.2_29040	106.4	lcl_NC_030852.1_mrna_XM_018116985.1_9740	19.552
1407 th	lcl_NC_030854.1_mrna_XM_018120529.1_19762	127.954	lcl_NC_030851.1_mrna_XM_018115426.1_6528	126.351	lcl_NC_030856.1_mrna_XM_007022517.2_25650	109.931	lcl_NC_030858.1_mrna_XM_018128459.1_30489	106.351	lcl_NC_030853.1_mrna_XM_018118958.1_13790	19.552
1408 th	lcl_NC_030855.1_mrna_XM_007026030.2_23444	127.915	lcl_NC_030852.1_mrna_XM_007039915.2_12581	126.298	lcl_NC_030850.1_mrna_XM_007048671.2_1861	109.918	lcl_NC_030851.1_mrna_XM_007041541.2_5582	106.135	lcl_NC_030853.1_ncrna_XR_001927504.1_14278	19.552
1409 th	lcl_NC_030854.1_mrna_XM_018122069.1_20700	127.782	lcl_NC_030853.1_mrna_XM_018119205.1_14999	126.103	lcl_NC_030858.1_ncrna_XR_001929406.1_30460	109.87	lcl_NC_030855.1_mrna_XM_018122572.1_21533	106.122	lcl_NC_030855.1_mrna_XM_018122777.1_21540	19.552
1410 th	lcl_NC_030852.1_mrna_XM_018117962.1_13047	127.772	lcl_NC_030858.1_mrna_XM_018126805.1_30117	126.046	lcl_NC_030850.1_mrna_XM_007052028.2_4617	109.852	lcl_NC_030854.1_mrna_XM_007027957.2_18322	105.984	lcl_NC_030856.1_mrna_XM_018124151.1_24022	19.552
1411 th	lcl_NC_030852.1_mrna_XM_007039345.2_12091	127.751	lcl_NC_030858.1_mrna_XM_007011736.2_28511	126.03	lcl_NC_030856.1_mrna_XM_007020296.2_23818	109.817	lcl_NC_030856.1_mrna_XM_018125107.1_24293	105.96	lcl_NC_030859.1_mrna_XM_018128795.1_33477	19.552
1412 th	lcl_NC_030852.1_mrna_XM_018116934.1_11766	127.737	lcl_NC_030857.1_mrna_XM_018125771.1_27454	125.755	lcl_NC_030858.1_mrna_XM_018127993.1_31596	109.765	lcl_NC_030853.1_mrna_XM_007034016.2_15532	105.945	lcl_NC_030852.1_mrna_XM_007040119.2_12745	19.4486
1413 th	lcl_NC_030850.1_mrna_XM_007047351.2_812	127.265	lcl_NC_030851.1_mrna_XM_007040991.2_5145	125.739	lcl_NC_030854.1_mrna_XM_007028806.2_18964	109.644	lcl_NC_030854.1_mrna_XM_007029329.2_19372	105.92	lcl_NC_030853.1_ncrna_XR_001927552.1_14046	19.4486
1414 th	lcl_NC_030855.1_mrna_XM_007025616.2_23115	127.166	lcl_NC_030851.1_ncrna_XR_001926812.1_9366	125.616	lcl_NC_030854.1_mrna_XM_018121685.1_18617	109.564	lcl_NC_030857.1_mrna_XM_007019688.2_27814	105.875	lcl_NC_030854.1_ncrna_XR_001927996.1_18342	19.4486
1415 th	lcl_NC_030856.1_mrna_XM_018125168.1_23922	127.151	lcl_NC_030856.1_mrna_XM_007020590.2_24078	125.59	lcl_NC_030859.1_mrna_XM_007010773.2_34161	109.542	lcl_NC_030852.1_mrna_XM_007037150.2_10268	105.858	lcl_NW_017234806.1_ncrna_XR_001930018.1_34909	19.4486
1416 th	lcl_NC_030859.1_mrna_XM_018129392.1_32910	127.022	lcl_NC_030852.1_mrna_XM_007039618.2_12300	125.368	lcl_NC_030851.1_ncrna_XR_001926558.1_7657	109.531	lcl_NC_030859.1_mrna_XM_007009677.2_33363	105.819	lcl_NC_030859.1_miscrna_XR_001929934.1_32935	19.3462
1417 th	lcl_NC_030851.1_mrna_XM_007045123.2_8500	126.833	lcl_NC_030858.1_mrna_XM_007012480.2_29123	125.362	lcl_NC_030853.1_mrna_XM_007032553.2_14383	109.426	lcl_NC_030859.1_mrna_XM_007010902.2_34255	105.807	lcl_NC_030859.1_mrna_XM_018129048.1_33670	19.3462
1418 th	lcl_NC_030851.1_mrna_XM_007046139.2_9254	126.805	lcl_NC_030856.1_mrna_XM_007021637.2_24927	125.337	lcl_NC_030855.1_mrna_XM_007025749.2_23213	109.403	lcl_NC_030851.1_mrna_XM_007046051.2_9199	105.684	lcl_NC_030850.1_ncrna_XR_001927904.1_2139	19.2449
1419 th	lcl_NC_030858.1_mrna_XM_007012048.2_28793	126.735	lcl_NC_030854.1_mrna_XM_007030587.2_20368	125.177	lcl_NC_030858.1_mrna_XM_018128178.1_28489	109.363	lcl_NC_030850.1_mrna_XM_018127746.1_3430	105.601	lcl_NC_030850.1_miscrna_XR_001926708.1_2843	19.2449
1420 th	lcl_NC_030852.1_mrna_XM_018117924.1_12401	126.733	lcl_NC_030859.1_mrna_XM_007008906.2_32834	125.116	lcl_NC_030858.1_mrna_XM_007011475.2_28309	109.292	lcl_NC_030852.1_mrna_XM_018117557.1_11560	105.288	lcl_NC_030851.1_mrna_XM_018114834.1_5695	19.2449
1421 th	lcl_NC_030852.1_mrna_XM_007039859.2_12534	126.714	lcl_NC_030850.1_mrna_XM_007048058.2_1366	124.863	lcl_NC_030851.1_mrna_XM_007044330.2_7870	109.232	lcl_NC_030854.1_mrna_XM_018121181.1_17755	105.252	lcl_NC_030853.1_mrna_XM_007033049.2_14761	19.2449
1422 th	lcl_NC_030858.1_mrna_XM_018128164.1_28366	126.693	lcl_NC_030850.1_mrna_XM_018113817.1_538	124.844	lcl_NC_030853.1_mrna_XM_007033650.2_15228	109.063	lcl_NC_030854.1_mrna_XM_007027221.2_17726	105.229	lcl_NC_030853.1_mrna_XM_007033050.2_14762	19.2449
1423 th	lcl_NC_030857.1_mrna_XM_018125931.1_27004	126.65	lcl_NC_030858.1_mrna_XM_018128187.1_29244	124.602	lcl_NC_030854.1_mrna_XM_007027723.2_18125	109	lcl_NC_030850.1_mrna_XM_007050744.2_3533	105.132	lcl_NC_030853.1_mrna_XM_018119106.1_15889	19.2449
1424 th	lcl_NC_030850.1_mrna_XM_018113826.1_4997	126.559	lcl_NC_030853.1_mrna_XM_007034869.2_16187	124.585	lcl_NC_030851.1_mrna_XM_007041003.2_5156	108.949	lcl_NC_030854.1_mrna_XM_018122286.1_19269	105.096	lcl_NC_030854.1_mrna_XM_018120918.1_18255	19.2449
1425 th	lcl_NC_030858.1_mrna_XM_007016235.2_31939	126.463	lcl_NC_030858.1_mrna_XM_018127608.1_29211	124.431	lcl_NC_030855.1_mrna_XM_018122559.1_22309	108.944	lcl_NC_030855.1_mrna_XM_018123522.1_22388	105.084	lcl_NC_030855.1_mrna_XM_018122793.1_21663	19.2449
1426 th	lcl_NW_017234914.1_mrna_XM_018129895.1_35013	126.381	lcl_NC_030858.1_mrna_XM_007015724.2_31543	124.426	lcl_NC_030850.1_mrna_XM_007048282.2_1526	108.909	lcl_NC_030850.1_mrna_XM_007049329.2_2382	105.07	lcl_NC_030855.1_mrna_XM_018122798.1_21723	19.2449
1427 th	lcl_NC_030852.1_mrna_XM_007039920.2_12587	126.351	lcl_NC_030850.1_mrna_XM_018117091.1_1576	124.379	lcl_NC_030854.1_mrna_XM_018122286.1_19269	108.772	lcl_NC_030851.1_mrna_XM_018115880.1_7320	105.042	lcl_NC_030858.1_mrna_XM_018126826.1_30304	19.2449
1428 th	lcl_NC_030851.1_mrna_XM_007046182.2_9283	126.312	lcl_NC_030853.1_mrna_XM_007032631.2_14457	124.363	lcl_NC_030858.1_mrna_XM_007015482.2_31359	108.752	lcl_NC_030854.1_mrna_XM_007030574.2_20358	104.833	lcl_NC_030852.1_ncrna_XR_001927258.1_10269	19.1447
1429 th	lcl_NC_030853.1_mrna_XM_007033263.2_14939	126.169	lcl_NC_030852.1_mrna_XM_007036174.2_9550	124.357	lcl_NC_030852.1_mrna_XM_007039579.2_12277	108.54	lcl_NC_030854.1_mrna_XM_007028740.2_18914	104.79	lcl_NC_030858.1_ncrna_XR_001929199.1_30724	19.1447
1430 th	lcl_NC_030850.1_mrna_XM_018125541.1_2483	126.14	lcl_NC_030854.1_mrna_XM_007028961.2_19096	124.174	lcl_NC_030855.1_mrna_XM_007026203.2_23576	108.498	lcl_NC_030858.1_mrna_XM_007015551.2_31402	104.688	lcl_NC_030859.1_mrna_XM_007009273.2_33080	19.1447
1431 th	lcl_NC_030854.1_mrna_XM_007028194.2_18508	125.994	lcl_NC_030856.1_mrna_XM_018124498.1_24849	124.135	lcl_NC_030856.1_mrna_XM_018124529.1_24858	108.478	lcl_NC_030854.1_mrna_XM_018121683.1_20776	104.674	lcl_NC_030850.1_ncrna_XR_001927824.1_2026	19.0455
1432 th	lcl_NC_030858.1_ncrna_XR_001929187.1_31173	125.859	lcl_NC_030858.1_mrna_XM_007016141.2_31866	123.995	lcl_NC_030850.1_mrna_XM_018114299.1_2478	108.42	lcl_NC_030853.1_mrna_XM_007031922.2_13905	104.596	lcl_NC_030850.1_ncrna_XR_001928061.1_2802	19.0455
1433 th	lcl_NC_030858.1_mrna_XM_018126457.1_30628	125.617	lcl_NC_030850.1_mrna_XM_007048282.2_1526	123.902	lcl_NC_030857.1_mrna_XM_007017805.2_26398	108.397	lcl_NC_030852.1_mrna_XM_018117764.1_13316	104.536	lcl_NC_030850.1_mrna_XM_018115879.1_4253	19.0455
1434 th	lcl_NC_030852.1_mrna_XM_007036325.2_9672	125.5	lcl_NC_030852.1_mrna_XM_018117169.1_12820	123.866	lcl_NC_030857.1_mrna_XM_007017562.2_26220	108.342	lcl_NC_030850.1_mrna_XM_018114294.1_3916	104.382	lcl_NC_030851.1_ncrna_XR_001926475.1_7571	19.0455
1435 th	lcl_NC_030850.1_mrna_XM_007047031.2_575	125.361	lcl_NC_030858.1_mrna_XM_018128097.1_31036	123.86	lcl_NC_030850.1_mrna_XM_007046693.2_304	108.255	lcl_NC_030855.1_mrna_XM_007024473.2_22219	104.249	lcl_NC_030850.1_mrna_XM_018121689.1_4901	18.9473
1436 th	lcl_NC_030851.1_mrna_XM_018116248.1_6465	125.276	lcl_NC_030853.1_mrna_XM_007032553.2_14383	123.772	lcl_NC_030857.1_ncrna_XR_001929146.1_27493	107.926	lcl_NC_030857.1_mrna_XM_007018101.2_26637	104.198	lcl_NC_030851.1_mrna_XM_018114890.1_7139	18.9473
1437 th	lcl_NC_030856.1_mrna_XM_018125171.1_25396	125.258	lcl_NC_030858.1_mrna_XM_007011911.2_28660	123.671	lcl_NC_030858.1_mrna_XM_007013731.2_30019	107.848	lcl_NC_030850.1_mrna_XM_007048546.2_1766	104.132	lcl_NC_030853.1_mrna_XM_007033007.2_14726	18.9473
1438 th	lcl_NC_030859.1_mrna_XM_007010413.2_33939	124.977	lcl_NC_030851.1_mrna_XM_018115517.1_6686	123.667	lcl_NC_030852.1_mrna_XM_007037528.2_10618	107.776	lcl_NC_030858.1_mrna_XM_007016344.2_32038	103.944	lcl_NC_030854.1_mrna_XM_018120957.1_18597	18.9473
1439 th	lcl_NC_030858.1_mrna_XM_007015482.2_31359	124.848	lcl_NC_030851.1_mrna_XM_007046161.2_9272	123.631	lcl_NC_030855.1_mrna_XM_007025280.2_22843	107.755	lcl_NC_030854.1_mrna_XM_018121334.1_20843	103.884	lcl_NC_030855.1_mrna_XM_018122748.1_21181	18.9473
1440 th	lcl_NC_030855.1_mrna_XM_018122558.1_22658	124.807	lcl_NC_030850.1_mrna_XM_007049563.2_2581	123.57	lcl_NC_030854.1_ncrna_XR_001928012.1_18762	107.674	lcl_NC_030854.1_mrna_XM_007026699.2_17302	103.87	lcl_NC_030858.1_mrna_XM_018126953.1_32451	18.9473
1441 th	lcl_NC_030854.1_mrna_XM_007029961.2_19860	124.799	lcl_NC_030852.1_mrna_XM_007039253.2_12029	123.529	lcl_NC_030853.1_mrna_XM_007031609.2_13623	107.481	lcl_NC_030855.1_mrna_XM_018123454.1_23727	103.675	lcl_NC_030859.1_ncrna_XR_001929902.1_34526	18.9473
1442 th	lcl_NC_030855.1_mrna_XM_007026147.2_23534	124.695	lcl_NC_030850.1_mrna_XM_018127903.1_862	123.48	lcl_NC_030852.1_mrna_XM_007039670.2_12358	107.402	lcl_NC_030854.1_mrna_XM_007026459.2_17090	103.53	lcl_NC_030858.1_mrna_XM_018126762.1_28478	18.9414
1443 th	lcl_NC_030855.1_mrna_XM_007015677.2_22051	124.248	lcl_NC_030854.1_mrna_XM_007028827.2_18974	123.359	lcl_NC_030858.1_ncrna_XR_001929538.1_30160	107.393	lcl_NC_030852.1_mrna_XM_018117915.1_13187	103.472	lcl_NC_030850.1_mrna_XM_018118380.1_4450	18.8502
1444 th	lcl_NC_030851.1_mrna_XM_007042446.2_6270	124.226	lcl_NC_030851.1_mrna_XM_018114568.1_5151	123.29	lcl_NC_030850.1_ncrna_XR_001926270.1_2764	107.328	lcl_NC_030858.1_mrna_XM_018127849.1_30039	103.441	lcl_NC_030851.1_mrna_XM_018114478.1_6186	18.8502
1445 th	lcl_NC_030859.1_mrna_XM_007010157.2_33756	124.053	lcl_NC_030854.1_mrna_XM_018121537.1_19461	123.222	lcl_NC_030857.1_mrna_XM_007017309.2_26016	107.277	lcl_NC_030859.1_mrna_XM_007011278.2_34614	103.417	lcl_NC_030852.1_ncrna_XR_001926959.1_9994	18.8502
1446 th	lcl_NC_030853.1_mrna_XM_007035569.2_16740	123.972	lcl_NC_030853.1_mrna_XM_007032075.2_14025	123.204	lcl_NC_030851.1_mrna_XM_007041800.2_5770	107.043	lcl_NC_030858.1_mrna_XM_018127991.1_30988	103.359	lcl_NC_030855.1_ncrna_XR_001928400.1_22491	18.8502
1447 th	lcl_NC_030850.1_mrna_XM_007049350.2_2402	123.939	lcl_NC_030858.1_mrna_XM_007013191.2_29635	123.162	lcl_NC_030853.1_mrna_XM_018120086.1_16919	106.999	lcl_NC_030858.1_mrna_XM_007015791.2_31593	103.347	lcl_NC_030853.1_ncrna_XR_001927540.1_15509	18.754
1448 th	lcl_NC_030853.1_mrna_XM_018119575.1_16952	123.938	lcl_NC_030854.1_mrna_XM_018120493.1_20047	123.078	lcl_NC_030859.1_ncrna_XR_001929759.1_34308	106.994	lcl_NC_030853.1_mrna_XM_018119894.1_14395	103.188	lcl_NC_030856.1_ncrna_XR_001928718.1_25671	18.754
1449 th	lcl_NC_030852.1_mrna_XM_007040696.2_13203	123.927	lcl_NC_030854.1_mrna_XM_018122190.1_20030	123.069	lcl_NC_030858.1_mrna_XM_007012423.2_29081	106.961	lcl_NC_030854.1_mrna_XM_007027546.2_18002	103.142	lcl_NC_030850.1_mrna_XM_018116600.1_2440	18.6588
1450 th	lcl_NC_030853.1_mrna_XM_007033460.2_15078	123.817	lcl_NC_030853.1_mrna_XM_007031922.2_13905	123.036	lcl_NC_030855.1_ncrna_XR_001928370.1_21588	106.932	lcl_NC_030852.1_mrna_XM_007038028.2_11011	103.051	lcl_NC_030855.1_mrna_XM_018122725.1_20887	18.6588
1451 th	lcl_NC_030850.1_mrna_XM_007047932.2_1259	123.736	lcl_NC_030851.1_mrna_XM_007042900.2_6660	122.99	lcl_NC_030858.1_ncrna_XR_001929386.1_30241	106.856	lcl_NC_030855.1_mrna_XM_007025165.2_22767	103.032	lcl_NC_030855.1_mrna_XM_018122752.1_21208	18.6588
1452 th	lcl_NC_030858.1_mrna_XM_007015791.2_31593	123.655	lcl_NC_030852.1_mrna_XM_007037895.2_10901	122.978	lcl_NC_030853.1_mrna_XM_007035368.2_16585	106.755	lcl_NC_030852.1_mrna_XM_007039208.2_11997	103.026	lcl_NC_030855.1_mrna_XM_018122783.1_21559	18.6588
1453 th	lcl_NC_030854.1_mrna_XM_007026706.2_17305	123.65	lcl_NC_030858.1_mrna_XM_018127757.1_29339	122.938	lcl_NC_030853.1_mrna_XM_007034202.2_15675	106.616	lcl_NC_030855.1_mrna_XM_007024758.2_22448	102.994	lcl_NC_030858.1_mrna_XM_018126854.1_30671	18.6588
1454 th	lcl_NC_030851.1_mrna_XM_018115903.1_6691	123.643	lcl_NC_030851.1_mrna_XM_007042668.2_6449	122.911	lcl_NC_030851.1_mrna_XM_018115573.1_6519	106.579	lcl_NC_030850.1_mrna_XM_007047745.2_1124	102.917	lcl_NC_030851.1_ncrna_XR_001926580.1_7701	18.5646
1455 th	lcl_NC_030855.1_mrna_XM_007025158.2_22763	123.606	lcl_NC_030853.1_mrna_XM_007034992.2_16280	122.751	lcl_NC_030856.1_mrna_XM_007021093.2_24480	106.555	lcl_NW_017234873.1_mrna_XM_018129875.1_34989	102.875	lcl_NC_030851.1_ncrna_XR_001926586.1_7964	18.5646
1456 th	lcl_NC_030850.1_mrna_XM_007049808.2_2786	123.37	lcl_NC_030859.1_mrna_XM_018129236.1_34625	122.503	lcl_NC_030855.1_mrna_XM_007022882.2_20951	106.51	lcl_NC_030853.1_mrna_XM_007031392.2_13467	102.803	lcl_NC_030855.1_ncrna_XR_001928376.1_22223	18.5646
1457 th	lcl_NC_030852.1_mrna_XM_007040795.2_13275	123.353	lcl_NC_030858.1_mrna_XM_007011845.2_28611	122.447	lcl_NC_030854.1_mrna_XM_018122095.1_18424	106.482	lcl_NC_030858.1_mrna_XM_018127856.1_31054	102.78	lcl_NC_030851.1_ncrna_XR_001926630.1_7803	18.4713
1458 th	lcl_NC_030857.1_mrna_XM_007019024.2_27389	123.29	lcl_NC_030852.1_mrna_XM_007037430.2_10553	122.43	lcl_NC_030850.1_mrna_XM_007047431.2_878	106.406	lcl_NC_030858.1_mrna_XM_007014735.2_30823	102.73	lcl_NC_030859.1_mrna_XM_007008966.2_32876	18.4713
1459 th	lcl_NC_030858.1_mrna_XM_007015320.2_31241	123.179	lcl_NC_030858.1_mrna_XM_007011408.2_28256	122.396	lcl_NC_030850.1_mrna_XM_018128070.1_3929	106.401	lcl_NC_030850.1_mrna_XM_018114136.1_183	102.697	lcl_NC_030855.1_mrna_XM_018122862.1_23221	18.3789
1460 th	lcl_NC_030853.1_mrna_XM_007034286.2_15734	123.158	lcl_NC_030858.1_mrna_XM_018127802.1_30071	122.317	lcl_NC_030859.1_mrna_XM_007009027.2_32912	106.395	lcl_NC_030854.1_mrna_XM_007028580.2_18779	102.687	lcl_NC_030856.1_mrna_XM_018124240.1_24720	18.3789
1461 th	lcl_NC_030858.1_mrna_XM_007013731.2_30019	123.114	lcl_NC_030858.1_mrna_XM_018127901.1_32075	122.231	lcl_NC_030851.1_mrna_XM_018115410.1_5922	106.014	lcl_NC_030857.1_mrna_XM_007018572.2_27019	102.603	lcl_NC_030859.1_mrna_XM_007009822.2_33478	18.3789
1462 th	lcl_NC_030858.1_mrna_XM_007011603.2_28396	123.097	lcl_NC_030857.1_mrna_XM_007017527.2_26186	122.199	lcl_NC_030850.1_mrna_XM_018129070.1_2496	105.923	lcl_NW_017234845.1_mrna_XM_018129861.1_34970	102.585	lcl_NC_030859.1_mrna_XM_018128939.1_34578	18.3789
1463 th	lcl_NC_030853.1_mrna_XM_007035107.2_16362	123.082	lcl_NC_030851.1_mrna_XM_018114523.1_8516	122.119	lcl_NC_030854.1_mrna_XM_007026709.2_17307	105.863	lcl_NC_030854.1_mrna_XM_007027383.2_17870	102.577	lcl_NC_030851.1_mrna_XM_018114687.1_7394	18.2875
1464 th	lcl_NC_030858.1_mrna_XM_007011917.2_28663	123.066	lcl_NC_030854.1_mrna_XM_007030658.2_20423	121.916	lcl_NC_030858.1_mrna_XM_007013620.2_29943	105.774	lcl_NC_030851.1_mrna_XM_018115825.1_6855	102.573	lcl_NC_030857.1_ncrna_XR_001929091.1_27529	18.2875
1465 th	lcl_NC_030854.1_mrna_XM_007026973.2_17535	123.031	lcl_NC_030850.1_mrna_XM_007052556.2_5038	121.905	lcl_NC_030854.1_mrna_XM_007028145.2_18475	105.577	lcl_NC_030853.1_mrna_XM_018120427.1_13478	102.569	lcl_NC_030858.1_ncrna_XR_001929180.1_32240	18.2875
1466 th	lcl_NC_030855.1_mrna_XM_007024130.2_21967	123.003	lcl_NC_030851.1_mrna_XM_007044968.2_8381	121.701	lcl_NC_030850.1_mrna_XM_007047845.2_1202	105.543	lcl_NC_030852.1_mrna_XM_007040433.2_12988	102.529	lcl_NC_030850.1_mrna_XM_018126458.1_1044	18.197
1467 th	lcl_NC_030855.1_mrna_XM_007026206.2_23580	122.855	lcl_NC_030858.1_mrna_XM_007012487.2_29128	121.696	lcl_NC_030852.1_mrna_XM_007038944.2_11767	105.468	lcl_NC_030851.1_mrna_XM_007044857.2_8287	102.429	lcl_NC_030851.1_ncrna_XR_001926618.1_5236	18.197
1468 th	lcl_NC_030855.1_mrna_XM_007026177.2_23554	122.833	lcl_NC_030852.1_mrna_XM_007040033.2_12668	121.678	lcl_NC_030853.1_mrna_XM_007033355.2_14993	105.405	lcl_NC_030851.1_mrna_XM_007044012.2_7576	102.417	lcl_NC_030850.1_ncrna_XR_001928049.1_2961	18.1073
1469 th	lcl_NC_030858.1_mrna_XM_018128494.1_29228	122.8	lcl_NC_030854.1_mrna_XM_007028488.2_18697	121.617	lcl_NC_030854.1_mrna_XM_007027299.2_17796	105.401	lcl_NC_030855.1_mrna_XM_007023087.2_21123	102.314	lcl_NC_030852.1_mrna_XM_018117042.1_10225	18.1073
1470 th	lcl_NC_030851.1_mrna_XM_018115932.1_7256	122.669	lcl_NC_030852.1_mrna_XM_007038711.2_11594	121.572	lcl_NC_030855.1_mrna_XM_018123924.1_21779	105.365	lcl_NC_030851.1_mrna_XM_007045184.2_8541	102.284	lcl_NC_030852.1_mrna_XM_018117112.1_11409	18.1073
1471 th	lcl_NC_030856.1_mrna_XM_007020407.2_23923	122.633	lcl_NC_030853.1_mrna_XM_007031443.2_13504	121.484	lcl_NC_030852.1_mrna_XM_007036174.2_9550	105.341	lcl_NC_030858.1_mrna_XM_007011520.2_28331	102.23	lcl_NC_030853.1_mrna_XM_018119670.1_13888	18.1073
1472 th	lcl_NC_030859.1_mrna_XM_018129401.1_33115	122.581	lcl_NC_030858.1_mrna_XM_007011717.2_28502	121.447	lcl_NC_030854.1_mrna_XM_007027035.2_17587	105.19	lcl_NC_030852.1_mrna_XM_007039731.2_12423	102.214	lcl_NC_030853.1_ncrna_XR_001927558.1_13943	18.1073
1473 th	lcl_NC_030855.1_mrna_XM_007025086.2_22704	122.565	lcl_NC_030855.1_mrna_XM_007024762.2_22451	121.415	lcl_NC_030854.1_mrna_XM_007027292.2_17790	105.126	lcl_NC_030852.1_mrna_XM_018117566.1_11679	102.19	lcl_NC_030854.1_mrna_XM_018122212.1_18194	18.1073
1474 th	lcl_NC_030850.1_mrna_XM_007046447.2_101	122.539	lcl_NC_030856.1_mrna_XM_018124490.1_24385	121.393	lcl_NC_030851.1_mrna_XM_007040991.2_5145	105.02	lcl_NC_030851.1_mrna_XM_018115768.1_6840	102.099	lcl_NC_030858.1_ncrna_XR_001929395.1_30504	18.1073
1475 th	lcl_NC_030854.1_mrna_XM_007027313.2_17809	122.539	lcl_NC_030850.1_mrna_XM_018114200.1_4638	121.112	lcl_NC_030852.1_mrna_XM_007038080.2_11044	105.018	lcl_NC_030854.1_mrna_XM_018122384.1_19451	102.055	lcl_NC_030858.1_mrna_XM_018126918.1_31493	18.1073
1476 th	lcl_NC_030851.1_mrna_XM_018115573.1_6519	122.428	lcl_NC_030850.1_mrna_XM_007047636.2_1035	120.973	lcl_NC_030854.1_mrna_XM_007029264.2_19321	104.871	lcl_NC_030853.1_mrna_XM_007034659.2_16038	101.999	lcl_NC_030858.1_mrna_XM_018126622.1_29478	18.0186
1477 th	lcl_NC_030855.1_mrna_XM_007024050.2_21886	122.426	lcl_NC_030855.1_mrna_XM_007025694.2_23170	120.971	lcl_NC_030857.1_mrna_XM_007018428.2_26913	104.813	lcl_NC_030850.1_mrna_XM_018114061.1_1572	101.996	lcl_NC_030858.1_ncrna_XR_001929382.1_30278	17.9307
1478 th	lcl_NC_030851.1_mrna_XM_007041102.2_5245	122.208	lcl_NC_030856.1_mrna_XM_007020841.2_24266	120.93	lcl_NC_030857.1_mrna_XM_007018345.2_26856	104.799	lcl_NC_030858.1_mrna_XM_007013359.2_29759	101.977	lcl_NC_030851.1_ncrna_XR_001926383.1_7575	17.8436
1479 th	lcl_NC_030852.1_mrna_XM_007040604.2_13131	122.205	lcl_NC_030857.1_mrna_XM_007017515.2_26179	120.921	lcl_NC_030850.1_mrna_XM_018128302.1_4306	104.793	lcl_NC_030850.1_mrna_XM_018114375.1_1844	101.864	lcl_NC_030853.1_mrna_XM_018118976.1_14034	17.8436
1480 th	lcl_NC_030857.1_mrna_XM_018125857.1_26106	122.196	lcl_NC_030854.1_mrna_XM_007029430.2_19450	120.812	lcl_NC_030852.1_mrna_XM_007036892.2_10083	104.741	lcl_NC_030857.1_mrna_XM_007020100.2_28143	101.862	lcl_NC_030853.1_mrna_XM_018119005.1_14210	17.8436
1481 th	lcl_NC_030850.1_mrna_XM_007049141.2_2218	122.072	lcl_NC_030850.1_mrna_XM_007052130.2_4682	120.805	lcl_NC_030855.1_mrna_XM_007026358.2_23731	104.73	lcl_NC_030852.1_mrna_XM_007039991.2_12638	101.746	lcl_NC_030853.1_mrna_XM_007033305.2_14960	17.8436
1482 th	lcl_NC_030852.1_mrna_XM_007040230.2_12839	122.063	lcl_NC_030852.1_mrna_XM_007038830.2_11692	120.739	lcl_NC_030858.1_mrna_XM_018127623.1_32574	104.637	lcl_NC_030856.1_mrna_XM_018125090.1_24713	101.696	lcl_NC_030854.1_mrna_XM_018120875.1_17431	17.8436
1483 th	lcl_NC_030855.1_mrna_XM_007024221.2_22039	121.957	lcl_NC_030851.1_mrna_XM_007045569.2_8813	120.735	lcl_NC_030858.1_mrna_XM_007016639.2_32274	104.623	lcl_NC_030858.1_mrna_XM_007014011.2_30660	101.637	lcl_NC_030855.1_mrna_XM_018122773.1_21515	17.8436
1484 th	lcl_NC_030857.1_mrna_XM_018125995.1_27028	121.944	lcl_NC_030857.1_mrna_XM_018126010.1_27446	120.656	lcl_NC_030857.1_mrna_XM_018126253.1_26360	104.591	lcl_NC_030858.1_mrna_XM_007016045.2_31799	101.548	lcl_NC_030855.1_ncrna_XR_001928382.1_21661	17.8436
1485 th	lcl_NC_030855.1_mrna_XM_007025628.2_23119	121.922	lcl_NC_030850.1_mrna_XM_007051812.2_4422	120.652	lcl_NC_030851.1_mrna_XM_007044896.2_8310	104.548	lcl_NC_030850.1_mrna_XM_007046829.2_408	101.511	lcl_NC_030858.1_ncrna_XR_001929198.1_30723	17.8436
1486 th	lcl_NC_030858.1_mrna_XM_007016772.2_32389	121.764	lcl_NC_030857.1_mrna_XM_018125576.1_27725	120.599	lcl_NC_030852.1_mrna_XM_018117924.1_12401	104.459	lcl_NC_030856.1_mrna_XM_018124244.1_24731	101.449	lcl_NC_030859.1_ncrna_XR_001929933.1_33476	17.8436
1487 th	lcl_NC_030858.1_mrna_XM_007011444.2_28287	121.73	lcl_NC_030854.1_mrna_XM_007031145.2_20805	120.56	lcl_NC_030852.1_mrna_XM_007040604.2_13131	104.207	lcl_NC_030850.1_mrna_XM_007050494.2_3332	101.441	lcl_NC_030851.1_mrna_XM_018116359.1_5990	17.672
1488 th	lcl_NC_030850.1_mrna_XM_007048067.2_1371	121.693	lcl_NC_030858.1_mrna_XM_018127234.1_28564	120.432	lcl_NC_030851.1_mrna_XM_018115344.1_6009	104.096	lcl_NC_030855.1_mrna_XM_007024744.2_22429	101.419	lcl_NC_030851.1_ncrna_XR_001926588.1_6212	17.672
1489 th	lcl_NC_030858.1_mrna_XM_018128165.1_29922	121.574	lcl_NC_030854.1_mrna_XM_007030650.2_20417	120.426	lcl_NC_030857.1_mrna_XM_007018981.2_27357	103.908	lcl_NC_030855.1_mrna_XM_007024764.2_22453	101.316	lcl_NC_030854.1_ncrna_XR_001928235.1_20508	17.672
1490 th	lcl_NC_030857.1_mrna_XM_018125884.1_26476	121.565	lcl_NC_030855.1_mrna_XM_007025323.2_22880	120.423	lcl_NC_030850.1_mrna_XM_018128784.1_2362	103.7	lcl_NC_030854.1_mrna_XM_018121029.1_19550	101.165	lcl_NC_030850.1_mrna_XM_007047906.2_1235	17.5875
1491 th	lcl_NC_030854.1_mrna_XM_007027546.2_18002	121.392	lcl_NC_030850.1_mrna_XM_007052516.2_5008	120.416	lcl_NC_030852.1_mrna_XM_007040508.2_13051	103.679	lcl_NC_030852.1_mrna_XM_007040435.2_12990	101.019	lcl_NC_030850.1_mrna_XM_007048858.2_1997	17.5875
1492 th	lcl_NC_030859.1_mrna_XM_007010844.2_34205	121.234	lcl_NC_030859.1_mrna_XM_007009986.2_33626	120.368	lcl_NC_030857.1_mrna_XM_007018663.2_27093	103.505	lcl_NC_030854.1_mrna_XM_007027220.2_17725	101.001	lcl_NC_030850.1_mrna_XM_018117768.1_2876	17.5875
1493 th	lcl_NC_030852.1_mrna_XM_007036740.2_9970	120.948	lcl_NC_030851.1_mrna_XM_018116513.1_6231	120.343	lcl_NC_030851.1_mrna_XM_007042630.2_6426	103.441	lcl_NC_030858.1_mrna_XM_007015259.2_31196	100.799	lcl_NC_030851.1_mrna_XM_018114833.1_5653	17.5875
1494 th	lcl_NC_030854.1_mrna_XM_007028516.2_18732	120.947	lcl_NC_030857.1_mrna_XM_007019395.2_27700	120.216	lcl_NC_030851.1_mrna_XM_018116260.1_5621	103.431	lcl_NC_030858.1_mrna_XM_018127686.1_29909	100.715	lcl_NC_030851.1_mrna_XM_018115024.1_9369	17.5875
1495 th	lcl_NC_030858.1_mrna_XM_018127694.1_28583	120.924	lcl_NC_030851.1_mrna_XM_007041155.2_5298	120.152	lcl_NC_030857.1_mrna_XM_007018653.2_27085	103.348	lcl_NC_030850.1_mrna_XM_007047750.2_1126	100.706	lcl_NC_030853.1_miscrna_XR_001927330.1_13669	17.5875
1496 th	lcl_NC_030858.1_mrna_XM_007013557.2_29901	120.83	lcl_NC_030858.1_mrna_XM_007016670.2_32295	120.114	lcl_NC_030854.1_ncrna_XR_001927919.1_18875	103.153	lcl_NC_030854.1_mrna_XM_007027154.2_17682	100.669	lcl_NC_030855.1_mrna_XM_007026076.2_23482	17.5875
1497 th	lcl_NC_030858.1_mrna_XM_018128197.1_31690	120.813	lcl_NC_030858.1_mrna_XM_007013076.2_29558	120.11	lcl_NC_030858.1_mrna_XM_007016235.2_31939	103.044	lcl_NC_030857.1_mrna_XM_018125604.1_26679	100.564	lcl_NC_030859.1_mrna_XM_007009872.2_33524	17.5875
1498 th	lcl_NC_030858.1_mrna_XM_007011911.2_28660	120.78	lcl_NC_030858.1_mrna_XM_018128141.1_31584	120.11	lcl_NC_030851.1_mrna_XM_007043832.2_7415	102.904	lcl_NC_030852.1_mrna_XM_007036325.2_9672	100.482	lcl_NC_030852.1_ncrna_XR_001926967.1_9999	17.5037
1499 th	lcl_NC_030859.1_mrna_XM_007011362.2_34675	120.711	lcl_NC_030850.1_mrna_XM_007050223.2_3098	119.994	lcl_NC_030850.1_mrna_XM_007050807.2_3584	102.895	lcl_NC_030858.1_mrna_XM_007015716.2_31537	100.363	lcl_NC_030852.1_mrna_XM_018117272.1_12750	17.5037
1500 th	lcl_NC_030854.1_mrna_XM_007028643.2_18795	120.684	lcl_NC_030858.1_mrna_XM_007016235.2_31939	119.916	lcl_NC_030858.1_mrna_XM_018127234.1_28564	102.869	lcl_NC_030857.1_mrna_XM_007017239.2_25970	100.335	lcl_NC_030853.1_ncrna_XR_001927420.1_14142	17.5037
1501 th	lcl_NC_030854.1_mrna_XM_007028145.2_18475	120.663	lcl_NC_030858.1_mrna_XM_007015987.2_31731	119.84	lcl_NC_030858.1_mrna_XM_007016353.2_32044	102.795	lcl_NC_030851.1_mrna_XM_007043904.2_7473	100.019	lcl_NC_030854.1_ncrna_XR_001927923.1_18352	17.5037
1502 th	lcl_NC_030858.1_mrna_XM_007011900.2_28649	120.617	lcl_NC_030854.1_mrna_XM_018121177.1_17754	119.84	lcl_NC_030856.1_mrna_XM_007021214.2_24601	102.706	lcl_NC_030852.1_mrna_XM_018117845.1_13244	100.017	lcl_NC_030855.1_ncrna_XR_001928373.1_21595	17.5037
1503 th	lcl_NC_030853.1_mrna_XM_007034838.2_16162	120.595	lcl_NC_030852.1_mrna_XM_018117430.1_11259	119.819	lcl_NC_030853.1_mrna_XM_007034156.2_15636	102.691	lcl_NC_030850.1_mrna_XM_007049541.2_2563	100.01	lcl_NW_017234851.1_ncrna_XR_001930040.1_34976	17.5037
1504 th	lcl_NC_030853.1_mrna_XM_018119328.1_14938	120.509	lcl_NC_030855.1_mrna_XM_007025634.2_23124	119.692	lcl_NC_030850.1_mrna_XM_018114363.1_696	102.6	lcl_NC_030853.1_mrna_XM_007034869.2_16187	99.9998	lcl_NC_030856.1_ncrna_XR_001928712.1_25511	17.4208
1505 th	lcl_NC_030851.1_mrna_XM_018115305.1_6315	120.479	lcl_NC_030855.1_mrna_XM_007026009.2_23425	119.607	lcl_NC_030854.1_mrna_XM_018121475.1_17826	102.571	lcl_NC_030850.1_mrna_XM_007050387.2_3233	99.9605	lcl_NC_030851.1_ncrna_XR_001926634.1_7805	17.3386
1506 th	lcl_NC_030855.1_mrna_XM_018123795.1_23528	120.384	lcl_NC_030852.1_mrna_XM_007040245.2_12848	119.584	lcl_NC_030853.1_mrna_XM_018118779.1_13604	102.517	lcl_NC_030850.1_mrna_XM_007048598.2_1799	99.8673	lcl_NC_030853.1_mrna_XM_018119019.1_14482	17.3386
1507 th	lcl_NC_030855.1_mrna_XM_007026252.2_23629	120.24	lcl_NC_030854.1_mrna_XM_018121389.1_20393	119.581	lcl_NC_030853.1_mrna_XM_018118830.1_15314	102.45	lcl_NC_030851.1_mrna_XM_007041228.2_5339	99.8623	lcl_NC_030854.1_mrna_XM_018121098.1_20598	17.3386
1508 th	lcl_NC_030850.1_mrna_XM_018119638.1_2022	119.996	lcl_NC_030851.1_mrna_XM_007044857.2_8287	119.528	lcl_NC_030859.1_mrna_XM_007009216.2_33050	102.342	lcl_NC_030850.1_mrna_XM_007049390.2_2435	99.8275	lcl_NC_030856.1_mrna_XM_007020689.2_24145	17.3386
1509 th	lcl_NC_030850.1_mrna_XM_007046485.2_138	119.926	lcl_NC_030858.1_mrna_XM_007012776.2_29340	119.511	lcl_NC_030851.1_mrna_XM_007042538.2_6347	102.338	lcl_NC_030854.1_mrna_XM_018121739.1_19911	99.8243	lcl_NC_030857.1_mrna_XM_018125543.1_28216	17.3386
1510 th	lcl_NC_030852.1_mrna_XM_007039630.2_12308	119.892	lcl_NC_030853.1_mrna_XM_007033250.2_14924	119.339	lcl_NC_030854.1_mrna_XM_007026712.2_17311	102.333	lcl_NC_030853.1_mrna_XM_007034855.2_16179	99.6051	lcl_NC_030858.1_mrna_XM_018126848.1_30636	17.3386
1511 th	lcl_NC_030850.1_mrna_XM_007047431.2_878	119.843	lcl_NC_030857.1_mrna_XM_007017891.2_26474	119.319	lcl_NC_030856.1_mrna_XM_007020311.2_23836	102.33	lcl_NC_030856.1_mrna_XM_007022608.2_25568	99.592	lcl_NC_030859.1_ncrna_XR_001929688.1_33857	17.2682
1512 th	lcl_NC_030857.1_mrna_XM_007019272.2_27559	119.791	lcl_NC_030851.1_mrna_XM_018116168.1_8840	119.312	lcl_NC_030852.1_mrna_XM_007036090.2_9477	102.31	lcl_NC_030856.1_mrna_XM_018124554.1_25834	99.5361	lcl_NC_030852.1_mrna_XM_018117289.1_11778	17.2572
1513 th	lcl_NC_030859.1_mrna_XM_018129594.1_32869	119.675	lcl_NC_030858.1_mrna_XM_007011581.2_28382	119.24	lcl_NC_030859.1_mrna_XM_018129484.1_33930	102.275	lcl_NC_030850.1_mrna_XM_007050656.2_3454	99.428	lcl_NC_030853.1_mrna_XM_018120016.1_14084	17.2572
1514 th	lcl_NC_030851.1_mrna_XM_007041416.2_5471	119.604	lcl_NC_030856.1_mrna_XM_018124660.1_24127	119.23	lcl_NC_030855.1_mrna_XM_007025165.2_22767	102.211	lcl_NC_030850.1_mrna_XM_007051709.2_4336	99.4248	lcl_NC_030855.1_ncrna_XR_001928378.1_21692	17.2572
1515 th	lcl_NC_030858.1_mrna_XM_007015517.2_31389	119.595	lcl_NC_030852.1_mrna_XM_007037336.2_10481	119.18	lcl_NC_030854.1_mrna_XM_007026534.2_17162	102.186	lcl_NC_030851.1_mrna_XM_007041704.2_5717	99.2799	lcl_NC_030856.1_ncrna_XR_001928856.1_24524	17.2572
1516 th	lcl_NC_030850.1_mrna_XM_007047557.2_980	119.576	lcl_NC_030854.1_mrna_XM_007027081.2_17636	119.13	lcl_NW_017234873.1_mrna_XM_018129875.1_34989	102.131	lcl_NC_030853.1_mrna_XM_007035346.2_16568	99.2702	lcl_NC_030856.1_ncrna_XR_001928846.1_24622	17.2572
1517 th	lcl_NC_030850.1_mrna_XM_007051941.2_4534	119.573	lcl_NC_030853.1_mrna_XM_007035680.2_16835	119.11	lcl_NC_030853.1_mrna_XM_007033675.2_15249	102.12	lcl_NC_030855.1_mrna_XM_007024109.2_21947	99.2566	lcl_NC_030850.1_mrna_XM_018117821.1_2892	17.0967
1518 th	lcl_NC_030851.1_mrna_XM_018116270.1_9118	119.54	lcl_NC_030856.1_mrna_XM_018125168.1_23922	119.034	lcl_NC_030852.1_mrna_XM_007040478.2_13015	102.03	lcl_NC_030853.1_mrna_XM_007033638.2_15220	99.2509	lcl_NC_030850.1_mrna_XM_007051106.2_3828	17.0967
1519 th	lcl_NC_030858.1_mrna_XM_007013876.2_30148	119.493	lcl_NC_030850.1_mrna_XM_007047458.2_893	119.025	lcl_NC_030855.1_mrna_XM_018122572.1_21533	101.937	lcl_NC_030857.1_mrna_XM_007017579.2_26238	99.2243	lcl_NC_030851.1_ncrna_XR_001926449.1_8047	17.0967
1520 th	lcl_NC_030858.1_mrna_XM_018128482.1_32257	119.481	lcl_NC_030850.1_mrna_XM_007050921.2_3666	118.945	lcl_NC_030858.1_mrna_XM_018126460.1_29700	101.867	lcl_NC_030858.1_mrna_XM_018127999.1_29515	98.8123	lcl_NC_030852.1_ncrna_XR_001926942.1_10063	17.0967
1521 th	lcl_NC_030855.1_miscrna_XR_001928541.1_20973	119.477	lcl_NC_030853.1_mrna_XM_007031835.2_13821	118.938	lcl_NC_030858.1_mrna_XM_007011999.2_28745	101.831	lcl_NC_030853.1_mrna_XM_018119969.1_16505	98.7573	lcl_NC_030853.1_mrna_XM_018119030.1_14584	17.0967
1522 th	lcl_NC_030850.1_mrna_XM_018114197.1_4686	119.415	lcl_NC_030852.1_mrna_XM_018117538.1_11506	118.919	lcl_NC_030856.1_mrna_XM_007021121.2_24535	101.807	lcl_NC_030859.1_mrna_XM_007009324.2_33122	98.7521	lcl_NC_030856.1_mrna_XM_007022318.2_25476	17.0967
1523 th	lcl_NC_030853.1_mrna_XM_007031835.2_13821	119.412	lcl_NC_030854.1_mrna_XM_007026696.2_17300	118.801	lcl_NC_030858.1_mrna_XM_007016177.2_31890	101.721	lcl_NC_030852.1_mrna_XM_007038705.2_11590	98.751	lcl_NC_030858.1_mrna_XM_018126768.1_28829	17.0967
1524 th	lcl_NC_030853.1_mrna_XM_007031529.2_13567	119.3	lcl_NC_030850.1_mrna_XM_007048623.2_1823	118.727	lcl_NC_030855.1_mrna_XM_007023876.2_21732	101.689	lcl_NC_030851.1_mrna_XM_007046139.2_9254	98.689	lcl_NC_030858.1_mrna_XM_018126832.1_30459	17.0967
1525 th	lcl_NC_030854.1_mrna_XM_007030433.2_20242	119.159	lcl_NC_030851.1_mrna_XM_018116392.1_7827	118.628	lcl_NC_030850.1_mrna_XM_007051167.2_3870	101.637	lcl_NC_030856.1_mrna_XM_018124507.1_24862	98.6797	lcl_NC_030859.1_mrna_XM_018128788.1_33282	17.0967
1526 th	lcl_NC_030850.1_mrna_XM_007052345.2_4868	118.863	lcl_NC_030853.1_mrna_XM_018120001.1_14789	118.507	lcl_NC_030852.1_mrna_XM_007037894.2_10900	101.418	lcl_NC_030850.1_mrna_XM_018128634.1_73	98.639	lcl_NW_017234771.1_ncrna_XR_001930006.1_34863	17.0184
1527 th	lcl_NC_030850.1_mrna_XM_007046589.2_219	118.788	lcl_NC_030852.1_mrna_XM_018117754.1_12090	118.17	lcl_NC_030855.1_mrna_XM_007024109.2_21947	101.391	lcl_NC_030854.1_mrna_XM_018120551.1_19665	98.6239	lcl_NC_030851.1_ncrna_XR_001926304.1_8880	16.9391
1528 th	lcl_NC_030852.1_mrna_XM_007040678.2_13191	118.76	lcl_NC_030852.1_mrna_XM_007039875.2_12549	118.14	lcl_NC_030857.1_mrna_XM_007017345.2_26035	101.226	lcl_NC_030851.1_mrna_XM_018115697.1_5169	98.4688	lcl_NC_030852.1_mrna_XM_007037686.2_10739	16.9391
1529 th	lcl_NC_030853.1_mrna_XM_007033826.2_15375	118.64	lcl_NC_030850.1_mrna_XM_018127754.1_3429	118.109	lcl_NC_030850.1_mrna_XM_007051899.2_4506	101.205	lcl_NC_030857.1_mrna_XM_007018139.2_26663	98.425	lcl_NC_030853.1_ncrna_XR_001927561.1_14038	16.9391
1530 th	lcl_NC_030855.1_mrna_XM_007025699.2_23174	118.615	lcl_NC_030858.1_mrna_XM_007014436.2_30554	118.044	lcl_NC_030851.1_mrna_XM_007041539.2_5579	101.18	lcl_NC_030853.1_mrna_XM_007033497.2_15109	98.4143	lcl_NC_030850.1_mrna_XM_018117716.1_2858	16.8614
1531 th	lcl_NC_030851.1_mrna_XM_007041440.2_5493	118.54	lcl_NC_030855.1_mrna_XM_007025437.2_22965	117.779	lcl_NC_030852.1_mrna_XM_007036740.2_9970	101.11	lcl_NC_030858.1_mrna_XM_018128197.1_31690	98.3638	lcl_NC_030850.1_mrna_XM_018118279.1_3842	16.8614
1532 th	lcl_NC_030854.1_mrna_XM_007027040.2_17594	118.505	lcl_NC_030858.1_mrna_XM_007016567.2_32215	117.671	lcl_NC_030850.1_mrna_XM_007049316.2_2361	101.096	lcl_NC_030858.1_mrna_XM_007013064.2_29549	98.3152	lcl_NC_030852.1_mrna_XM_007037430.2_10553	16.8614
1533 th	lcl_NC_030859.1_mrna_XM_007009877.2_33534	118.466	lcl_NC_030850.1_mrna_XM_018114020.1_2102	117.577	lcl_NC_030851.1_ncrna_XR_001926579.1_5767	101.047	lcl_NC_030853.1_mrna_XM_007031860.2_13851	98.2736	lcl_NC_030853.1_ncrna_XR_001927476.1_14174	16.8614
1534 th	lcl_NC_030850.1_mrna_XM_007050157.2_3054	118.251	lcl_NC_030858.1_mrna_XM_007016647.2_32281	117.534	lcl_NC_030854.1_mrna_XM_007029124.2_19211	101.01	lcl_NC_030855.1_mrna_XM_007024670.2_22375	98.1694	lcl_NC_030853.1_ncrna_XR_001927399.1_16101	16.8614
1535 th	lcl_NC_030853.1_mrna_XM_007033615.2_15207	118.197	lcl_NC_030854.1_mrna_XM_007029333.2_19377	117.493	lcl_NC_030859.1_ncrna_XR_001929636.1_34563	100.969	lcl_NC_030850.1_mrna_XM_018129509.1_1308	98.1488	lcl_NC_030855.1_mrna_XM_018122832.1_22258	16.8614
1536 th	lcl_NC_030858.1_mrna_XM_007015725.2_31544	118.015	lcl_NC_030850.1_ncrna_XR_001926347.1_3852	117.268	lcl_NC_030850.1_ncrna_XR_001928220.1_2839	100.852	lcl_NC_030850.1_mrna_XM_007048350.2_1581	98.0657	lcl_NC_030857.1_mrna_XM_018125512.1_27734	16.8614
1537 th	lcl_NC_030851.1_mrna_XM_007042060.2_5996	118.001	lcl_NC_030854.1_mrna_XM_007029525.2_19516	117.246	lcl_NC_030851.1_mrna_XM_018115460.1_6091	100.807	lcl_NC_030853.1_mrna_XM_007031593.2_13609	98.0046	lcl_NC_030858.1_mrna_XM_018126830.1_30352	16.8614
1538 th	lcl_NC_030850.1_mrna_XM_018126783.1_1589	117.958	lcl_NC_030852.1_mrna_XM_007037326.2_10470	117.244	lcl_NC_030857.1_mrna_XM_018126196.1_28118	100.794	lcl_NC_030855.1_mrna_XM_007025634.2_23124	97.9818	lcl_NC_030851.1_ncrna_XR_001926764.1_7468	16.7844
1539 th	lcl_NC_030856.1_mrna_XM_007020709.2_24161	117.791	lcl_NC_030852.1_mrna_XM_018117335.1_12931	117.157	lcl_NC_030854.1_mrna_XM_007026770.2_17369	100.566	lcl_NC_030852.1_mrna_XM_007038542.2_11427	97.8763	lcl_NC_030852.1_ncrna_XR_001927142.1_11638	16.7844
1540 th	lcl_NC_030851.1_mrna_XM_007045569.2_8813	117.532	lcl_NC_030851.1_mrna_XM_018115573.1_6519	117.077	lcl_NC_030851.1_mrna_XM_007045400.2_8697	100.49	lcl_NC_030851.1_mrna_XM_007043238.2_6951	97.853	lcl_NC_030854.1_ncrna_XR_001928237.1_17385	16.7844
1541 th	lcl_NC_030850.1_mrna_XM_007050905.2_3655	117.5	lcl_NC_030852.1_mrna_XM_018117677.1_11805	117.027	lcl_NC_030855.1_mrna_XM_007024471.2_22218	100.322	lcl_NC_030852.1_mrna_XM_007038754.2_11630	97.8077	lcl_NC_030853.1_ncrna_XR_001927551.1_14048	16.7081
1542 th	lcl_NC_030853.1_mrna_XM_018119235.1_15695	117.451	lcl_NC_030852.1_mrna_XM_018117284.1_12147	117.023	lcl_NC_030856.1_ncrna_XR_001928746.1_25665	100.301	lcl_NC_030850.1_mrna_XM_007051818.2_4430	97.8019	lcl_NC_030853.1_ncrna_XR_001927398.1_16052	16.7081
1543 th	lcl_NC_030852.1_mrna_XM_007039700.2_12391	117.314	lcl_NC_030850.1_mrna_XM_018115486.1_3751	116.859	lcl_NC_030859.1_ncrna_XR_001929694.1_33833	100.281	lcl_NC_030851.1_mrna_XM_018116431.1_7633	97.5661	lcl_NC_030853.1_mrna_XM_007035263.2_16511	16.7081
1544 th	lcl_NC_030851.1_mrna_XM_007043787.2_7383	117.106	lcl_NC_030857.1_mrna_XM_018126280.1_26260	116.829	lcl_NC_030858.1_mrna_XM_007011607.2_28400	100.254	lcl_NC_030853.1_mrna_XM_007031990.2_13965	97.4715	lcl_NC_030850.1_mrna_XM_018117330.1_2377	16.6325
1545 th	lcl_NC_030854.1_mrna_XM_007028488.2_18697	117.043	lcl_NC_030850.1_mrna_XM_018128070.1_3929	116.735	lcl_NC_030853.1_mrna_XM_007034177.2_15648	100.174	lcl_NC_030853.1_mrna_XM_007033645.2_15226	97.4001	lcl_NC_030851.1_mrna_XM_018115660.1_5868	16.6325
1546 th	lcl_NC_030852.1_mrna_XM_007038574.2_11452	116.795	lcl_NC_030851.1_mrna_XM_007041390.2_5455	116.724	lcl_NC_030850.1_mrna_XM_018129917.1_1036	99.9574	lcl_NC_030853.1_mrna_XM_007033016.2_14733	97.2816	lcl_NC_030851.1_ncrna_XR_001926324.1_7588	16.6325
1547 th	lcl_NC_030850.1_mrna_XM_007047458.2_893	116.706	lcl_NC_030851.1_mrna_XM_018116354.1_5347	116.49	lcl_NC_030851.1_mrna_XM_018116230.1_8544	99.9495	lcl_NC_030857.1_mrna_XM_018125592.1_27710	97.2349	lcl_NC_030853.1_ncrna_XR_001927565.1_13982	16.6325
1548 th	lcl_NC_030850.1_mrna_XM_018114514.1_2759	116.674	lcl_NC_030857.1_mrna_XM_007018735.2_27160	116.467	lcl_NC_030850.1_mrna_XM_018126440.1_1047	99.909	lcl_NC_030857.1_mrna_XM_007017739.2_26347	97.189	lcl_NC_030853.1_mrna_XM_007034411.2_15859	16.6325
1549 th	lcl_NC_030854.1_mrna_XM_018122304.1_19030	116.665	lcl_NC_030852.1_mrna_XM_018117845.1_13244	116.38	lcl_NC_030851.1_mrna_XM_018116182.1_6673	99.828	lcl_NC_030852.1_mrna_XM_007036940.2_10106	97.1579	lcl_NC_030854.1_ncrna_XR_001927848.1_20398	16.6325
1550 th	lcl_NC_030855.1_mrna_XM_007024126.2_21965	116.632	lcl_NC_030855.1_mrna_XM_007024876.2_22551	116.38	lcl_NC_030851.1_mrna_XM_007041861.2_5824	99.8243	lcl_NC_030850.1_mrna_XM_018124621.1_4824	96.991	lcl_NC_030856.1_mrna_XM_018124298.1_25037	16.6325
1551 th	lcl_NC_030851.1_mrna_XM_018115616.1_8742	116.422	lcl_NC_030852.1_mrna_XM_007040797.2_13278	116.3	lcl_NC_030858.1_mrna_XM_007012721.2_29302	99.7721	lcl_NC_030858.1_mrna_XM_018128000.1_30766	96.8829	lcl_NC_030857.1_mrna_XM_007018391.2_26886	16.6325
1552 th	lcl_NC_030857.1_mrna_XM_018125681.1_26286	116.359	lcl_NC_030850.1_mrna_XM_007052025.2_4616	116.223	lcl_NC_030852.1_mrna_XM_007036744.2_9972	99.7603	lcl_NC_030858.1_mrna_XM_018126545.1_28924	96.8633	lcl_NC_030857.1_ncrna_XR_001929021.1_27637	16.6325
1553 th	lcl_NC_030858.1_mrna_XM_007016780.2_32394	116.333	lcl_NC_030850.1_mrna_XM_018114067.1_2869	116.159	lcl_NC_030853.1_mrna_XM_018119191.1_16058	99.5345	lcl_NC_030858.1_mrna_XM_007015058.2_31046	96.855	lcl_NC_030858.1_mrna_XM_018126951.1_32441	16.6325
1554 th	lcl_NC_030853.1_mrna_XM_007034494.2_15922	116.317	lcl_NC_030858.1_mrna_XM_007014165.2_30354	116.094	lcl_NC_030850.1_mrna_XM_018114264.1_4112	99.48	lcl_NC_030855.1_mrna_XM_007024219.2_22036	96.7915	lcl_NC_030858.1_ncrna_XR_001929519.1_32515	16.6325
1555 th	lcl_NC_030850.1_mrna_XM_007052556.2_5038	116.275	lcl_NC_030853.1_mrna_XM_007033635.2_15218	116.092	lcl_NC_030850.1_mrna_XM_018123602.1_4028	99.3604	lcl_NC_030855.1_mrna_XM_007023195.2_21200	96.7433	lcl_NC_030851.1_ncrna_XR_001926861.1_8104	16.5576
1556 th	lcl_NC_030859.1_mrna_XM_018128662.1_33714	116.189	lcl_NC_030853.1_mrna_XM_018119906.1_15187	116.071	lcl_NC_030858.1_mrna_XM_007012857.2_29400	99.3512	lcl_NC_030857.1_mrna_XM_007019738.2_27825	96.6827	lcl_NC_030853.1_ncrna_XR_001927493.1_14263	16.5576
1557 th	lcl_NC_030851.1_mrna_XM_007045934.2_9105	116.179	lcl_NC_030854.1_mrna_XM_018122291.1_17999	115.977	lcl_NC_030851.1_mrna_XM_007041810.2_5778	99.2328	lcl_NC_030852.1_mrna_XM_007037277.2_10435	96.6011	lcl_NC_030853.1_ncrna_XR_001927478.1_14470	16.5576
[truncated: 33,214 more rows]
